# Supplementary material for: In silico analysis of fungal small RNA accumulation reveals putative plant mRNA targets in the symbiosis between an arbuscular mycorrhizal fungus and its host plant
Source: BMC Genomics. 2019 Mar 4;20:169. doi: 10.1186/s12864-019-5561-0 (PMC6399891; doi:10.1186/s12864-019-5561-0)
Supplement: Supplementary file 2 — In silico expression analysis of AGO-like, RdRp and DCL identified in R. irregularis. For each sequence we reported: the protein and transcript IDs (JGI), the number of paired mapped reads and FPKM from RNA-seq data-sets (SRR3285893–SRR3285895: 2 day germinating spores; SRR3285917–SRR3285919: symbiotic tissues; Chen et al. 2018) taking into account, the nucleotide length of transcript and the amino-acid length of protein. (XLSX 9 kb) [file 12864_2019_5561_MOESM2_ESM.xlsx]

## Sheet: espressione-geni-silencing
			Germinating spores: SRR3285893–SRR3285895		Symbiotic tissues: SRR3285917–SRR3285919:
protein_ID	transcript_ID	type	Paired-reads_Germinating-spores	FPKM_Germinating-spores	Paired-reads_Symbiotic-tissues	FPKM_Symbiotic-tissues	Transcript-lenght_in-Kb	Protein_length
1868966	1869098	Argo	8627	117.91	8006	118.989	2.742	841
1582012	1582144	Argo	7160	95.5937	6778	98.405	2.807	841
1641401	1641533	Argo	7383	95.5088	7266	102.213	2.897	880
1479276	1479408	Argo	1034	70.972	1048	78.2216	0.546	182
1741331	1741463	Argo	3727	55.8923	5216	85.0608	2.499	833
1489847	1489979	Argo	980	52.7686	756	44.266	0.696	150
1623940	1624072	Argo	3834	50.4866	6964	99.7199	2.846	844
1662120	1662252	Argo	2852	34.8835	3460	46.0199	3.064	904
1516785	1516917	Argo	2741	31.4523	2449	30.5584	3.266	839
1848686	1848818	Argo	820	30.8541	840	34.3699	0.996	165
1764424	1764556	Argo	1321	19.9542	753	12.3688	2.481	827
1641155	1641287	Argo	1400	18.0547	1123	15.7486	2.906	838
1884825	1884957	Argo	2734	17.2696	1769	12.151	5.933	1815
1697341	1697473	Argo	1341	16.8814	1951	26.7077	2.977	894
1745457	1745589	Argo	1077	13.0622	635	8.37478	3.09	831
1791259	1791391	Argo	1123	11.1605	963	10.4071	3.771	1257
1577331	1577463	Argo	770	9.88588	1083	15.12	2.919	831
1748319	1748451	Argo	565	6.94009	350	4.67502	3.051	808
1668119	1668251	Argo	440	6.1759	1414	21.5822	2.67	839
1580797	1580929	Argo	158	5.39279	112	4.15694	1.098	214
1851280	1851412	Argo	379	4.98197	461	6.58964	2.851	831
1556957	1557089	Argo	349	4.50544	452	6.34526	2.903	828
1600861	1600993	Argo	183	2.90725	221	3.81788	2.359	765
1662010	1662142	Argo	184	2.26385	991	13.2587	3.046	880
1779081	1779213	Argo	129	1.92532	169	2.74282	2.511	837
1704186	1704318	Argo	70	1.89823	95	2.80139	1.382	401
1450356	1450488	Argo	91	1.30515	152	2.37062	2.613	871
1478504	1478636	Argo	40	0.603486	211	3.4617	2.484	828
1478501	1478633	Argo	13	0.590539	13	0.642166	0.825	275
1606291	1606423	Argo	39	0.559565	270	4.21258	2.612	832
1067111	1067243	Argo	17	0.239962	9	0.138145	2.655	832
1755567	1755699	Argo	12	0.199343	34	0.614183	2.256	736
1849191	1849323	Argo	4	0.196985	2	0.107103	0.761	112
61334	61466	Argo	6	0.08428	24	0.366592	2.668	834
1829955	1830087	Argo	1	0.0165679	0	0	2.262	754
1462304	1462436	Argo	1	0.015309	2	0.0332948	2.448	816
1456683	1456815	Argo	1	0.0149607	13	0.211492	2.505	835
1454135	1454267	Argo	0	0	0	0	0.315	105
1782262	1782394	Argo	0	0	3	0.0481712	2.538	846
1812928	1813060	Argo	0	0	0	0	2.244	748
1528548	1528680	dicer	2703	22.1322	2491	22.1795	4.577	1431
1645192	1645324	rdrp	1763	25.4022	1322	20.7133	2.601	808
1449962	1450094	rdrp	1278	18.3295	593	9.24854	2.613	871
1461745	1461877	rdrp	1030	16.2667	739	12.6913	2.373	791
1646639	1646771	rdrp	1147	15.5801	943	13.9289	2.759	795
1581910	1582042	rdrp	1333	15.1428	1218	15.0461	3.299	1016
1669713	1669845	rdrp	1047	14.9193	660	10.227	2.63	690
1628418	1628550	rdrp	906	14.5912	996	17.443	2.327	757
1578121	1578253	rdrp	1446	14.2383	1344	14.3909	3.806	1223
1473733	1473865	rdrp	929	10.3249	999	12.0736	3.372	1124
1697445	1697577	rdrp	771	9.8582	809	11.2484	2.931	857
1692915	1693047	rdrp	83	7.4415	62	6.04468	0.418	69
1778075	1778207	rdrp	518	5.88267	771	9.52135	3.3	1100
1464481	1464613	rdrp	403	5.65656	346	5.28108	2.67	890
1772294	1772426	rdrp	292	3.68084	381	5.22262	2.973	991
1730125	1730257	rdrp	8	1.3505	22	4.03857	0.222	65
1770404	1770536	rdrp	40	1.25866	31	1.06074	1.191	397
1873606	1873738	rdrp	22	0.482718	68	1.62248	1.708	477
1568102	1568234	rdrp	11	0.30223	61	1.82252	1.364	380
1568116	1568248	rdrp	2	0.124922	16	1.08674	0.6	88
1421727	1421859	rdrp	0	0	0	0	2.007	669
1568118	1568250	rdrp	0	0	7	1.20877	0.236	69
