# Supplementary material for: In silico analysis of fungal small RNA accumulation reveals putative plant mRNA targets in the symbiosis between an arbuscular mycorrhizal fungus and its host plant
Source: BMC Genomics. 2019 Mar 4;20:169. doi: 10.1186/s12864-019-5561-0 (PMC6399891; doi:10.1186/s12864-019-5561-0)
Supplement: Supplementary file 3 — Number of sRNA reads after each filtering step and RFAM families IDs (version 12.0) used for rRNA, tRNA, snRNA and snoRNA removal. (XLSX 16 kb) [file 12864_2019_5561_MOESM3_ESM.xlsx]

## Sheet: Number-of-reads_FILTERING
Sample	INITIAL	Adapters	Artifacts	Quality	RRNA-tRNA-snRNA-snoRNA_RFAM	“Rhizophagus-Ribosomal-rRNA”_NCBI	FINAL_only_18-35nt_long_reads
ERM1	23176392	23114504	22890461	22505990	5449532	2240221	1833458
ERM2	24951244	24878145	24752260	24349752	7966352	3769755	3235527
ERM3	26413301	26337573	26236025	25954713	10114658	3855955	3124970
RC1	27901425	27652473	27615112	27372377	12071416	12070308	11181414
RC2	24953282	24836613	24781907	24546084	10133817	10132781	9015045
RC3	22700364	22548317	22507941	22283617	7888000	7887139	6838719
RM1	27041986	26812493	26563842	26255467	8372053	6876997	6067273
RM2	25805885	25634373	25592302	25362945	10994412	9971720	8949555
RM3	26716518	26082212	25661965	25295565	4517927	4180640	3500095

## Sheet: RFAM-families
RFAM-families-for-sRNA-tRNA-snRNA-snoRNA-removal
RF00001
RF00002
RF02555
RF02540
RF02541
RF02543
RF02546
RF02547
RF02554
RF01959
RF00177
RF01960
RF02542
RF02545
RF01570
RF01802
RF00066
RF01570
RF01802
RF00066
RF01848
RF01498
RF01499
RF01500
RF01501
RF02402
RF01505
RF01506
RF01507
RF01509
RF01511
RF02403
RF01513
RF01860
RF01514
RF01515
RF01609
RF01526
RF01611
RF01613
RF01615
RF01617
RF01618
RF01622
RF01624
RF01625
RF01626
RF01866
RF01630
RF01634
RF01637
RF01641
RF01642
RF01647
RF01646
RF01648
RF01651
RF01652
RF01659
RF01662
RF01559
RF01560
RF01561
RF01562
RF01563
RF01564
RF01565
RF01566
RF01567
RF01569
RF01572
RF01573
RF01574
RF01575
RF01576
RF01846
RF02478
RF02479
RF02480
RF02473
RF02474
RF02475
RF02476
RF02477
RF01847
RF01590
RF01593
RF01592
RF01596
RF01864
RF01599
RF01601
RF01604
RF01605
RF01157
RF01189
RF01165
RF01172
RF01222
RF01167
RF01212
RF01160
RF01194
RF01202
RF01153
RF01166
RF01162
RF00538
RF00336
RF00315
RF00324
RF00533
RF00532
RF00529
RF00537
RF00535
RF00530
RF00536
RF00539
RF00527
RF00528
RF00531
RF00526
RF00095
RF01583
RF01585
RF01586
RF00345
RF01587
RF01155
RF00349
RF01420
RF01421
RF01422
RF01423
RF01424
RF00204
RF02406
RF01425
RF02407
RF02408
RF02409
RF01426
RF01427
RF01428
RF01588
RF01429
RF01280
RF01591
RF00296
RF00203
RF01289
RF01594
RF01595
RF00351
RF01193
RF00352
RF01597
RF01598
RF00132
RF01600
RF01286
RF01287
RF00355
RF01603
RF00046
RF01288
RF00353
RF00356
RF01281
RF00213
RF01171
RF00205
RF00316
RF01232
RF00357
RF01301
RF00338
RF01279
RF00339
RF00267
RF01163
RF00202
RF01198
RF00097
RF00208
RF02539
RF01178
RF00323
RF01284
RF00065
RF00348
RF01290
RF00609
RF00186
RF00187
RF00188
RF00584
RF01164
RF01158
RF01278
RF01182
RF00610
RF00611
RF01169
RF00181
RF00105
RF00108
RF01192
RF00581
RF01191
RF01156
RF01211
RF01200
RF01168
RF01186
RF00016
RF00067
RF00138
RF00567
RF00093
RF00569
RF01183
RF01299
RF00217
RF00068
RF00099
RF00603
RF00069
RF00054
RF00087
RF00086
RF00085
RF00070
RF00088
RF00089
RF00133
RF00147
RF00211
RF00049
RF00440
RF00212
RF00157
RF00588
RF00150
RF00221
RF00287
RF00279
RF00218
RF00281
RF00282
RF00277
RF01161
RF00278
RF00280
RF00276
RF00325
RF00275
RF00274
RF00151
RF00273
RF00271
RF00270
RF00153
RF00154
RF00570
RF00571
RF00572
RF00573
RF00574
RF00575
RF00577
RF00071
RF00284
RF00612
RF00591
RF00592
RF00152
RF00136
RF00158
RF00137
RF00594
RF00439
RF00604
RF00578
RF00579
RF00580
RF00606
RF00613
RF00189
RF00055
RF01291
RF00607
RF00608
RF00289
RF00471
RF00473
RF00472
RF00474
RF00309
RF00476
RF00509
RF00477
RF00475
RF00479
RF00294
RF00292
RF00295
RF01173
RF01210
RF01159
RF00493
RF01298
RF00494
RF01283
RF01285
RF01302
RF01174
RF01300
RF01277
RF01221
RF00377
RF01170
RF01151
RF01179
RF00593
RF01175
RF00358
RF00359
RF00149
RF00145
RF00360
RF00337
RF00142
RF00361
RF00343
RF00335
RF00350
RF00326
RF00333
RF00160
RF00328
RF00329
RF00317
RF00310
RF00159
RF00331
RF00266
RF00313
RF00318
RF00306
RF00314
RF00320
RF00311
RF00327
RF00134
RF00200
RF00312
RF00300
RF00135
RF00441
RF00321
RF00305
RF00301
RF00332
RF00344
RF00201
RF00304
RF00288
RF01196
RF00341
RF00342
RF00330
RF01226
RF00285
RF00268
RF02716
RF02717
RF02723
RF02727
RF02724
RF02726
RF02725
RF01223
RF01249
RF01197
RF01244
RF01201
RF01218
RF01266
RF01203
RF01190
RF01214
RF01195
RF01188
RF01199
RF01205
RF01259
RF01177
RF01235
RF01238
RF01207
RF01185
RF01209
RF01181
RF01176
RF01184
RF01216
RF02163
RF01152
RF01149
RF01150
RF01147
RF01145
RF01146
RF01143
RF01144
RF01141
RF01142
RF01139
RF01140
RF01137
RF01275
RF01138
RF01135
RF01136
RF01133
RF01134
RF01119
RF01120
RF01273
RF01123
RF01124
RF01121
RF01122
RF01125
RF01297
RF01126
RF01127
RF01128
RF01129
RF01274
RF01130
RF01131
RF01132
RF01303
RF01304
RF01305
RF01306
RF01276
RF01307
RF01308
RF01829
RF01309
RF01310
RF01312
RF02279
RF02287
RF02288
RF02289
RF02290
RF02291
RF02292
RF02293
RF02294
RF02295
RF02296
RF02297
RF02298
RF02299
RF02300
RF02301
RF02302
RF02303
RF02304
RF02280
RF02305
RF02306
RF02307
RF02308
RF02281
RF02282
RF02283
RF02284
RF02285
RF02286
RF00012
RF00206
RF00096
RF01516
RF01293
RF01225
RF02705
RF01607
RF01664
RF01608
RF01610
RF01612
RF01614
RF01620
RF01621
RF01627
RF01628
RF01629
RF01631
RF01632
RF01633
RF01635
RF01636
RF01638
RF01639
RF01640
RF01645
RF01644
RF01649
RF01650
RF01653
RF01658
RF01654
RF01655
RF01660
RF01661
RF01568
RF02481
RF02482
RF02483
RF02484
RF02485
RF02486
RF02487
RF02488
RF02489
RF02490
RF01589
RF01602
RF01606
RF00482
RF00293
RF00543
RF00540
RF00545
RF00542
RF00541
RF00546
RF00544
RF02714
RF01584
RF01219
RF01213
RF01220
RF01206
RF01180
RF01228
RF01430
RF01431
RF02410
RF01433
RF02411
RF01432
RF02412
RF02413
RF01292
RF00291
RF01231
RF01230
RF01224
RF01227
RF00303
RF01215
RF00307
RF01208
RF00408
RF00614
RF00586
RF00396
RF00397
RF00398
RF00190
RF00560
RF00425
RF00413
RF00410
RF00401
RF00412
RF00414
RF00319
RF00399
RF00402
RF00568
RF00443
RF00400
RF00429
RF00334
RF00415
RF00322
RF00421
RF00438
RF00566
RF00340
RF00428
RF00394
RF00561
RF00403
RF00406
RF00416
RF00405
RF00404
RF01234
RF00554
RF00562
RF00392
RF00407
RF00432
RF00419
RF00563
RF00430
RF00431
RF00417
RF00191
RF00418
RF00420
RF00091
RF00092
RF00264
RF00302
RF00155
RF00272
RF00263
RF00265
RF00409
RF00156
RF00056
RF00139
RF00045
RF00090
RF00072
RF00598
RF00599
RF00600
RF00393
RF01241
RF01229
RF00411
RF00576
RF01233
RF01236
RF01296
RF01294
RF02715
RF01258
RF01260
RF01237
RF01250
RF01263
RF01251
RF01271
RF01257
RF01247
RF01243
RF01254
RF01255
RF01242
RF01267
RF01265
RF01256
RF01262
RF01253
RF01239
RF01252
RF01204
RF01248
RF01269
RF01246
RF01261
RF01264
RF01270
RF01240
RF01272
RF01245
RF01437
RF01449
RF01434
RF01436
RF01438
RF01439
RF01440
RF01441
RF01435
RF01442
RF01443
RF01444
RF01448
RF01445
RF01446
RF01450
RF01451
RF01447
RF01452
RF01522
RF01523
RF01524
RF01525
RF01863
RF01531
RF01532
RF01862
RF01533
RF01534
RF01535
RF01536
RF01537
RF01538
RF01539
RF01540
RF01541
RF01542
RF01543
RF01544
RF01545
RF01546
RF01547
RF01548
RF01549
RF01550
RF01551
RF01861
RF01552
RF01553
RF01554
RF01555
RF01556
RF01557
RF01558
RF02309
RF02317
RF02318
RF02319
RF02320
RF02321
RF02322
RF02323
RF02324
RF02325
RF02326
RF02310
RF02327
RF02328
RF02329
RF02330
RF02331
RF02332
RF02333
RF02334
RF02311
RF02312
RF02313
RF02314
RF02315
RF02316
RF02665
RF02666
RF02667
RF02668
RF02669
RF02670
RF00553
RF00564
RF00231
RF00582
RF00426
RF00424
RF00492
RF00283
RF01268
RF00601
RF00602
RF00427
RF00422
RF00565
RF00423
RF00478
RF01295
RF00286
RF02718
RF02719
RF02720
RF02721
RF02722
RF02491
RF02492
RF02493
RF02494
RF01844
RF00003
RF00548
RF00007
RF00488
RF00004
RF00015
RF00618
RF00020
RF00026
RF00619
RF00005
RF01852
