# Supplementary material for: In silico analysis of fungal small RNA accumulation reveals putative plant mRNA targets in the symbiosis between an arbuscular mycorrhizal fungus and its host plant
Source: BMC Genomics. 2019 Mar 4;20:169. doi: 10.1186/s12864-019-5561-0 (PMC6399891; doi:10.1186/s12864-019-5561-0)
Supplement: Supplementary file 4 — Characterization of sRNA-generating loci. For each of the predicted 2131 sRNA-generating loci we reported: the name, the genome coordinates, the miRNA prediction result, the possible overlap with protein-coding genes (reported with JGI protein ID), the differential expression analysis results of differential expression analysis, the length, the number of mapped sRNA reads, the eventual ID of homologous loci from RepBase (when available), the results of DBSCAN clustering, the proportion of mapped sRNA reads of each length (from 18 nt to 35 nt). (XLSX 442 kb) [file 12864_2019_5561_MOESM4_ESM.xlsx]

## Sheet: Suppl_table1
sRNA-generating locus name	locus	Strand	miRNA	Genomic_overlap	Upregulation	Protein_ID_of-overlapped_protein-coding-gene	RepBase_ID_homologous-with-tblastx	DBSCAN cluster	Length	Reads	nt18	nt19	nt20	nt21	nt22	nt23	nt24	nt25	nt26	nt27	nt28	nt29	nt30	nt31	nt32	nt33	nt34	nt35
Locus_1	scaffold_1:83444-84488	+	No	Gene	No	1446378	NA	1	1045	200	0.135	0.105	0.1	0.13	0.085	0.045	0.045	0.08	0.04	0.06	0.015	0.03	0.06	0.01	0.01	0.035	0.01	0.005
Locus_10	scaffold_1:834890-835917	+	No	Intergene	No	NA	Mariner-2_MLP	2	1028	1844	0.101952	0.119306	0.155098	0.114967	0.130694	0.138286	0.130694	0.0694143	0.0341649	0.0016269	0.0021692	0.0010846	0	0	0	0	0	0.000542299
Locus_100	scaffold_8:232633-234010	-	No	Gene	No	1503082	Tad1-58_BG	1	1378	1726	0.158169	0.0590962	0.105446	0.159328	0.0457706	0.0724218	0.061993	0.0243337	0.0330243	0.0683662	0.0504056	0.0440324	0.0289687	0.0341831	0.0249131	0.0173812	0.00463499	0.00753187
Locus_1000	scaffold_108:30052-30770	.	No	Intergene	RM	NA	hAT-1_Cglob	2	719	250	0.12	0.068	0.132	0.084	0.1	0.156	0.2	0.064	0.048	0.012	0.012	0.004	0	0	0	0	0	0
Locus_1001	scaffold_108:36949-41355	.	No	Gene	No	1605581;1605593;1742123;1774795	NA	1	4407	246	0.134146	0.0894309	0.0813008	0.097561	0.0934959	0.0609756	0.0813008	0.0487805	0.0406504	0.0650407	0.0447154	0.0365854	0.0243902	0.0243902	0.0325203	0.0284553	0.0121951	0.00406504
Locus_1002	scaffold_108:86919-89381	+	No	Gene	No	58281	NA	1	2463	112	0.0982143	0.0446429	0.116071	0.169643	0.151786	0.0357143	0.0892857	0.0803571	0.0357143	0.0535714	0.0267857	0.0267857	0.0178571	0.0357143	0.00892857	0.00892857	0	0
Locus_1003	scaffold_108:91931-92180	+	No	Intergene	ERM	NA	NA	0	250	990	0.0424242	0.0676768	0.372727	0.351515	0.0535354	0.0212121	0.0181818	0.0151515	0.010101	0.00606061	0.0020202	0.0030303	0.00707071	0.00606061	0.0020202	0.00808081	0.0010101	0.0121212
Locus_1004	scaffold_108:107330-110061	-	No	Gene	No	1605964;1605973	NA	1	2732	102	0.117647	0.0588235	0.127451	0.117647	0.156863	0.0490196	0.0294118	0.0490196	0.0490196	0.0686275	0.0294118	0.0196078	0.0686275	0.0196078	0.0196078	0.00980392	0.00980392	0
Locus_1005	scaffold_108:120220-124422	-	No	Gene	ERM	1606043	NA	1	4203	975	0.127179	0.131282	0.167179	0.0882051	0.0779487	0.0820513	0.0687179	0.0564103	0.0410256	0.0235897	0.0235897	0.025641	0.0266667	0.014359	0.0184615	0.0102564	0.0112821	0.00615385
Locus_1006	scaffold_108:125245-126100	+	No	Gene	No	1606051	NA	1	856	89	0.168539	0.146067	0.0898876	0.123596	0.0898876	0.0337079	0.0449438	0.011236	0.0561798	0.0224719	0.0561798	0.0337079	0.0561798	0.0337079	0.0224719	0.011236	0	0
Locus_1007	scaffold_108:230572-232750	+	No	Gene	No	1606245	NA	1	2179	226	0.115044	0.123894	0.159292	0.128319	0.0884956	0.10177	0.0486726	0.0265487	0.0221239	0.039823	0.039823	0.0309735	0.0221239	0.00442478	0.0265487	0.00442478	0.00442478	0.0132743
Locus_1008	scaffold_108:238402-238532	+	No	Intergene	No	NA	5SrRNA_AN	0	131	4291	0.0596598	0.0344908	0.0757399	0.0801678	0.0372873	0.0328595	0.0174784	0.0363552	0.070846	0.0824983	0.0484735	0.0191098	0.0787695	0.195526	0.0657189	0.0200419	0.0428804	0.00209741
Locus_1009	scaffold_108:325434-325513	+	No	Intergene	ERM	NA	NA	0	80	953	0.390346	0.387198	0.0996852	0.0367261	0.0157398	0.019937	0.019937	0.00419727	0.00524659	0.00734523	0	0.00629591	0.00209864	0	0	0.00104932	0.00419727	0
Locus_101	scaffold_8:455927-459455	+	No	Gene	No	1503251	EnSpm-3_PGr	1	3529	150	0.0666667	0.113333	0.1	0.12	0.04	0.0733333	0.0733333	0.0666667	0.0533333	0.04	0.08	0.06	0.06	0.0333333	0	0.00666667	0.0133333	0
Locus_1010	scaffold_108:339773-340722	-	No	Gene	No	1606425	NA	1	950	96	0.104167	0.09375	0.125	0.114583	0.0729167	0.0520833	0.03125	0.03125	0.0625	0.0729167	0.0520833	0.0104167	0.0729167	0.0625	0	0.0104167	0.03125	0
Locus_1011	scaffold_109:85137-85780	-	No	Intergene	No	NA	NA	0	644	2419	0.164531	0.0690368	0.0582885	0.0657296	0.0442332	0.0549814	0.0301778	0.0227367	0.0124018	0.0190161	0.0338983	0.0161224	0.0223233	0.268706	0.0863993	0.0210831	0.00372055	0.0066143
Locus_1012	scaffold_109:211486-212527	-	No	Intergene	RM	NA	NA	2	1042	509	0.10609	0.0687623	0.0844794	0.0825147	0.141454	0.125737	0.182711	0.133595	0.0235756	0.0235756	0.0255403	0.00196464	0	0	0	0	0	0
Locus_1013	scaffold_109:230544-234171	+	No	Gene	No	1607005;1607013;1607024;1607026	NA	1	3628	515	0.132039	0.114563	0.0932039	0.0776699	0.0873786	0.0854369	0.0660194	0.023301	0.0291262	0.0466019	0.0407767	0.038835	0.0640777	0.0349515	0.0213592	0.0194175	0.0116505	0.0135922
Locus_1014	scaffold_109:234373-240124	+	No	Gene	ERM	64795;1607026	NA	1	5752	440	0.152273	0.15	0.129545	0.0886364	0.0840909	0.0545455	0.0613636	0.0363636	0.0340909	0.0431818	0.0431818	0.0181818	0.0136364	0.0227273	0.0272727	0.0181818	0.0136364	0.00909091
Locus_1015	scaffold_109:240405-247823	+	No	Gene	ERM	64795;1607077	NA	1	7419	420	0.207143	0.178571	0.140476	0.109524	0.0642857	0.0690476	0.0404762	0.0285714	0.0333333	0.0238095	0.0238095	0.0119048	0.0214286	0.0119048	0.0142857	0.0142857	0	0.00714286
Locus_1016	scaffold_109:289784-292307	+	No	Gene	No	1607372	NA	1	2524	96	0.104167	0.125	0.104167	0.114583	0.09375	0.0833333	0.0625	0.0625	0.0416667	0.0520833	0.0208333	0.03125	0.0520833	0.0416667	0.0104167	0	0	0
Locus_1017	scaffold_110:52061-53854	+	No	Gene	ERM	1607807	NA	1	1794	115	0.26087	0.130435	0.104348	0.130435	0.0608696	0.0434783	0.0608696	0.026087	0.0695652	0.0608696	0.026087	0.00869565	0.00869565	0.00869565	0	0	0	0
Locus_1018	scaffold_110:142265-142691	.	No	Intergene	No	NA	NA	1	427	326	0.0920245	0.138037	0.0766871	0.162577	0.104294	0.128834	0.107362	0.0460123	0.0368098	0.0276074	0.0276074	0.00920245	0.0184049	0.00920245	0.00613497	0.00306748	0.00613497	0
Locus_1019	scaffold_111:28322-31334	-	No	Gene	ERM	1608955	NA	1	3013	356	0.115169	0.117978	0.109551	0.11236	0.0617978	0.0758427	0.0393258	0.0337079	0.0393258	0.0505618	0.0561798	0.0365169	0.0308989	0.0505618	0.0421348	0.0140449	0.011236	0.00280899
Locus_102	scaffold_8:648296-652032	-	No	Gene	No	1447494	NA	1	3737	171	0.181287	0.128655	0.122807	0.122807	0.0994152	0.0584795	0.0643275	0.0467836	0.0175439	0.0116959	0.0467836	0.0409357	0.0350877	0.0116959	0	0.0116959	0	0
Locus_1020	scaffold_111:93893-94657	.	No	Gene	No	1609016	NA	2	765	106	0.169811	0.141509	0.132075	0.113208	0.0754717	0.132075	0.0943396	0.0660377	0.0471698	0.00943396	0	0	0	0.0188679	0	0	0	0
Locus_1021	scaffold_111:136918-138733	+	No	Intergene	No	NA	NA	2	1816	188	0.12766	0.0904255	0.111702	0.106383	0.164894	0.106383	0.154255	0.111702	0.0265957	0	0	0	0	0	0	0	0	0
Locus_1022	scaffold_111:232521-236133	+	No	Gene	No	76828	NA	1	3613	232	0.168103	0.12931	0.125	0.0991379	0.0646552	0.0431034	0.0517241	0.0603448	0.0172414	0.0646552	0.0560345	0.0344828	0.0215517	0.0301724	0.0172414	0.00862069	0.00431034	0.00431034
Locus_1023	scaffold_111:253806-255653	-	No	Gene	No	1609284	NA	1	1848	814	0.125307	0.0749386	0.0614251	0.0958231	0.120393	0.135135	0.0737101	0.0614251	0.0528256	0.0528256	0.039312	0.019656	0.0257985	0.017199	0.019656	0.012285	0.00859951	0.0036855
Locus_1024	scaffold_111:256059-258960	+	No	Gene	No	1775101	NA	1	2902	115	0.121739	0.104348	0.0869565	0.0608696	0.104348	0.0434783	0.0434783	0.0521739	0.026087	0.0347826	0.0869565	0.0782609	0.0608696	0.0608696	0.0173913	0.00869565	0.00869565	0
Locus_1025	scaffold_111:268253-271679	-	No	Gene	ERM	1609366	NA	1	3427	197	0.152284	0.213198	0.0659898	0.0558376	0.0507614	0.0761421	0.0862944	0.0203046	0.0152284	0.0253807	0.0456853	0.0609137	0.035533	0.0558376	0.0101523	0.0203046	0.00507614	0.00507614
Locus_1026	scaffold_111:272288-273309	+	No	Intergene	ERM	NA	NA	2	1022	1698	0.224382	0.0759717	0.181979	0.1596	0.0742049	0.100118	0.0924617	0.0471143	0.0147232	0.00353357	0.00530035	0.00176678	0.000588928	0.000588928	0.00353357	0.00883392	0.00294464	0.00235571
Locus_1027	scaffold_111:350056-351724	.	No	Gene	RM	1609518	NA	2	1669	853	0.14068	0.114889	0.080891	0.116061	0.124267	0.154748	0.152403	0.0726846	0.028136	0.00820633	0.00234467	0.00468933	0	0	0	0	0	0
Locus_1028	scaffold_112:30907-32117	+	No	Intergene	RM	NA	NA	2	1211	4350	0.134943	0.0983908	0.131034	0.0588506	0.124138	0.205057	0.121379	0.105057	0.0149425	0.0045977	0.00091954	0.000229885	0.000229885	0.000229885	0	0	0	0
Locus_1029	scaffold_112:60538-62272	+	No	Gene	RM	1609672	NA	2	1735	6211	0.11866	0.131863	0.0648849	0.10578	0.11061	0.159073	0.157302	0.106102	0.034938	0.00821124	0.00193206	0.000161005	0	0.000161005	0.000322009	0	0	0
Locus_103	scaffold_8:718377-721310	+	No	Gene	No	1503800;1503809;1503812	NA	2	2934	665	0.106767	0.130827	0.0917293	0.0932331	0.0917293	0.123308	0.184962	0.135338	0.0240602	0.0105263	0.00150376	0.00601504	0	0	0	0	0	0
Locus_1030	scaffold_112:114033-115189	-	No	Gene	No	1609906	NA	1	1157	99	0.191919	0.121212	0.141414	0.0909091	0.0808081	0.0505051	0.0707071	0.0505051	0.0505051	0	0.030303	0.0707071	0.010101	0.010101	0.020202	0.010101	0	0
Locus_1031	scaffold_112:204947-207203	+	No	Gene	No	1609996	NA	1	2257	195	0.133333	0.128205	0.107692	0.0923077	0.0358974	0.0871795	0.0461538	0.0512821	0.0307692	0.0512821	0.025641	0.0769231	0.0205128	0.025641	0.0461538	0.0205128	0.0153846	0.00512821
Locus_1032	scaffold_112:294628-295108	+	No	Intergene	RM	NA	NA	2	481	281	0.13879	0.0782918	0.0782918	0.0604982	0.120996	0.177936	0.177936	0.120996	0.0284698	0.0106762	0	0.00355872	0.00355872	0	0	0	0	0
Locus_1033	scaffold_112:324545-327553	+	No	Gene	No	1775195	NA	1	3009	105	0.133333	0.171429	0.0857143	0.104762	0.0857143	0.0952381	0.047619	0.047619	0.047619	0.0380952	0.0666667	0.0190476	0.00952381	0.00952381	0.0190476	0	0.00952381	0.00952381
Locus_1034	scaffold_112:332493-334482	-	No	Gene	No	1610224	NA	1	1990	135	0.2	0.140741	0.111111	0.133333	0.0666667	0.037037	0.0444444	0.037037	0.0518519	0.0444444	0.0222222	0.0296296	0	0.0222222	0.0148148	0.0148148	0.00740741	0.0222222
Locus_1035	scaffold_113:80540-81617	+	No	Intergene	RM	NA	NA	2	1078	382	0.0837696	0.091623	0.120419	0.104712	0.10733	0.167539	0.170157	0.13089	0.0235602	0	0	0	0	0	0	0	0	0
Locus_1036	scaffold_113:147738-148211	-	No	Intergene	No	NA	NA	1	474	228	0.241228	0.175439	0.122807	0.0745614	0.0745614	0.0482456	0.0219298	0.0350877	0.0175439	0.0219298	0.0219298	0.0307018	0.0526316	0.0263158	0.0307018	0	0.00438596	0
Locus_1037	scaffold_113:161972-165274	-	No	Gene	No	1610611	KolobokH-3_RIr	1	3303	394	0.243655	0.121827	0.0939086	0.0913706	0.0609137	0.071066	0.0685279	0.0279188	0.0482234	0.0380711	0.0304569	0.0177665	0.0203046	0.0152284	0.0228426	0.0152284	0.00761421	0.00507614
Locus_1038	scaffold_113:178004-181704	.	No	Gene	No	1610673;1610678	NA	1	3701	210	0.171429	0.147619	0.0571429	0.0619048	0.1	0.0666667	0.052381	0.0571429	0.0428571	0.0380952	0.0428571	0.047619	0.0238095	0.0380952	0.0238095	0.00952381	0.0047619	0.0142857
Locus_1039	scaffold_113:183099-186096	+	No	Gene	No	1610683	NA	1	2998	122	0.131148	0.0655738	0.122951	0.163934	0.0655738	0.0737705	0.057377	0.0983607	0.0245902	0.0163934	0.0491803	0.0245902	0.0409836	0.0245902	0.00819672	0	0.0163934	0.0163934
Locus_104	scaffold_8:724808-726255	-	No	Intergene	RM	NA	Tad1-19_BG	2	1448	106	0.113208	0.0471698	0.0849057	0.0943396	0.0471698	0.122642	0.273585	0.160377	0.0471698	0.00943396	0	0	0	0	0	0	0	0
Locus_1040	scaffold_113:189410-191900	-	No	Gene	No	1610752	NA	1	2491	121	0.190083	0.0991736	0.173554	0.0495868	0.0991736	0.0909091	0.0743802	0.0330579	0.0413223	0.0247934	0.0330579	0.0330579	0.0413223	0.00826446	0	0	0.00826446	0
Locus_1041	scaffold_113:217948-220392	.	No	Gene	No	1610890;1610905	NA	1	2445	93	0.129032	0.16129	0.139785	0.129032	0.0645161	0.0752688	0.0430108	0.0322581	0.0322581	0.0645161	0.0322581	0.0645161	0.0107527	0.0107527	0	0.0107527	0	0
Locus_1042	scaffold_113:221815-228826	-	No	Gene	ERM	1610911	NA	1	7012	719	0.164117	0.148818	0.132128	0.0876217	0.0723227	0.0764951	0.0514604	0.0431154	0.0500695	0.0264256	0.0264256	0.0305981	0.0250348	0.0222531	0.0166898	0.0139082	0.00556328	0.0069541
Locus_1043	scaffold_113:255841-258465	+	No	Gene	RM	1611203;1775271	NA	2	2625	494	0.0870445	0.0951417	0.107287	0.0951417	0.165992	0.176113	0.145749	0.0809717	0.0323887	0.00607287	0.00404858	0	0.00202429	0	0	0	0.00202429	0
Locus_1044	scaffold_113:288407-290427	+	No	Gene	No	1611243	Gypsy-1_LWa-I	1	2021	145	0.137931	0.144828	0.103448	0.0758621	0.0758621	0.0758621	0.0689655	0.0344828	0.0344828	0.0413793	0.0413793	0.0206897	0.062069	0.0275862	0.0344828	0.0137931	0	0.00689655
Locus_1045	scaffold_113:307333-308583	-	No	Gene	No	1611296	NA	1	1251	117	0.128205	0.111111	0.128205	0.119658	0.0769231	0.042735	0.025641	0.102564	0.042735	0.025641	0.034188	0.034188	0.034188	0.034188	0.042735	0.00854701	0	0.00854701
Locus_1046	scaffold_115:20061-27970	.	No	Intergene	RM	NA	Gypsy-1-I_RO	2	7910	3347	0.0498954	0.0666268	0.0711085	0.13415	0.194801	0.197789	0.144906	0.0758889	0.047804	0.0107559	0.00448163	0.0011951	0	0.00059755	0	0	0	0
Locus_1047	scaffold_115:198773-200931	+	No	Gene	No	1612575	NA	1	2159	136	0.125	0.161765	0.0808824	0.110294	0.0661765	0.0220588	0.0808824	0.0294118	0.0735294	0.0367647	0.0367647	0.0588235	0.0220588	0.0441176	0.0220588	0.0147059	0.00735294	0.00735294
Locus_1048	scaffold_115:221440-225782	+	No	Gene	No	1612641	NA	1	4343	255	0.180392	0.164706	0.113725	0.0941176	0.0705882	0.054902	0.0588235	0.0352941	0.0313725	0.0392157	0.0313725	0.0156863	0.0156863	0.0392157	0.0235294	0.0117647	0.00392157	0.0156863
Locus_1049	scaffold_115:238560-241015	.	No	Gene	No	1612726;1775443	NA	1	2456	112	0.151786	0.125	0.0803571	0.0892857	0.0982143	0.0982143	0.0625	0.0178571	0.0446429	0.0625	0.0446429	0.0803571	0.00892857	0	0.00892857	0.00892857	0.0178571	0
Locus_105	scaffold_9:274735-275307	-	No	Gene	No	1867954	NA	1	573	96	0.135417	0.145833	0.0625	0.09375	0.0833333	0.0416667	0.03125	0.0833333	0.0208333	0.09375	0.0208333	0.0729167	0.0520833	0.0208333	0.0104167	0.0208333	0	0.0104167
Locus_1050	scaffold_115:247620-248992	+	No	Gene	No	1612751	NA	1	1373	134	0.208955	0.0895522	0.134328	0.0671642	0.0970149	0.0597015	0.0447761	0.0223881	0.0223881	0.0373134	0.0223881	0.0373134	0.0149254	0.0298507	0.0597015	0.0223881	0.0298507	0
Locus_1051	scaffold_115:255454-260223	-	No	Gene	No	1612795	NA	1	4770	500	0.13	0.096	0.142	0.16	0.08	0.06	0.062	0.042	0.046	0.048	0.02	0.032	0.018	0.012	0.014	0.016	0.014	0.008
Locus_1052	scaffold_115:318278-323735	-	No	Gene	No	1457200;1457222	Copia-53_MLP-I	1	5458	252	0.119048	0.130952	0.0952381	0.134921	0.0634921	0.0595238	0.0714286	0.047619	0.0396825	0.0634921	0.0357143	0.0357143	0.0357143	0.0119048	0.0198413	0.0198413	0.00396825	0.0119048
Locus_1053	scaffold_115:324560-325813	-	No	Gene	No	1752194	NA	1	1254	263	0.144487	0.121673	0.0874525	0.114068	0.0760456	0.0570342	0.0684411	0.0456274	0.0304183	0.0570342	0.0532319	0.0342205	0.0342205	0.026616	0.0190114	0.0114068	0.00760456	0.0114068
Locus_1054	scaffold_116:15195-15718	-	No	Gene	RM	1431251	NA	2	524	120	0.0666667	0.025	0.0583333	0.208333	0.166667	0.166667	0.208333	0.075	0.025	0	0	0	0	0	0	0	0	0
Locus_1055	scaffold_116:72083-73241	+	No	Gene	No	1613113	NA	1	1159	111	0.135135	0.117117	0.108108	0.0630631	0.0810811	0.045045	0.126126	0.00900901	0.0630631	0.045045	0.0630631	0.018018	0.018018	0.036036	0.027027	0.018018	0.018018	0.00900901
Locus_1056	scaffold_116:86973-87199	-	No	Intergene	ERM	NA	NA	1	227	765	0.0509804	0.0431373	0.0522876	0.249673	0.069281	0.113725	0.048366	0.0470588	0.111111	0.100654	0.0339869	0.0379085	0.0156863	0.00653595	0.00392157	0.00653595	0.00522876	0.00392157
Locus_1057	scaffold_117:2628-5477	+	No	Gene	RM	1775548	NA	2	2850	871	0.0642939	0.0952928	0.0769231	0.0907003	0.128588	0.181401	0.197474	0.121699	0.0344432	0.00459242	0.00344432	0	0	0	0.00114811	0	0	0
Locus_1058	scaffold_117:94952-96168	.	No	Gene	RM	1479005	NA	2	1217	142	0.119718	0.15493	0.0704225	0.147887	0.105634	0.225352	0.105634	0.0633803	0.00704225	0	0	0	0	0	0	0	0	0
Locus_1059	scaffold_117:290258-290358	-	No	Intergene	No	NA	NA	0	101	107	0.0186916	0.00934579	0	0.00934579	0	0	0	0	0.00934579	0.663551	0.0373832	0.0280374	0.0186916	0.00934579	0.0186916	0	0.0280374	0.149533
Locus_106	scaffold_9:295052-295562	.	No	Gene	RM	1834849	NA	2	511	5209	0.0771741	0.0854291	0.116721	0.115377	0.21674	0.114609	0.131311	0.085621	0.0339797	0.0147821	0.00403148	0.00230371	0.000383951	0.000383951	0.000383951	0.000383951	0.000383951	0
Locus_1060	scaffold_118:15593-15868	.	No	Gene	RM	1876551	NA	2	276	158	0.0822785	0.120253	0.0696203	0.120253	0.202532	0.120253	0.0632911	0.164557	0.0506329	0.00632911	0	0	0	0	0	0	0	0
Locus_1061	scaffold_118:181156-181801	-	No	Intergene	No	NA	Mariner-2_MLP	2	646	2703	0.0677026	0.101739	0.27155	0.0751017	0.111728	0.150573	0.132075	0.0591935	0.0196078	0.00961894	0.000739919	0	0	0	0	0	0	0.000369959
Locus_1062	scaffold_119:39675-41279	-	No	Gene	No	1876588	NA	1	1605	144	0.125	0.0694444	0.131944	0.138889	0.104167	0.0625	0.0625	0.0347222	0.0277778	0.0486111	0.0625	0.0416667	0.0208333	0.0486111	0	0.00694444	0.0138889	0
Locus_1063	scaffold_119:216703-220931	.	No	Intergene	RM	NA	Gypsy-1-I_RO	2	4229	735	0.0503401	0.0544218	0.0897959	0.118367	0.176871	0.234014	0.140136	0.092517	0.0204082	0.0163265	0.00680272	0	0	0	0	0	0	0
Locus_1064	scaffold_119:323588-323857	.	No	Intergene	No	NA	NA	2	270	94	0.0744681	0.212766	0.138298	0.0638298	0.0744681	0.106383	0.212766	0.0638298	0.0425532	0.0106383	0	0	0	0	0	0	0	0
Locus_1065	scaffold_119:324062-324761	.	No	Intergene	RM	NA	NA	2	700	193	0.145078	0.124352	0.0518135	0.0829016	0.0880829	0.248705	0.129534	0.0984456	0.0207254	0.00518135	0	0	0.00518135	0	0	0	0	0
Locus_1066	scaffold_119:333496-337822	.	No	Intergene	RM	NA	piggyBac-1_Mcir	2	4327	1718	0.0389988	0.0552969	0.088475	0.108265	0.178114	0.206054	0.178114	0.0826542	0.0471478	0.00873108	0.00407451	0.00349243	0	0.000582072	0	0	0	0
Locus_1067	scaffold_120:116792-117619	.	No	Intergene	No	NA	NA	2	828	106	0.0849057	0.0754717	0.141509	0.103774	0.179245	0.122642	0.160377	0.0943396	0.0377358	0	0	0	0	0	0	0	0	0
Locus_1068	scaffold_120:130894-133730	+	No	Gene	No	1615298;1775771	NA	1	2837	175	0.12	0.165714	0.12	0.12	0.0857143	0.102857	0.08	0.0457143	0.0457143	0.0228571	0.0114286	0.0228571	0.0228571	0.0114286	0.00571429	0.0114286	0	0.00571429
Locus_1069	scaffold_120:141954-144634	+	No	Gene	No	1615334	NA	1	2681	104	0.153846	0.115385	0.144231	0.221154	0.0480769	0.0769231	0.0480769	0.0384615	0.0384615	0.0384615	0.0288462	0.0192308	0.00961538	0.00961538	0.00961538	0	0	0
Locus_107	scaffold_9:297787-301761	.	No	Intergene	RM	NA	RESTLESS	2	3975	1448	0.0428177	0.0725138	0.0808011	0.17058	0.197514	0.176105	0.128453	0.0801105	0.0331492	0.0103591	0.00552486	0.000690608	0.00138122	0	0	0	0	0
Locus_1070	scaffold_120:154896-156528	-	No	Gene	No	1615376;1615386	NA	1	1633	296	0.131757	0.135135	0.111486	0.0574324	0.0608108	0.0506757	0.0641892	0.0675676	0.0472973	0.0574324	0.0472973	0.0371622	0.0506757	0.0405405	0.0101351	0.0135135	0.0101351	0.00675676
Locus_1071	scaffold_120:174575-175531	+	No	Gene	RM	1427848	NA	2	957	169	0.0591716	0.0414201	0.100592	0.0710059	0.130178	0.16568	0.248521	0.130178	0.035503	0.0118343	0.00591716	0	0	0	0	0	0	0
Locus_1072	scaffold_120:180801-181866	.	No	Gene	RM	1615457	NA	2	1066	136	0.0735294	0.0514706	0.147059	0.125	0.117647	0.176471	0.213235	0.0588235	0.0147059	0.0147059	0	0.00735294	0	0	0	0	0	0
Locus_1073	scaffold_120:192038-193842	-	No	Gene	ERM	1615479	NA	1	1805	989	0.111223	0.177958	0.0697674	0.187058	0.128413	0.0637007	0.0566229	0.0586451	0.0222447	0.0384226	0.0364004	0.0242669	0.00303337	0.00707786	0.0111223	0.00101112	0.00101112	0.00202224
Locus_1074	scaffold_121:125543-126565	-	No	Gene	No	1616024	NA	1	1023	112	0.142857	0.125	0.116071	0.0714286	0.107143	0.0446429	0.0714286	0.0535714	0.0446429	0.0535714	0.0267857	0.0357143	0.0446429	0.00892857	0.0178571	0.0267857	0.00892857	0
Locus_1075	scaffold_121:159406-164046	+	No	Gene	No	1841731	Tad1-58_BG	1	4641	134	0.126866	0.0970149	0.11194	0.104478	0.0746269	0.0970149	0.0970149	0.0671642	0.0373134	0.0522388	0.0522388	0.0223881	0.0298507	0.00746269	0.00746269	0	0.0149254	0
Locus_1076	scaffold_121:164826-167919	+	No	Gene	No	1841731	NA	1	3094	101	0.19802	0.118812	0.0693069	0.0990099	0.128713	0.0594059	0.0891089	0.029703	0.019802	0.029703	0.0594059	0.019802	0	0.019802	0.029703	0.019802	0.00990099	0
Locus_1077	scaffold_121:197112-200277	-	No	Gene	No	1616329;1616331	NA	1	3166	93	0.0645161	0.129032	0.0860215	0.107527	0.0967742	0.0430108	0.129032	0.0645161	0.0645161	0.0430108	0.0430108	0.0107527	0.0430108	0	0.0215054	0.0107527	0.0322581	0.0107527
Locus_1078	scaffold_121:212057-213595	+	No	Gene	No	1616372	NA	1	1539	105	0.161905	0.209524	0	0.12381	0.0761905	0.047619	0.0190476	0.0285714	0.0380952	0.047619	0.0761905	0.0285714	0.0571429	0.00952381	0.0190476	0	0.047619	0.00952381
Locus_1079	scaffold_121:285703-286938	-	No	Intergene	ERM	NA	NA	0	1236	2171	0.153386	0.118379	0.16444	0.0861354	0.0640258	0.0405343	0.0230309	0.0101336	0.00967296	0.0193459	0.0363888	0.0640258	0.114233	0.0368494	0.015661	0.0133579	0.015661	0.0147398
Locus_108	scaffold_10:43458-44292	.	No	Intergene	RM	NA	NA	2	835	264	0.0681818	0.170455	0.0492424	0.0909091	0.117424	0.166667	0.181818	0.094697	0.0340909	0.00378788	0.0113636	0.00378788	0	0.00378788	0.00378788	0	0	0
Locus_1080	scaffold_122:120911-122388	-	No	Gene	No	1616926	NA	1	1478	163	0.116564	0.122699	0.153374	0.0613497	0.0552147	0.0736196	0.0613497	0.0920245	0.0245399	0.0245399	0.0306748	0.0552147	0.0368098	0.0306748	0.0306748	0.0184049	0.0122699	0
Locus_1081	scaffold_122:124121-124283	+	No	Intergene	No	NA	NA	0	163	866	0.136259	0.120092	0.0369515	0.0300231	0.0242494	0.0577367	0.0300231	0.0127021	0.0138568	0.02194	0.103926	0.295612	0.0277136	0.034642	0.0334873	0.0150115	0.00577367	0
Locus_1082	scaffold_122:186261-186311	.	No	Intergene	No	NA	NA	0	51	137	0.0291971	0.167883	0.343066	0.0510949	0.153285	0.109489	0.080292	0.0364964	0.0218978	0.00729927	0	0	0	0	0	0	0	0
Locus_1083	scaffold_122:209441-217017	.	No	Intergene	RM	NA	NA	2	7577	4694	0.073072	0.0711547	0.0707286	0.112271	0.207925	0.186621	0.154026	0.0798892	0.0308905	0.00809544	0.00383468	0.00106519	0.000426076	0	0	0	0	0
Locus_1084	scaffold_122:297345-298849	-	No	Intergene	RM	NA	NA	2	1505	1961	0.0530342	0.110148	0.0785314	0.099949	0.113717	0.212647	0.187659	0.112698	0.0280469	0.00305966	0.000509944	0	0	0	0	0	0	0
Locus_1085	scaffold_122:322570-323372	-	No	Intergene	No	NA	NA	1	803	530	0.284906	0.0792453	0.133962	0.0660377	0.0528302	0.103774	0.0943396	0.0754717	0.0509434	0.0150943	0.00377358	0.00566038	0.00377358	0.0132075	0.00566038	0.00943396	0.00188679	0
Locus_1086	scaffold_122:332492-333160	+	No	Intergene	No	NA	NA	2	669	162	0.160494	0.0493827	0.160494	0.117284	0.216049	0.0679012	0.0925926	0.0864198	0.0308642	0.0123457	0.00617284	0	0	0	0	0	0	0
Locus_1087	scaffold_123:11350-13513	+	No	Gene	No	1617574	NA	1	2164	122	0.0983607	0.131148	0.155738	0.0983607	0.0491803	0.0819672	0.114754	0.057377	0.0491803	0	0.00819672	0.057377	0.00819672	0.00819672	0.00819672	0.0327869	0.0327869	0.00819672
Locus_1088	scaffold_123:13998-18498	+	No	Gene	ERM	1617577	NA	1	4501	262	0.194656	0.133588	0.175573	0.10687	0.0687023	0.0839695	0.0572519	0.0458015	0.0229008	0.0458015	0.0114504	0.019084	0.0114504	0.00381679	0.0114504	0	0	0.00763359
Locus_1089	scaffold_123:41678-45166	-	No	Gene	No	127817;1445861	NA	1	3489	129	0.124031	0.100775	0.131783	0.100775	0.116279	0.0542636	0.0852713	0.0387597	0.0542636	0.0310078	0.0387597	0.00775194	0.0465116	0.0155039	0.0155039	0.0155039	0.00775194	0.0155039
Locus_109	scaffold_10:115183-117702	-	No	Gene	ERM	1505570	NA	1	2520	232	0.137931	0.172414	0.103448	0.112069	0.0862069	0.0732759	0.0603448	0.0387931	0.0387931	0.0474138	0.0387931	0.0344828	0.0215517	0.00862069	0.0172414	0.00431034	0.00431034	0
Locus_1090	scaffold_123:87198-88430	-	No	Gene	No	1617765	NA	0	1233	115	0.130435	0.0956522	0.0521739	0.0521739	0.0521739	0.113043	0.226087	0.0695652	0.026087	0.026087	0.0173913	0.0347826	0.0173913	0.026087	0.026087	0.0173913	0.0173913	0
Locus_1091	scaffold_123:89320-93275	-	No	Gene	ERM	1617773	NA	1	3956	773	0.23674	0.139715	0.10608	0.102199	0.0827943	0.0711514	0.0556274	0.0310479	0.0258732	0.0194049	0.0219922	0.0401035	0.0232859	0.0206986	0.00646831	0.00905563	0.00388098	0.00388098
Locus_1092	scaffold_123:96919-100394	-	No	Gene	No	1617801;1617807	NA	1	3476	121	0.165289	0.190083	0.107438	0.0578512	0.0991736	0.0247934	0.0578512	0.0247934	0.00826446	0.0413223	0.0165289	0.0578512	0.0743802	0.0247934	0.0165289	0	0.0247934	0.00826446
Locus_1093	scaffold_123:102976-105104	-	No	Gene	No	1617825	NA	1	2129	295	0.166102	0.145763	0.138983	0.132203	0.0677966	0.118644	0.0474576	0.0305085	0.0237288	0.020339	0.040678	0.0169492	0.0101695	0.0169492	0.00338983	0.00677966	0.00338983	0.0101695
Locus_1094	scaffold_123:110936-113461	+	No	Gene	ERM	129758	NA	1	2526	159	0.163522	0.106918	0.113208	0.081761	0.0880503	0.081761	0.0440252	0.0251572	0.0628931	0.0440252	0.0188679	0.0125786	0.0440252	0.0314465	0.0188679	0.0251572	0.0314465	0.00628931
Locus_1095	scaffold_123:114692-117300	+	No	Gene	No	1425116	NA	1	2609	175	0.125714	0.177143	0.12	0.125714	0.08	0.0514286	0.0685714	0.0457143	0.04	0.0342857	0.0514286	0.0114286	0.0171429	0.0171429	0.0171429	0.00571429	0.0114286	0
Locus_1096	scaffold_123:121517-124177	+	No	Gene	No	1617914	NA	1	2661	110	0.0909091	0.109091	0.118182	0.0818182	0.0727273	0.136364	0.0818182	0.0272727	0.0272727	0.0454545	0.0636364	0.0181818	0.00909091	0.0454545	0.0272727	0	0.0272727	0.0181818
Locus_1097	scaffold_123:140526-144163	+	No	Gene	No	130112;1617923	NA	1	3638	213	0.13615	0.140845	0.117371	0.0751174	0.103286	0.0751174	0.056338	0.0516432	0.0516432	0.028169	0.0140845	0.0328638	0.0422535	0.028169	0.0140845	0.00938967	0.0140845	0.00938967
Locus_1098	scaffold_123:153667-153923	.	No	Intergene	No	NA	hAT-1_PGr	2	257	90	0.144444	0.122222	0.1	0.0333333	0.1	0.111111	0.211111	0.166667	0.0111111	0	0	0	0	0	0	0	0	0
Locus_1099	scaffold_123:154647-156521	-	No	Gene	ERM	1617990	NA	1	1875	138	0.181159	0.202899	0.108696	0.137681	0.0652174	0.0652174	0.057971	0.0434783	0.0362319	0.0217391	0.0289855	0.0144928	0.0217391	0	0.0144928	0	0	0
Locus_11	scaffold_1:998731-1000432	-	No	Gene	No	1740833	NA	1	1702	189	0.116402	0.0952381	0.126984	0.100529	0.0846561	0.0634921	0.042328	0.021164	0.037037	0.0529101	0.0582011	0.0687831	0.0846561	0.021164	0.015873	0.00529101	0	0.00529101
Locus_110	scaffold_10:191579-193410	+	No	Gene	No	1447797	NA	1	1832	141	0.163121	0.141844	0.134752	0.120567	0.035461	0.0780142	0.0780142	0.0283688	0.0283688	0.035461	0.035461	0.035461	0.0283688	0.0141844	0.0070922	0.0070922	0.0141844	0.0141844
Locus_1100	scaffold_123:159649-160626	+	No	Gene	No	1876836	NA	2	978	135	0.103704	0.185185	0.0814815	0.0814815	0.103704	0.185185	0.148148	0.0666667	0.0296296	0	0	0	0.00740741	0	0	0	0.00740741	0
Locus_1101	scaffold_123:191355-191808	+	No	Intergene	No	NA	NA	1	454	404	0.15099	0.138614	0.101485	0.0940594	0.106436	0.0965347	0.106436	0.0792079	0.049505	0.029703	0.0173267	0.0148515	0.00247525	0.00742574	0	0.00247525	0	0.00247525
Locus_1102	scaffold_123:238756-241602	-	No	Gene	No	1618319	NA	1	2847	444	0.137387	0.112613	0.103604	0.103604	0.0585586	0.0630631	0.0608108	0.036036	0.0585586	0.0720721	0.0382883	0.0405405	0.036036	0.0225225	0.0202703	0.0135135	0.00675676	0.0157658
Locus_1103	scaffold_123:256483-258574	+	No	Gene	No	1618369	NA	1	2092	128	0.148438	0.125	0.078125	0.125	0.101562	0.03125	0.015625	0.0546875	0.0546875	0.0859375	0.046875	0.0234375	0.0234375	0.046875	0.0078125	0.0078125	0.0234375	0
Locus_1104	scaffold_123:293183-295956	+	No	Gene	No	1618423	NA	1	2774	946	0.0972516	0.10148	0.0919662	0.115222	0.0951374	0.0856237	0.0687104	0.0285412	0.038055	0.0718816	0.0475687	0.0369979	0.0295983	0.0317125	0.0274841	0.012685	0.0116279	0.00845666
Locus_1105	scaffold_123:298061-299430	+	No	Gene	No	1618434	NA	1	1370	184	0.130435	0.076087	0.152174	0.0978261	0.0869565	0.048913	0.0434783	0.0815217	0.076087	0.0434783	0.0380435	0.0271739	0.0434783	0.0108696	0.0163043	0.00543478	0.0217391	0
Locus_1106	scaffold_123:314668-317574	+	No	Gene	No	1618588	NA	1	2907	249	0.128514	0.120482	0.128514	0.0963855	0.0481928	0.0843373	0.060241	0.0401606	0.00803213	0.0522088	0.0562249	0.0401606	0.0281124	0.0281124	0.0160643	0.0321285	0.0281124	0.00401606
Locus_1107	scaffold_123:335556-336647	+	No	Gene	No	1618654	NA	1	1092	245	0.220408	0.0897959	0.0857143	0.110204	0.0938776	0.0938776	0.0612245	0.0122449	0.0244898	0.0530612	0.0244898	0.0244898	0.044898	0.0122449	0.0204082	0.0122449	0.0122449	0.00408163
Locus_1108	scaffold_124:22160-23002	.	No	Intergene	RM	NA	NA	2	843	2485	0.0607646	0.0764588	0.089336	0.114286	0.150503	0.191549	0.175453	0.101811	0.0277666	0.00724346	0.00321932	0	0.000804829	0	0.000402414	0.000402414	0	0
Locus_1109	scaffold_124:28988-32303	.	No	Intergene	RM	NA	NA	2	3316	506	0.118577	0.126482	0.0869565	0.0948617	0.0770751	0.114625	0.258893	0.100791	0.013834	0.00395257	0.00197628	0.00197628	0	0	0	0	0	0
Locus_111	scaffold_10:201666-205553	-	No	Gene	No	1505907	NA	1	3888	329	0.12766	0.155015	0.12462	0.0699088	0.100304	0.0729483	0.100304	0.0607903	0.0212766	0.0547112	0.0243161	0.0212766	0.0273556	0.0151976	0.00911854	0.00911854	0.00607903	0
Locus_1110	scaffold_124:33423-33949	-	No	Gene	No	1776089	NA	2	527	223	0.0717489	0.103139	0.125561	0.0717489	0.134529	0.219731	0.130045	0.0807175	0.0358744	0.0179372	0.0044843	0.0044843	0	0	0	0	0	0
Locus_1111	scaffold_124:53818-53915	-	No	Intergene	No	NA	NA	1	98	261	0.455939	0.0153257	0.222222	0.0306513	0.0536398	0.0306513	0.0153257	0.0153257	0.126437	0.0344828	0	0	0	0	0	0	0	0
Locus_1112	scaffold_124:68021-77251	.	No	Intergene	RM	NA	NA	2	9231	5524	0.0561188	0.0597393	0.0762129	0.125453	0.203476	0.187726	0.146995	0.0847212	0.0407314	0.012853	0.00434468	0.0012672	0.000181028	0.000181028	0	0	0	0
Locus_1113	scaffold_125:17050-17099	+	No	Intergene	No	NA	NA	0	50	566	0.100707	0.169611	0.528269	0.196113	0.00176678	0.00176678	0	0.00176678	0	0	0	0	0	0	0	0	0	0
Locus_1114	scaffold_125:106138-109537	.	No	Intergene	RM	NA	NA	2	3400	611	0.0671031	0.0589198	0.0752864	0.109656	0.14239	0.186579	0.198036	0.101473	0.0343699	0.0196399	0.00490998	0.00163666	0	0	0	0	0	0
Locus_1115	scaffold_125:110201-116758	.	No	Intergene	RM	NA	Mariner-2_MLP	2	6558	5143	0.0610539	0.0602761	0.0731091	0.142135	0.181995	0.160023	0.160801	0.0978028	0.0443321	0.0122497	0.00369434	0.00174995	0.000388878	0	0.000388878	0	0	0
Locus_1116	scaffold_125:149315-149781	-	No	Intergene	ERM	NA	NA	0	467	7569	0.111904	0.0517902	0.0809882	0.0450522	0.0237812	0.0356718	0.0322368	0.573656	0.0182323	0.00990884	0.00554895	0.00568107	0.000396354	0.00158541	0.00211389	0.000396354	0.000660589	0.000396354
Locus_1117	scaffold_126:57074-58418	+	No	Gene	RM	1620247	NA	2	1345	151	0.0728477	0.0794702	0.0596026	0.10596	0.0993377	0.145695	0.291391	0.0993377	0.0463576	0	0	0	0	0	0	0	0	0
Locus_1118	scaffold_126:76221-78695	+	No	Gene	No	1620264	NA	1	2475	282	0.138298	0.170213	0.124113	0.138298	0.0673759	0.0780142	0.0780142	0.0319149	0.0460993	0.0248227	0.0425532	0.0141844	0.0283688	0.0035461	0.0106383	0	0.0035461	0
Locus_1119	scaffold_126:129780-131312	+	No	Gene	No	1620345	NA	2	1533	92	0.206522	0.195652	0.0652174	0.0978261	0.076087	0.076087	0.184783	0.0434783	0.0217391	0	0.0108696	0	0	0	0	0.0108696	0.0108696	0
Locus_112	scaffold_10:213736-217695	+	No	Gene	ERM	1505937	NA	1	3960	659	0.136571	0.0940819	0.113809	0.0940819	0.0940819	0.0743551	0.0546282	0.0440061	0.0257967	0.0455235	0.0409712	0.0500759	0.0531108	0.0227618	0.0257967	0.0197269	0.00455235	0.0060698
Locus_1120	scaffold_126:177189-178511	+	No	Gene	No	1620669	NA	0	1323	118	0.135593	0.127119	0.144068	0.0762712	0.059322	0.0169492	0.0423729	0.0338983	0.0169492	0.0847458	0.0338983	0.135593	0.0254237	0.0254237	0.0254237	0.00847458	0.00847458	0
Locus_1121	scaffold_127:259969-260057	+	No	Intergene	No	NA	NA	0	89	1509	0.242545	0.0543406	0.0357853	0.0291584	0.0178926	0.01723	0.0165673	0.0311465	0.0331345	0.0437376	0.0212061	0.00994036	0.0603048	0.186879	0.116634	0.0457256	0.0344599	0.00331345
Locus_1122	scaffold_127:266363-267896	.	No	Gene	No	1621630;1621634	MoTeR1	1	1534	148	0.189189	0.101351	0.195946	0.0945946	0.0810811	0.00675676	0.0675676	0.0202703	0.0608108	0.0337838	0.027027	0.0135135	0.00675676	0.027027	0.0202703	0.0202703	0.0135135	0.0202703
Locus_1123	scaffold_127:318816-319327	.	No	Intergene	No	NA	NA	0	512	132	0.0227273	0.431818	0.0984848	0.0227273	0.0606061	0.106061	0.143939	0.0833333	0.0151515	0	0	0.00757576	0	0	0.00757576	0	0	0
Locus_1124	scaffold_128:32527-34859	.	No	Intergene	No	NA	NA	2	2333	89	0.11236	0.0561798	0.0786517	0.0786517	0.0786517	0.157303	0.258427	0.168539	0.011236	0	0	0	0	0	0	0	0	0
Locus_1125	scaffold_128:84489-85673	+	No	Gene	No	1621883	NA	1	1185	95	0.136842	0.147368	0.0631579	0.0947368	0.0842105	0.0736842	0.0526316	0.0631579	0.0105263	0.0421053	0.0421053	0.0421053	0.0315789	0	0.0315789	0.0210526	0.0421053	0.0210526
Locus_1126	scaffold_128:187880-189383	+	No	Gene	No	1622030	NA	1	1504	111	0.198198	0.117117	0.207207	0.0900901	0.0720721	0.0540541	0.0630631	0.018018	0.018018	0	0.00900901	0.018018	0.018018	0.045045	0.036036	0.00900901	0.018018	0.00900901
Locus_1127	scaffold_128:304580-305542	+	No	Intergene	No	NA	NA	2	963	185	0.135135	0.12973	0.227027	0.0702703	0.0756757	0.118919	0.162162	0.0702703	0.0108108	0	0	0	0	0	0	0	0	0
Locus_1128	scaffold_128:335331-337057	-	No	Gene	RM	1479673	NA	2	1727	3878	0.0848375	0.0796802	0.0969572	0.0902527	0.0974729	0.183858	0.222537	0.111398	0.0252708	0.00670449	0.000773595	0.000257865	0	0	0	0	0	0
Locus_1129	scaffold_129:166846-168380	-	No	Gene	RM	1776549	NA	2	1535	388	0.0695876	0.0876289	0.0773196	0.0824742	0.154639	0.146907	0.237113	0.0876289	0.0335052	0.00515464	0.0103093	0	0.00257732	0.00257732	0	0.00257732	0	0
Locus_113	scaffold_10:290489-291907	.	No	Gene	RM	1763124	NA	2	1419	2004	0.0464072	0.0838323	0.147206	0.132735	0.231537	0.179142	0.103792	0.0449102	0.0204591	0.00399202	0.00299401	0.00199601	0.000998004	0	0	0	0	0
Locus_1130	scaffold_129:193417-194733	.	No	Intergene	No	NA	Mariner-2_MLP	2	1317	180	0.116667	0.1	0.0944444	0.0888889	0.144444	0.127778	0.155556	0.127778	0.0222222	0.00555556	0.0111111	0	0	0	0	0	0.00555556	0
Locus_1131	scaffold_129:241746-244596	.	No	Gene	RM	1776567	Helitron-1_TMe	2	2851	712	0.0632022	0.0463483	0.0688202	0.161517	0.162921	0.151685	0.207865	0.0800562	0.0435393	0.0126404	0	0.00140449	0	0	0	0	0	0
Locus_1132	scaffold_130:205759-209307	-	No	Gene	No	1479744	NA	1	3549	214	0.0794393	0.0654206	0.154206	0.126168	0.0794393	0.0700935	0.0841121	0.046729	0.0420561	0.046729	0.0327103	0.0514019	0.0186916	0.0514019	0.0233645	0.0046729	0.0186916	0.0046729
Locus_1133	scaffold_130:233238-234991	+	No	Gene	No	1623019	NA	1	1754	119	0.176471	0.142857	0.109244	0.10084	0.0252101	0.0588235	0.0336134	0.00840336	0.0672269	0.0420168	0.0504202	0.0420168	0.0504202	0.0420168	0.0168067	0.0168067	0.00840336	0.00840336
Locus_1134	scaffold_130:243511-246260	-	No	Gene	No	1623095	NA	1	2750	117	0.17094	0.0769231	0.119658	0.102564	0.136752	0.0683761	0.0854701	0.017094	0.042735	0.042735	0.025641	0.017094	0.017094	0.034188	0.017094	0.00854701	0.017094	0
Locus_1135	scaffold_130:256824-258457	+	No	Gene	No	1776651	NA	1	1634	152	0.184211	0.125	0.0921053	0.131579	0.0855263	0.0394737	0.0526316	0.0592105	0.0328947	0.0394737	0.0131579	0.0263158	0.0394737	0.0394737	0.00657895	0.0197368	0.00657895	0.00657895
Locus_1136	scaffold_130:274762-277972	-	No	Gene	No	1458311	NA	1	3211	473	0.147992	0.12685	0.137421	0.0972516	0.103594	0.0676533	0.0549683	0.0443975	0.02537	0.0338266	0.0338266	0.0338266	0.038055	0.0147992	0.0147992	0.0147992	0.00634249	0.00422833
Locus_1137	scaffold_131:23944-24222	+	No	Gene	ERM	1479766	NA	1	279	175	0.194286	0.125714	0.137143	0.125714	0.0857143	0.12	0.0571429	0.0514286	0.0228571	0.0285714	0.0114286	0.00571429	0.00571429	0.00571429	0.0171429	0.00571429	0	0
Locus_1138	scaffold_131:24518-26448	+	No	Gene	ERM	1479766	NA	1	1931	1011	0.113749	0.121662	0.113749	0.101879	0.0781405	0.0781405	0.0603363	0.0682493	0.0692384	0.0405539	0.0365974	0.0296736	0.0286845	0.0207715	0.0118694	0.0138477	0.00791296	0.0049456
Locus_1139	scaffold_131:45886-47834	-	No	Gene	No	1623494	NA	1	1949	126	0.142857	0.150794	0.111111	0.103175	0.0873016	0.047619	0.0555556	0.0396825	0.0396825	0.047619	0.0396825	0.031746	0.00793651	0.031746	0.015873	0.015873	0.00793651	0.0238095
Locus_114	scaffold_10:296159-296350	+	No	Intergene	No	NA	NA	1	192	233	0.154506	0.133047	0.103004	0.055794	0.145923	0.0600858	0.055794	0.0815451	0.0772532	0.0429185	0.0429185	0.0128755	0.00858369	0.0171674	0	0	0.00429185	0.00429185
Locus_1140	scaffold_131:56525-62484	+	No	Gene	No	1623510	NA	1	5960	447	0.147651	0.145414	0.0939597	0.114094	0.082774	0.0805369	0.0357942	0.0469799	0.0402685	0.0514541	0.0402685	0.0290828	0.0268456	0.0134228	0.0178971	0.01566	0.01566	0.00223714
Locus_1141	scaffold_131:62688-66131	-	No	Gene	No	1623528	NA	1	3444	194	0.0979381	0.134021	0.103093	0.0773196	0.0773196	0.0618557	0.0824742	0.0360825	0.0670103	0.0618557	0.056701	0.0257732	0.0360825	0.0412371	0.0257732	0.00515464	0.00515464	0.00515464
Locus_1142	scaffold_131:78674-79530	-	No	Gene	RM	1623584	NA	1	857	129	0.255814	0.124031	0.139535	0.100775	0.0852713	0.0232558	0.0155039	0.0387597	0.0310078	0.0310078	0.0387597	0.0155039	0.0232558	0.00775194	0.0155039	0.0310078	0.0155039	0.00775194
Locus_1143	scaffold_131:91187-91644	+	No	Gene	No	1623628	NA	1	458	132	0.151515	0.0757576	0.0227273	0.113636	0.0833333	0.0530303	0.0454545	0.0378788	0.0227273	0.0378788	0.174242	0.0530303	0.0530303	0.0227273	0.0227273	0.00757576	0.0227273	0
Locus_1144	scaffold_131:146412-148204	+	No	Gene	ERM	161944	NA	1	1793	97	0.113402	0.14433	0.123711	0.123711	0.0412371	0.0618557	0.0309278	0.0309278	0.0618557	0.0309278	0.0618557	0.0103093	0.0515464	0.0206186	0.0309278	0.0206186	0.0412371	0
Locus_1145	scaffold_131:153641-156765	+	No	Gene	No	1623721	NA	1	3125	625	0.128	0.1008	0.0848	0.1104	0.0928	0.0688	0.056	0.0416	0.0464	0.0576	0.0416	0.0432	0.0272	0.0432	0.0176	0.0096	0.0144	0.016
Locus_1146	scaffold_131:160470-161110	-	No	Gene	No	1623729	NA	1	641	113	0.256637	0.185841	0.079646	0.0530973	0.0707965	0.0530973	0.0353982	0.0619469	0.079646	0.0265487	0.0176991	0.0176991	0.0353982	0	0.00884956	0.00884956	0	0.00884956
Locus_1147	scaffold_131:163668-163816	+	No	Intergene	ERM	NA	NA	1	149	650	0.110769	0.0876923	0.150769	0.132308	0.109231	0.0876923	0.0692308	0.0553846	0.0292308	0.0446154	0.0461538	0.02	0.0184615	0.00923077	0.00769231	0.0107692	0.00769231	0.00307692
Locus_1148	scaffold_131:214547-221939	+	No	Gene	No	1438786;1623800;1623807;1623808	PCretro3_I	1	7393	395	0.136709	0.141772	0.116456	0.126582	0.0886076	0.0810127	0.0658228	0.0329114	0.043038	0.0202532	0.035443	0.0177215	0.0227848	0.043038	0.00506329	0.0101266	0.00506329	0.00759494
Locus_1149	scaffold_131:222360-224254	-	No	Gene	No	1623819	NA	1	1895	129	0.193798	0.124031	0.0542636	0.0775194	0.108527	0.0620155	0.0620155	0.0542636	0.0620155	0.0232558	0.0465116	0.0232558	0.00775194	0.0387597	0.0155039	0.0310078	0.00775194	0.00775194
Locus_115	scaffold_10:310586-310905	+	No	Intergene	No	NA	NA	1	320	95	0.115789	0.0947368	0.178947	0.0526316	0.0210526	0.0526316	0.0315789	0.0631579	0.263158	0.0526316	0	0.0105263	0	0	0.0105263	0	0.0421053	0.0105263
Locus_1150	scaffold_131:230711-232435	+	No	Gene	No	1458315;1623833	NA	1	1725	256	0.132812	0.148438	0.117188	0.105469	0.03125	0.0625	0.0703125	0.0507812	0.0585938	0.03125	0.03125	0.0234375	0.03125	0.015625	0.03125	0.0273438	0.0234375	0.0078125
Locus_1151	scaffold_131:235766-238077	-	No	Gene	No	1458393	NA	1	2312	97	0.113402	0.123711	0.154639	0.0927835	0.0515464	0.0824742	0.0309278	0.0206186	0.0412371	0.0412371	0.0515464	0.0618557	0.0721649	0.0412371	0.0103093	0	0.0103093	0
Locus_1152	scaffold_131:242935-245087	-	No	Gene	No	1623858;1623884	NA	1	2153	108	0.148148	0.101852	0.12963	0.138889	0.0740741	0.0925926	0.0648148	0.101852	0.037037	0.0462963	0.00925926	0.0185185	0.0185185	0	0.00925926	0	0.00925926	0
Locus_1153	scaffold_131:308256-310467	+	No	Gene	ERM	1458354	NA	1	2212	115	0.130435	0.147826	0.13913	0.0608696	0.0782609	0.0434783	0.104348	0.0347826	0.0521739	0.026087	0.0608696	0.0347826	0.0434783	0.00869565	0.00869565	0.0173913	0	0.00869565
Locus_1154	scaffold_132:46990-47731	-	No	Gene	No	1458421	NA	0	742	212	0.20283	0.0943396	0.0188679	0.0141509	0.0283019	0.0566038	0.0377358	0.0896226	0.00471698	0.0141509	0.00471698	0.00943396	0.0471698	0.122642	0.198113	0.0471698	0.00943396	0
Locus_1155	scaffold_132:79620-82471	-	No	Gene	No	1624463;1624469	NA	0	2852	409	0.102689	0.224939	0.0757946	0.0855746	0.0660147	0.0244499	0.0537897	0.0146699	0.0195599	0.0244499	0.0317848	0.0709046	0.0635697	0.0660147	0.0317848	0.0171149	0.0122249	0.0146699
Locus_1156	scaffold_132:100648-104737	.	No	Gene	No	1624638;1624649	NA	1	4090	361	0.127424	0.121884	0.105263	0.066482	0.0609418	0.121884	0.099723	0.0498615	0.0470914	0.0443213	0.0443213	0.0360111	0.0304709	0.0166205	0.0110803	0.00831025	0.00554017	0.00277008
Locus_1157	scaffold_132:114544-116195	+	No	Gene	No	1624681	NA	1	1652	123	0.0894309	0.146341	0.130081	0.130081	0.0487805	0.105691	0.0650407	0.0650407	0.0406504	0.0731707	0.0487805	0.00813008	0.00813008	0.0162602	0	0.0162602	0	0.00813008
Locus_1158	scaffold_132:124979-125857	+	No	Gene	No	1624722	NA	1	879	114	0.131579	0.114035	0.0701754	0.0614035	0.0438596	0.0877193	0.0701754	0.0263158	0.0438596	0.0877193	0.0701754	0.0263158	0.0701754	0.0438596	0.0350877	0.00877193	0	0.00877193
Locus_1159	scaffold_132:175306-175771	.	No	Intergene	RM	NA	NA	0	466	141	0.0567376	0.070922	0.0851064	0.113475	0.0921986	0.163121	0.219858	0.0851064	0.0212766	0.0070922	0	0.0212766	0.0212766	0.0070922	0	0.0070922	0.0141844	0.0141844
Locus_116	scaffold_10:495680-495838	.	No	Intergene	No	NA	NA	1	159	298	0.114094	0.218121	0.100671	0.0738255	0.100671	0.134228	0.057047	0.0402685	0.0268456	0.0201342	0.0872483	0.0201342	0.0033557	0	0.0033557	0	0	0
Locus_1160	scaffold_132:218415-220962	-	No	Gene	No	1624977;1742366	NA	1	2548	273	0.0989011	0.175824	0.102564	0.142857	0.0952381	0.0952381	0.0622711	0.025641	0.021978	0.0586081	0.018315	0.021978	0.021978	0.021978	0.014652	0.014652	0.00732601	0
Locus_1161	scaffold_132:223206-225272	+	No	Gene	No	1625000	NA	1	2067	93	0.0967742	0.0967742	0.16129	0.129032	0.0860215	0.0860215	0.0645161	0.0322581	0.0860215	0.0322581	0.0215054	0.0107527	0	0.0215054	0.0322581	0.0322581	0.0107527	0
Locus_1162	scaffold_132:236484-238088	-	No	Gene	No	1776822	NA	0	1605	90	0.0777778	0.0555556	0.122222	0.0555556	0.1	0.0888889	0.0666667	0.0666667	0.0666667	0.0666667	0.0555556	0	0.0444444	0.0777778	0.0111111	0.0222222	0.0111111	0.0111111
Locus_1163	scaffold_132:241896-242164	+	No	Intergene	No	NA	NA	1	269	93	0.0967742	0.0860215	0.182796	0.0430108	0.0645161	0.0537634	0.0860215	0.0322581	0.0215054	0.0860215	0.0215054	0.0860215	0.0430108	0.0107527	0.0430108	0.0322581	0.0107527	0
Locus_1164	scaffold_132:277923-285177	+	No	Gene	No	1625103	EnSpm-2_PGr	1	7255	500	0.144	0.146	0.122	0.114	0.094	0.076	0.05	0.048	0.038	0.034	0.028	0.042	0.024	0.008	0.012	0.01	0	0.01
Locus_1165	scaffold_132:322550-323296	-	No	Gene	RM	1479904;1877421	NA	2	747	297	0.131313	0.10101	0.141414	0.10101	0.148148	0.0909091	0.117845	0.124579	0.040404	0.003367	0	0	0	0	0	0	0	0
Locus_1166	scaffold_132:327483-327996	-	No	Intergene	No	NA	NA	0	514	116	0.25	0.267241	0.0431034	0.0775862	0.0517241	0.0689655	0.172414	0.0431034	0.0258621	0	0	0	0	0	0	0	0	0
Locus_1167	scaffold_133:171393-171428	.	No	Intergene	RM	NA	NA	2	36	117	0.017094	0.0598291	0.0598291	0.145299	0.0598291	0.273504	0.162393	0.145299	0.042735	0.025641	0.00854701	0	0	0	0	0	0	0
Locus_1168	scaffold_133:253515-256018	+	No	Gene	No	1625461	NA	1	2504	136	0.176471	0.0882353	0.102941	0.110294	0.0661765	0.0661765	0.0588235	0.0514706	0.0220588	0.0735294	0.0294118	0.0441176	0.0220588	0.0147059	0.0147059	0.0367647	0.0147059	0.00735294
Locus_1169	scaffold_134:119480-119821	.	No	Intergene	No	NA	NA	2	342	212	0.122642	0.122642	0.117925	0.0896226	0.136792	0.141509	0.15566	0.0518868	0.0377358	0.00471698	0.00943396	0.00471698	0	0	0	0.00471698	0	0
Locus_117	scaffold_10:534306-536868	+	No	Gene	No	1744657	NA	1	2563	94	0.0957447	0.159574	0.106383	0.12766	0.12766	0.117021	0.0638298	0.0531915	0	0.0425532	0.0106383	0.0319149	0	0.0212766	0.0106383	0	0.0319149	0
Locus_1170	scaffold_135:12707-12968	+	No	Intergene	RM	NA	NA	2	262	140	0.05	0.0785714	0.0571429	0.0785714	0.0857143	0.0785714	0.185714	0.285714	0.0857143	0.00714286	0.00714286	0	0	0	0	0	0	0
Locus_1171	scaffold_135:16498-20411	-	No	Gene	ERM	176264;1480000;1626566;1626641	NA	1	3914	137	0.109489	0.131387	0.167883	0.10219	0.0875912	0.080292	0.124088	0.0364964	0.0364964	0.00729927	0.0145985	0.0291971	0.0145985	0.00729927	0.0218978	0.0218978	0	0.00729927
Locus_1172	scaffold_135:70843-72291	-	No	Gene	No	1626693	NA	1	1449	732	0.270492	0.0983607	0.128415	0.0696721	0.0778689	0.0669399	0.0860656	0.0300546	0.0382514	0.0327869	0.0191257	0.0122951	0.0122951	0.0163934	0.0204918	0.00956284	0.00273224	0.00819672
Locus_1173	scaffold_135:80794-80950	+	No	Intergene	No	NA	NA	1	157	153	0.130719	0.24183	0.104575	0.124183	0.0980392	0.111111	0.0392157	0.0261438	0.0392157	0.0196078	0.0392157	0.0130719	0	0	0.0130719	0	0	0
Locus_1174	scaffold_135:311420-313220	-	No	Intergene	No	NA	NA	2	1801	1886	0.107105	0.11824	0.0991516	0.0922587	0.128844	0.159597	0.16649	0.107635	0.0127253	0.0068929	0.00106045	0	0	0	0	0	0	0
Locus_1175	scaffold_137:73106-73479	-	No	Gene	No	1627653	NA	0	374	552	0.115942	0.233696	0.108696	0.231884	0.146739	0.0217391	0.0253623	0.0126812	0.0253623	0.0181159	0.00905797	0.0199275	0.0108696	0.00724638	0.00181159	0	0.0108696	0
Locus_1176	scaffold_137:157950-160842	-	No	Gene	RM	1480097;1859145	NA	0	2893	1377	0.0290487	0.0406681	0.0196078	0.0261438	0.0232389	0.0283224	0.0254176	0.0413943	0.0878722	0.0203341	0.26289	0.0798838	0.168482	0.0827887	0.0501089	0.00580973	0.00580973	0.00217865
Locus_1177	scaffold_137:182625-184222	+	No	Gene	No	1627858	NA	1	1598	246	0.207317	0.211382	0.134146	0.0772358	0.0772358	0.0894309	0.0365854	0.0162602	0.0447154	0.0325203	0.0284553	0.00813008	0.0121951	0.00406504	0.00406504	0.00406504	0.00813008	0.00406504
Locus_1178	scaffold_137:222959-223151	+	No	Intergene	RM	NA	NA	0	193	101	0.0693069	0	0.039604	0.019802	0.0891089	0.237624	0.326733	0.138614	0.0693069	0.00990099	0	0	0	0	0	0	0	0
Locus_1179	scaffold_137:233644-234970	+	No	Gene	No	1627926	NA	1	1327	124	0.137097	0.104839	0.120968	0.0645161	0.0887097	0.0806452	0.0564516	0.0564516	0.0322581	0.0483871	0.0645161	0.0241935	0.0241935	0.0403226	0.00806452	0.0322581	0.016129	0
Locus_118	scaffold_10:591347-594630	-	No	Gene	No	1506770;1831610	NA	1	3284	363	0.146006	0.157025	0.101928	0.115702	0.0716253	0.0633609	0.030303	0.046832	0.0606061	0.0358127	0.0247934	0.0358127	0.0220386	0.0165289	0.0275482	0.0192837	0.0137741	0.0110193
Locus_1180	scaffold_137:238630-239422	-	No	Gene	No	1627940	NA	1	793	138	0.188406	0.0942029	0.0724638	0.152174	0.0652174	0.0289855	0.0942029	0.0144928	0.057971	0.0507246	0.0434783	0.0144928	0.0507246	0.0289855	0.0144928	0.0217391	0.00724638	0
Locus_1181	scaffold_137:260429-262433	+	No	Gene	No	1627948	NA	1	2005	104	0.105769	0.0865385	0.0673077	0.0961538	0.0769231	0.0480769	0.0480769	0.0961538	0.0288462	0.0673077	0.0576923	0.0865385	0.00961538	0.0384615	0.00961538	0.0576923	0.00961538	0.00961538
Locus_1182	scaffold_138:43435-49556	.	No	Intergene	RM	NA	NA	2	6122	4212	0.0432099	0.0531814	0.081434	0.126543	0.179012	0.240503	0.139839	0.0890313	0.0301519	0.00925926	0.0042735	0.002849	0.000474834	0.000237417	0	0	0	0
Locus_1183	scaffold_138:76437-79571	.	No	Intergene	RM	NA	NA	2	3135	5900	0.0415254	0.0484746	0.0759322	0.128136	0.205593	0.177966	0.178136	0.09	0.0376271	0.01	0.00355932	0.00220339	0.000847458	0	0	0	0	0
Locus_1184	scaffold_138:98622-100424	+	No	Gene	RM	1628132	NA	2	1803	534	0.0973783	0.249064	0.0861423	0.0655431	0.102996	0.0955056	0.174157	0.093633	0.0337079	0.00187266	0	0	0	0	0	0	0	0
Locus_1185	scaffold_138:112828-114093	.	No	Intergene	RM	NA	NA	2	1266	15452	0.0994693	0.0945509	0.138493	0.0841962	0.10277	0.143088	0.161986	0.138882	0.0298343	0.00459487	0.00122961	0.000582449	6.47165e-05	0	0.000258866	0	0	0
Locus_1186	scaffold_138:117282-119075	.	No	Gene	RM	1628225	NA	2	1794	134	0.0820896	0.0447761	0.0820896	0.0671642	0.0970149	0.186567	0.216418	0.149254	0.0522388	0.0149254	0.00746269	0	0	0	0	0	0	0
Locus_1187	scaffold_138:125340-126642	+	No	Intergene	RM	NA	NA	2	1303	155	0.0645161	0.0774194	0.0580645	0.167742	0.167742	0.16129	0.148387	0.122581	0.0258065	0	0.00645161	0	0	0	0	0	0	0
Locus_1188	scaffold_138:136743-138191	.	No	Gene	RM	1777256	NA	2	1449	1694	0.126328	0.115702	0.114522	0.151122	0.126328	0.144038	0.133412	0.0608028	0.0165289	0.00531287	0.00472255	0.000590319	0.000590319	0	0	0	0	0
Locus_1189	scaffold_138:138656-140515	.	No	Gene	No	1777257	NA	2	1860	206	0.0631068	0.0776699	0.038835	0.0873786	0.169903	0.320388	0.174757	0.0339806	0.0291262	0	0	0	0	0	0	0.00485437	0	0
Locus_119	scaffold_10:732518-734431	-	No	Gene	No	18884	NA	1	1914	193	0.134715	0.145078	0.129534	0.0829016	0.0777202	0.0569948	0.0518135	0.0829016	0.0414508	0.0518135	0.0207254	0.015544	0.015544	0.00518135	0.0362694	0.0310881	0.0103627	0.0103627
Locus_1190	scaffold_138:151210-151770	+	No	Intergene	No	NA	NA	2	561	100	0.1	0.11	0.16	0.11	0.21	0.15	0.08	0.05	0.03	0	0	0	0	0	0	0	0	0
Locus_1191	scaffold_138:154903-156185	-	No	Gene	No	1877656	NA	2	1283	458	0.117904	0.104803	0.111354	0.124454	0.120087	0.174672	0.146288	0.0742358	0.0152838	0.00436681	0.00436681	0	0	0	0	0	0.00218341	0
Locus_1192	scaffold_138:163663-164402	.	No	Intergene	RM	NA	NA	2	740	156	0.0576923	0.102564	0.108974	0.102564	0.115385	0.128205	0.185897	0.128205	0.0641026	0	0	0	0.00641026	0	0	0	0	0
Locus_1193	scaffold_138:175413-176368	-	No	Gene	RM	1628416	NA	2	956	929	0.0452099	0.0602799	0.0688913	0.137783	0.214209	0.191604	0.188375	0.0538213	0.0279871	0.00861141	0.00215285	0.00107643	0	0	0	0	0	0
Locus_1194	scaffold_138:178407-180889	.	No	Gene	RM	1628418	NA	2	2483	1375	0.126545	0.113455	0.110545	0.136	0.154909	0.142545	0.121455	0.0538182	0.032	0.00218182	0.00145455	0.00145455	0	0.00218182	0.000727273	0.000727273	0	0
Locus_1195	scaffold_138:202526-202684	+	No	Intergene	RM	NA	NA	0	159	3689	0.00650583	0.00921659	0.00379507	0.00596368	0.0138249	0.0276498	0.25942	0.65492	0.0010843	0.0151803	0.0010843	0	0.000271076	0	0.000813229	0	0.000271076	0
Locus_1196	scaffold_138:218884-219722	.	No	Intergene	RM	NA	NA	2	839	745	0.033557	0.0697987	0.0832215	0.120805	0.171812	0.232215	0.177181	0.0550336	0.0442953	0.0107383	0.00134228	0	0	0	0	0	0	0
Locus_1197	scaffold_138:224048-229205	.	No	Intergene	RM	NA	NA	2	5158	3149	0.0428708	0.0682756	0.0743093	0.119085	0.221975	0.188631	0.164179	0.0660527	0.0371547	0.0111146	0.00254049	0.00127024	0.00158781	0	0	0.000635122	0.000317561	0
Locus_1198	scaffold_138:239091-240584	-	No	Gene	RM	1480145	NA	2	1494	4795	0.0740355	0.0850886	0.082586	0.0982273	0.115537	0.181022	0.208133	0.10073	0.0467153	0.00604797	0.0012513	0.000417101	0	0	0	0.000208551	0	0
Locus_1199	scaffold_138:247981-250739	+	No	Intergene	RM	NA	NA	2	2759	2039	0.0564002	0.0863168	0.0608141	0.0990682	0.169201	0.172143	0.19127	0.116233	0.0397254	0.00686611	0.000490436	0.000490436	0.000490436	0	0.000490436	0	0	0
Locus_12	scaffold_1:1038665-1041398	+	No	Gene	No	1490750	NA	1	2734	158	0.151899	0.14557	0.14557	0.101266	0.0189873	0.0632911	0.056962	0.0253165	0.0443038	0.0379747	0.0253165	0.0379747	0.0443038	0.0443038	0.0253165	0.0126582	0.00632911	0.0126582
Locus_120	scaffold_10:802400-804362	-	No	Gene	No	1507076	NA	1	1963	246	0.142276	0.0934959	0.101626	0.105691	0.109756	0.097561	0.0772358	0.101626	0.0365854	0.0406504	0.0243902	0.00813008	0.0121951	0.0162602	0.0162602	0.0121951	0.00406504	0
Locus_1200	scaffold_138:258904-259182	+	No	Intergene	RM	NA	NA	2	279	210	0.052381	0.0428571	0.0809524	0.104762	0.142857	0.128571	0.319048	0.12381	0.0047619	0	0	0	0	0	0	0	0	0
Locus_1201	scaffold_138:267296-268220	+	No	Intergene	No	NA	NA	2	925	701	0.11127	0.101284	0.136947	0.0955777	0.168331	0.125535	0.161198	0.0613409	0.0299572	0.0042796	0	0	0.00285307	0	0.00142653	0	0	0
Locus_1202	scaffold_138:278579-279402	+	No	Gene	ERM	1628892	NA	0	824	428	0.0373832	0.0490654	0.0537383	0.0654206	0.10514	0.0584112	0.0537383	0.0140187	0.021028	0.0864486	0.0607477	0.123832	0.0957944	0.0630841	0.0420561	0.0514019	0.00700935	0.0116822
Locus_1203	scaffold_138:316586-316808	+	No	Intergene	No	NA	NA	2	223	172	0.203488	0.27907	0.0348837	0.0639535	0.0581395	0.104651	0.168605	0.0523256	0.0348837	0	0	0	0	0	0	0	0	0
Locus_1204	scaffold_139:125-512	-	No	Intergene	No	NA	NA	2	388	135	0.125926	0.133333	0.0962963	0.0888889	0.118519	0.140741	0.162963	0.0592593	0.0518519	0.0222222	0	0	0	0	0	0	0	0
Locus_1205	scaffold_139:207269-208597	-	No	Intergene	No	NA	NA	2	1329	4970	0.139638	0.0907445	0.138229	0.126358	0.129577	0.124346	0.14165	0.0812877	0.0231388	0.00442656	0.000201207	0.000402414	0	0	0	0	0	0
Locus_1206	scaffold_139:250166-251726	+	No	Gene	ERM	1458791	NA	0	1561	2811079	0.0533606	0.0147068	0.0250459	0.0116407	0.00848784	0.0119758	0.0202403	0.0835316	0.155171	0.0820372	0.0703299	0.00782191	0.0368631	0.365815	0.032055	0.0078525	0.00690304	0.00616169
Locus_1207	scaffold_140:102437-102614	+	No	Intergene	ERM	NA	Copia-2_SPDB-I	1	178	806	0.281638	0.116625	0.143921	0.0719603	0.0545906	0.0669975	0.0657568	0.0719603	0.0322581	0.0260546	0.00744417	0.00744417	0.0136476	0.00620347	0.0173697	0.00868486	0.00372208	0.00372208
Locus_1208	scaffold_140:113961-114971	+	No	Gene	No	1629658	NA	2	1011	126	0.15873	0.111111	0.119048	0.0873016	0.126984	0.15873	0.166667	0.0634921	0	0.00793651	0	0	0	0	0	0	0	0
Locus_1209	scaffold_141:272824-275215	.	No	Intergene	RM	NA	NA	2	2392	847	0.0590319	0.0578512	0.0696576	0.107438	0.198347	0.200708	0.161747	0.0755608	0.0495868	0.0141677	0.00354191	0.00118064	0.00118064	0	0	0	0	0
Locus_121	scaffold_11:36200-37406	+	No	Intergene	No	NA	NA	2	1207	112	0.0892857	0.151786	0.107143	0.0982143	0.0982143	0.178571	0.0892857	0.0982143	0.0446429	0.00892857	0	0.0178571	0.00892857	0	0.00892857	0	0	0
Locus_1210	scaffold_142:27379-28482	-	No	Gene	No	1630249	NA	1	1104	244	0.127049	0.0860656	0.0901639	0.139344	0.0942623	0.0655738	0.0819672	0.0860656	0.0778689	0.0491803	0.0327869	0.0163934	0.0245902	0.00819672	0.00409836	0.0122951	0	0.00409836
Locus_1211	scaffold_142:177964-184206	.	No	Intergene	RM	NA	Gypsy-60_MLP-I	2	6243	2789	0.0570097	0.0462531	0.0656149	0.1237	0.256006	0.187522	0.155611	0.0659735	0.0276085	0.0100394	0.00286841	0.00143421	0.000358551	0	0	0	0	0
Locus_1212	scaffold_142:216320-224645	.	No	Intergene	RM	NA	piggyBac-1_Mcir	2	8326	3139	0.0503345	0.067856	0.0748646	0.132208	0.190825	0.188277	0.153552	0.0876075	0.0379102	0.0117872	0.00254858	0.00127429	0.000637146	0.000318573	0	0	0	0
Locus_1213	scaffold_142:298422-306198	.	No	Intergene	RM	NA	NA	2	7777	3365	0.0380386	0.063893	0.0692422	0.135513	0.20951	0.19584	0.1474	0.0906389	0.0371471	0.00802377	0.00237741	0.00208024	0.000297177	0	0	0	0	0
Locus_1214	scaffold_143:65015-67546	-	No	Gene	No	196151	NA	1	2532	346	0.124277	0.0895954	0.141618	0.112717	0.066474	0.0982659	0.0780347	0.0895954	0.0520231	0.0462428	0.0491329	0.0115607	0.017341	0.00578035	0.00578035	0.00578035	0	0.00578035
Locus_1215	scaffold_143:133337-134074	+	No	Gene	No	1459032	NA	1	738	100	0.41	0.15	0.06	0.07	0.07	0.02	0.02	0.07	0.03	0.01	0	0.03	0	0.01	0	0.01	0.03	0.01
Locus_1216	scaffold_143:181216-181994	+	No	Gene	No	1631171	NA	1	779	156	0.134615	0.134615	0.102564	0.102564	0.0705128	0.121795	0.0833333	0.0512821	0.0320513	0.0384615	0.0384615	0.0128205	0.0192308	0.025641	0	0.0192308	0.00641026	0.00641026
Locus_1217	scaffold_143:233749-236706	-	No	Gene	No	1777627	NA	1	2958	110	0.109091	0.0909091	0.127273	0.145455	0.0636364	0.109091	0.0454545	0.0818182	0.0363636	0.0272727	0.0181818	0.0272727	0.0454545	0.0181818	0.0272727	0.00909091	0	0.0181818
Locus_1218	scaffold_143:277545-279120	-	No	Gene	No	1631281;1777634	NA	1	1576	95	0.126316	0.157895	0.0736842	0.0736842	0.115789	0.105263	0.0421053	0.0315789	0.0947368	0.0315789	0.0315789	0.0315789	0.0210526	0	0.0105263	0.0105263	0.0421053	0
Locus_1219	scaffold_144:125925-127444	-	No	Gene	RM	1877934	NA	2	1520	687	0.106259	0.0800582	0.139738	0.128093	0.170306	0.164483	0.122271	0.0640466	0.0131004	0.00582242	0.0014556	0.00291121	0.0014556	0	0	0	0	0
Locus_122	scaffold_11:221658-229754	.	No	Intergene	RM	NA	NA	2	8097	3525	0.0524823	0.0541844	0.0851064	0.111489	0.209078	0.201702	0.148085	0.0893617	0.0343262	0.0107801	0.00198582	0.00113475	0.000283688	0	0	0	0	0
Locus_1220	scaffold_144:150655-160192	.	No	Intergene	RM	NA	Helitron-5_PGr	2	9538	3224	0.0449752	0.0505583	0.0691687	0.114144	0.209988	0.209988	0.164082	0.0759926	0.0496278	0.007134	0.00155087	0.00186104	0.000620347	0.000310174	0	0	0	0
Locus_1221	scaffold_145:41853-42608	+	No	Gene	No	1631700	NA	1	756	89	0.123596	0.101124	0.213483	0.134831	0.0337079	0.0561798	0.0449438	0.0337079	0.0337079	0.0674157	0.0561798	0.0224719	0.011236	0	0.011236	0.011236	0.0337079	0.011236
Locus_1222	scaffold_145:57863-58464	.	No	Intergene	No	NA	NA	2	602	123	0.0162602	0.0650407	0.195122	0.0813008	0.0894309	0.130081	0.252033	0.105691	0.0325203	0.0325203	0	0	0	0	0	0	0	0
Locus_1223	scaffold_145:233204-234630	+	No	Gene	No	1631919	NA	1	1427	96	0.125	0.104167	0.104167	0.145833	0.104167	0.0520833	0.0729167	0.0625	0.0208333	0.0416667	0.03125	0.0416667	0.03125	0.03125	0.0208333	0.0104167	0	0
Locus_1224	scaffold_145:235365-240126	.	No	Gene	No	1459139	NA	1	4762	314	0.152866	0.0923567	0.0955414	0.066879	0.10828	0.111465	0.0923567	0.0477707	0.0700637	0.0509554	0.0318471	0.022293	0.022293	0.00318471	0.0127389	0.0127389	0.00318471	0.00318471
Locus_1225	scaffold_146:17312-19915	-	No	Gene	No	1632017	NA	1	2604	197	0.071066	0.111675	0.0913706	0.121827	0.106599	0.035533	0.0812183	0.0507614	0.0253807	0.0507614	0.0304569	0.0862944	0.0507614	0.0152284	0.0203046	0.0456853	0.00507614	0
Locus_1226	scaffold_146:69600-70366	.	No	Intergene	No	NA	NA	2	767	209	0.0717703	0.100478	0.0717703	0.119617	0.076555	0.162679	0.186603	0.157895	0.0478469	0.00478469	0	0	0	0	0	0	0	0
Locus_1227	scaffold_146:117597-121774	-	No	Gene	No	204384;1632252	NA	1	4178	242	0.115702	0.0950413	0.14876	0.136364	0.0743802	0.0991736	0.0867769	0.0206612	0.053719	0.0371901	0.053719	0.0123967	0.0165289	0.00826446	0.0123967	0.0123967	0.0123967	0.00413223
Locus_1228	scaffold_146:129902-131789	-	No	Gene	No	1632275	NA	0	1888	208	0.0673077	0.0913462	0.0769231	0.0384615	0.0432692	0.0625	0.0528846	0.0384615	0.0336538	0.0192308	0.0288462	0	0.00480769	0.0192308	0.269231	0.125	0.0240385	0.00480769
Locus_1229	scaffold_146:142358-144798	+	No	Gene	ERM	205124;205580;1777809	NA	1	2441	3264	0.261029	0.128064	0.0891544	0.132353	0.109988	0.0428922	0.0281863	0.0189951	0.015625	0.0119485	0.00919118	0.00643382	0.00367647	0.00551471	0.00582108	0.0379902	0.0652574	0.0278799
Locus_123	scaffold_11:232056-238347	.	No	Gene	RM	1470780	NA	2	6292	3720	0.0467742	0.0467742	0.0693548	0.132527	0.194892	0.176075	0.177957	0.102151	0.0357527	0.011828	0.00430108	0.000806452	0.000268817	0	0.000268817	0.000268817	0	0
Locus_1230	scaffold_146:145014-146810	+	No	Gene	No	1459210;1632344	NA	1	1797	97	0.14433	0.0721649	0.113402	0.0721649	0.0412371	0.0618557	0.0309278	0.0309278	0.0412371	0.0721649	0.0618557	0.0515464	0.0618557	0.0412371	0.0515464	0.0206186	0.0206186	0.0103093
Locus_1231	scaffold_146:190372-192647	-	No	Gene	ERM	1632380	NA	1	2276	3420	0.166374	0.205556	0.145614	0.110526	0.0716374	0.052924	0.0409357	0.0587719	0.0178363	0.0163743	0.0254386	0.0494152	0.0111111	0.00350877	0.00350877	0.00233918	0.00818713	0.00994152
Locus_1232	scaffold_146:194727-195639	+	No	Intergene	No	NA	NA	1	913	181	0.0718232	0.0497238	0.0828729	0.154696	0.0994475	0.104972	0.110497	0.038674	0.038674	0.0662983	0.038674	0.0331492	0.0441989	0.0331492	0.0165746	0.0110497	0	0.00552486
Locus_1233	scaffold_148:15623-17686	+	No	Gene	No	1459319	NA	0	2064	106	0.0943396	0.301887	0.0849057	0.103774	0.0754717	0.0471698	0	0.0188679	0.00943396	0.0660377	0.0754717	0.0283019	0.0283019	0.00943396	0	0.0471698	0.00943396	0
Locus_1234	scaffold_148:18394-19316	-	No	Gene	No	1632966	NA	0	923	116	0.0689655	0.0775862	0.0948276	0.0689655	0.198276	0.0344828	0.0948276	0.00862069	0	0.0344828	0.0603448	0.0431034	0.0258621	0.0431034	0.103448	0.0344828	0.00862069	0
Locus_1235	scaffold_148:41564-43994	-	No	Gene	No	1633244;1777925	NA	1	2431	177	0.0960452	0.118644	0.0734463	0.152542	0.112994	0.0677966	0.0677966	0.0338983	0.0451977	0.0677966	0.0282486	0.039548	0.0225989	0.0169492	0.0169492	0.0112994	0.0169492	0.0112994
Locus_1236	scaffold_148:46833-51679	-	No	Gene	ERM	1480555;1480556	NA	1	4847	201	0.109453	0.104478	0.0597015	0.144279	0.119403	0.0995025	0.0646766	0.0746269	0.0646766	0.0497512	0.0298507	0.00995025	0.00995025	0.039801	0	0.00995025	0.00497512	0.00497512
Locus_1237	scaffold_148:54150-56259	+	No	Gene	No	1633285	NA	1	2110	412	0.201456	0.128641	0.0946602	0.0898058	0.0946602	0.0679612	0.092233	0.0412621	0.0339806	0.0291262	0.0194175	0.0242718	0.0169903	0.0242718	0.0218447	0.00485437	0.00970874	0.00485437
Locus_1238	scaffold_148:93542-95257	-	No	Gene	No	1633440	NA	1	1716	134	0.0746269	0.19403	0.134328	0.0820896	0.0597015	0	0.0671642	0.0447761	0.0447761	0.0970149	0.0671642	0.0223881	0.0447761	0.0373134	0	0.0149254	0	0.0149254
Locus_1239	scaffold_148:124196-127180	+	No	Gene	No	1633486	NA	1	2985	118	0.135593	0.144068	0.110169	0.118644	0.118644	0.059322	0.0677966	0.0508475	0.00847458	0.0338983	0.0423729	0.0254237	0.00847458	0.0338983	0.0254237	0	0.0169492	0
Locus_124	scaffold_11:315211-316498	.	No	Gene	No	1763315	NA	2	1288	188	0.117021	0.106383	0.12234	0.132979	0.132979	0.117021	0.12234	0.0904255	0.0265957	0.0106383	0.00531915	0.00531915	0.0106383	0	0	0	0	0
Locus_1240	scaffold_148:135192-137146	-	No	Gene	No	210141	NA	1	1955	95	0.136842	0.252632	0.105263	0.0842105	0.0736842	0.0315789	0.0526316	0.0315789	0.0210526	0.0421053	0.0315789	0.0210526	0.0210526	0.0526316	0.0105263	0.0210526	0	0.0105263
Locus_1241	scaffold_148:138557-140579	+	No	Gene	No	1633522	NA	1	2023	113	0.132743	0.0619469	0.0530973	0.132743	0.0619469	0.0530973	0.0442478	0.0707965	0.0619469	0.0707965	0.0530973	0.0176991	0.0530973	0.0353982	0.0530973	0.0265487	0.0176991	0
Locus_1242	scaffold_148:142252-143130	-	No	Gene	ERM	211208;1633538	NA	1	879	2779	0.105434	0.110831	0.149334	0.129543	0.121626	0.0849226	0.0964376	0.0406621	0.0345448	0.0302267	0.0208708	0.013674	0.0154732	0.0115149	0.00935588	0.0104354	0.00791652	0.00719683
Locus_1243	scaffold_148:227064-228664	.	No	Intergene	No	NA	NA	2	1601	203	0.0788177	0.0837438	0.118227	0.0788177	0.142857	0.103448	0.142857	0.162562	0.0788177	0.00985222	0	0	0	0	0	0	0	0
Locus_1244	scaffold_148:262449-266605	+	No	Gene	No	1436500;1633698	NA	1	4157	1058	0.177694	0.153119	0.116257	0.117202	0.0822306	0.0812854	0.0803403	0.0538752	0.0406427	0.0179584	0.0198488	0.00756144	0.010397	0.0094518	0.0094518	0.00850662	0.00850662	0.00567108
Locus_1245	scaffold_149:38966-40063	+	No	Gene	No	1633798	NA	1	1098	990	0.0393939	0.0606061	0.340404	0.0515152	0.0343434	0.0434343	0.10303	0.0717172	0.0666667	0.0585859	0.0141414	0.010101	0.00606061	0.00606061	0.0040404	0.00606061	0.0232323	0.0606061
Locus_1246	scaffold_149:57130-58628	+	No	Gene	No	1633823	NA	1	1499	178	0.0955056	0.235955	0.0674157	0.101124	0.11236	0.0842697	0.0449438	0.011236	0.0449438	0.0224719	0.0280899	0.0393258	0.0393258	0.0337079	0.0224719	0.011236	0.00561798	0
Locus_1247	scaffold_149:65654-66762	+	No	Gene	No	1633881	NA	1	1109	166	0.150602	0.0843373	0.0722892	0.0783133	0.0481928	0.0783133	0.060241	0.0843373	0.0240964	0.174699	0.0361446	0.0180723	0.0240964	0.0180723	0.0180723	0.0060241	0.0060241	0.0180723
Locus_1248	scaffold_149:68734-72160	-	No	Gene	No	1633885	NA	1	3427	194	0.14433	0.108247	0.123711	0.0876289	0.0876289	0.0721649	0.0463918	0.0412371	0.0309278	0.108247	0.0309278	0.0309278	0.0206186	0.0154639	0	0.0154639	0.0154639	0.0206186
Locus_1249	scaffold_149:72957-75985	+	No	Gene	No	1778008	NA	1	3029	197	0.162437	0.0913706	0.071066	0.111675	0.0609137	0.0812183	0.0456853	0.0456853	0.0609137	0.0558376	0.0507614	0.035533	0.0558376	0.0253807	0.00507614	0.0253807	0.00507614	0.0101523
Locus_125	scaffold_11:374883-376855	.	No	Gene	RM	1507730	NA	2	1973	152	0.0657895	0.0789474	0.111842	0.111842	0.171053	0.197368	0.157895	0.0789474	0.0263158	0	0	0	0	0	0	0	0	0
Locus_1250	scaffold_149:141945-143887	-	No	Gene	No	1633986	NA	1	1943	114	0.0877193	0.0877193	0.192982	0.114035	0.131579	0.0877193	0.0614035	0.0526316	0.0526316	0.00877193	0.0350877	0.0438596	0.0263158	0.00877193	0.00877193	0	0	0
Locus_1251	scaffold_149:144494-144614	.	No	Intergene	No	NA	NA	2	121	113	0.115044	0.106195	0.079646	0.0973451	0.0265487	0.123894	0.309735	0.0707965	0.0176991	0.00884956	0	0	0	0.00884956	0.00884956	0.00884956	0.00884956	0.00884956
Locus_1252	scaffold_149:155300-157723	+	No	Gene	No	1634139	KolobokH-4_RIr	1	2424	233	0.0987124	0.107296	0.133047	0.0815451	0.0686695	0.055794	0.0386266	0.0429185	0.0515021	0.0944206	0.0429185	0.0515021	0.0300429	0.0386266	0.0343348	0.00858369	0.00858369	0.0128755
Locus_1253	scaffold_149:194818-195719	.	No	Gene	No	1480628	NA	2	902	102	0.156863	0.107843	0.0490196	0.137255	0.0784314	0.127451	0.127451	0.196078	0.0196078	0	0	0	0	0	0	0	0	0
Locus_1254	scaffold_149:251273-256032	-	No	Gene	No	1459439;1634345;1634360	NA	1	4760	275	0.134545	0.163636	0.134545	0.101818	0.08	0.0581818	0.0363636	0.0363636	0.0618182	0.0254545	0.04	0.0363636	0.0254545	0.0363636	0.00363636	0.0181818	0.00727273	0
Locus_1255	scaffold_150:31229-33160	+	No	Gene	No	1778075	NA	1	1932	97	0.175258	0.0927835	0.103093	0.0618557	0.0721649	0.0515464	0.0927835	0.0618557	0.0103093	0.0618557	0.0515464	0.0206186	0.0206186	0.0412371	0.0206186	0.0412371	0.0103093	0.0103093
Locus_1256	scaffold_150:63810-65284	.	No	Intergene	No	NA	NA	2	1475	105	0.0857143	0.0952381	0.0857143	0.12381	0.0571429	0.142857	0.0952381	0.171429	0.0952381	0.0190476	0.0190476	0	0.00952381	0	0	0	0	0
Locus_1257	scaffold_150:154157-156468	+	No	Gene	No	1635094	NA	1	2312	161	0.173913	0.173913	0.10559	0.136646	0.0931677	0.0559006	0.0621118	0.0186335	0.0621118	0.0124224	0.0186335	0.0186335	0.0124224	0.00621118	0.0124224	0.00621118	0.00621118	0.0248447
Locus_1258	scaffold_150:195343-198555	.	No	Gene	No	1635268;1778112	NA	1	3213	105	0.133333	0.2	0.133333	0.0761905	0.0380952	0.0952381	0.047619	0.0285714	0.00952381	0.00952381	0.0380952	0.0285714	0.0380952	0.0571429	0.0571429	0	0	0.00952381
Locus_1259	scaffold_150:201781-202482	-	No	Gene	No	1635297	NA	0	702	138	0.108696	0.0434783	0.0652174	0.0869565	0.0362319	0.0434783	0.0217391	0.00724638	0.0217391	0.0289855	0.0797101	0.123188	0.130435	0.0724638	0.0507246	0.0434783	0.0362319	0
Locus_126	scaffold_11:400008-402459	+	No	Gene	RM	68482;1507790	NA	2	2452	209	0.105263	0.0909091	0.0669856	0.133971	0.133971	0.205742	0.138756	0.100478	0.0239234	0	0	0	0	0	0	0	0	0
Locus_1260	scaffold_150:209816-211666	+	No	Gene	ERM	1635358;1635364	NA	1	1851	1841	0.295492	0.166757	0.127105	0.0939707	0.050516	0.0526888	0.0439978	0.0347637	0.0282455	0.0195546	0.0124932	0.017925	0.0146659	0.0157523	0.00706138	0.00923411	0.00488865	0.00488865
Locus_1261	scaffold_150:227776-230237	-	No	Gene	No	1635480	NA	1	2462	97	0.113402	0.14433	0.175258	0.0927835	0.0927835	0.0927835	0.0721649	0.0721649	0.0103093	0.0309278	0.0206186	0.0206186	0.0103093	0.0206186	0.0103093	0.0103093	0	0.0103093
Locus_1262	scaffold_150:232034-235474	-	No	Gene	No	1635480	NA	1	3441	168	0.14881	0.184524	0.14881	0.0952381	0.0714286	0.0952381	0.0595238	0.0416667	0.0357143	0.0535714	0.0119048	0.00595238	0.00595238	0.00595238	0.0119048	0.00595238	0.0119048	0.00595238
Locus_1263	scaffold_150:287472-287565	+	No	Intergene	No	NA	NA	2	94	771	0.237354	0.0531777	0.07393	0.0881971	0.129702	0.226978	0.0933852	0.0674449	0.0285344	0.00129702	0	0	0	0	0	0	0	0
Locus_1264	scaffold_151:92817-94680	+	No	Intergene	No	NA	NA	1	1864	131	0.167939	0.175573	0.10687	0.0916031	0.0305344	0.0916031	0.0763359	0.0305344	0.0305344	0.0381679	0.00763359	0.0229008	0.0534351	0.0381679	0	0.00763359	0.0152672	0.0152672
Locus_1265	scaffold_151:119826-121787	-	No	Gene	No	1636227	NA	1	1962	108	0.138889	0.12037	0.101852	0.12963	0.0925926	0.0277778	0.037037	0.0740741	0.0648148	0.0462963	0.0462963	0.0462963	0.00925926	0.0277778	0	0.00925926	0.0185185	0.00925926
Locus_1266	scaffold_151:156507-158827	-	No	Gene	No	1636316	NA	1	2321	117	0.0769231	0.111111	0.0769231	0.153846	0.102564	0.025641	0.0598291	0.0769231	0.025641	0.0598291	0.042735	0.0598291	0.0683761	0.025641	0.00854701	0.00854701	0.017094	0
Locus_1267	scaffold_151:186971-191121	-	No	Gene	RM	1636357	NA	0	4151	2473	0.139507	0.0962394	0.0756167	0.0808734	0.0938132	0.105135	0.159725	0.128993	0.0416498	0.0161747	0.0161747	0.0125354	0.00889608	0.0105135	0.00525677	0.00404367	0.00283057	0.00202184
Locus_1268	scaffold_151:197015-198939	-	No	Gene	No	231545	NA	1	1925	105	0.12381	0.114286	0.0952381	0.0761905	0.114286	0.0380952	0.0571429	0.0666667	0.0857143	0.0666667	0	0.0380952	0.0380952	0.00952381	0.0380952	0.0285714	0.00952381	0
Locus_1269	scaffold_151:208920-211123	+	No	Gene	No	1636410	NA	1	2204	243	0.160494	0.119342	0.127572	0.0946502	0.0946502	0.0740741	0.0617284	0.0617284	0.0576132	0.0288066	0.0123457	0.0205761	0.0246914	0.00411523	0.0164609	0.0164609	0.0205761	0.00411523
Locus_127	scaffold_11:421193-426112	.	No	Gene	No	1507825;1868215	NA	2	4920	873	0.0973654	0.116838	0.109966	0.13173	0.14433	0.124857	0.0927835	0.0790378	0.0355097	0.0252005	0.0103093	0.0103093	0.0045819	0.00229095	0.00343643	0.00801833	0.00229095	0.00114548
Locus_1270	scaffold_151:229724-231418	+	No	Gene	ERM	1636550;1636551	NA	0	1695	648	0.780864	0.087963	0.0324074	0.0154321	0.0185185	0.0123457	0.0154321	0.0108025	0.00154321	0.00617284	0.00462963	0.00462963	0.00308642	0.00154321	0.00154321	0.00308642	0	0
Locus_1271	scaffold_151:244906-248121	-	No	Gene	ERM	232181;1636592	NA	1	3216	783	0.150702	0.136654	0.0970626	0.126437	0.0957854	0.0664112	0.0740741	0.0408685	0.0357599	0.0434227	0.0255428	0.0217114	0.0255428	0.0153257	0.0166028	0.0102171	0.0114943	0.0063857
Locus_1272	scaffold_151:264923-266106	.	No	Intergene	No	NA	CACTA-1_Roryzae	2	1184	100	0.11	0.1	0.09	0.12	0.08	0.15	0.22	0.11	0.01	0.01	0	0	0	0	0	0	0	0
Locus_1273	scaffold_153:2548-4187	.	No	Intergene	RM	NA	NA	2	1640	584	0.107877	0.0856164	0.0839041	0.0890411	0.133562	0.152397	0.135274	0.162671	0.0393836	0.00171233	0.00684932	0	0.00171233	0	0	0	0	0
Locus_1274	scaffold_153:14005-15251	+	No	Intergene	No	NA	Polinton-1_GI	1	1247	162	0.185185	0.0925926	0.141975	0.104938	0.0555556	0.104938	0.0679012	0.0308642	0.0679012	0.0308642	0.037037	0.0185185	0.0123457	0.0123457	0.0123457	0.0123457	0	0.0123457
Locus_1275	scaffold_153:20960-22378	.	No	Gene	RM	1637013	NA	2	1419	10337	0.0925801	0.173842	0.116378	0.117829	0.125472	0.14569	0.142208	0.047596	0.0254426	0.00783593	0.00203154	0.00125762	0.000483699	9.67399e-05	0.00029022	0.000677179	0.00029022	0
Locus_1276	scaffold_153:88720-89405	.	No	Intergene	RM	NA	NA	2	686	449	0.0712695	0.111359	0.077951	0.0512249	0.0957684	0.129176	0.144766	0.278396	0.0356347	0.00445434	0	0	0	0	0	0	0	0
Locus_1277	scaffold_153:100791-101481	.	No	Intergene	RM	NA	NA	2	691	708	0.0677966	0.0621469	0.0776836	0.131356	0.0988701	0.227401	0.213277	0.0903955	0.0211864	0.00564972	0.00141243	0.00141243	0	0	0.00141243	0	0	0
Locus_1278	scaffold_153:102901-104150	+	No	Gene	RM	1637283	NA	2	1250	849	0.0647821	0.110718	0.108363	0.138987	0.167256	0.189635	0.136631	0.0647821	0.0129564	0.00235571	0.00117786	0.00117786	0.00117786	0	0	0	0	0
Locus_1279	scaffold_153:165436-167028	.	No	Intergene	RM	NA	NA	2	1593	983	0.0966429	0.113937	0.116989	0.131231	0.144456	0.163784	0.126144	0.0610376	0.0315361	0.00610376	0.00508647	0.00101729	0.00101729	0.00101729	0	0	0	0
Locus_128	scaffold_11:433070-435259	.	No	Intergene	RM	NA	NA	2	2190	620	0.103226	0.0919355	0.122581	0.108065	0.193548	0.114516	0.140323	0.0741935	0.0258065	0.00645161	0.00483871	0.00806452	0.0016129	0	0.00322581	0.0016129	0	0
Locus_1280	scaffold_153:167615-169780	-	No	Intergene	RM	NA	NA	2	2166	11593	0.122833	0.100147	0.0944535	0.106185	0.128612	0.150349	0.14871	0.120245	0.0225998	0.00439921	0.00112137	0	8.62589e-05	0.000172518	8.62589e-05	0	0	0
Locus_1281	scaffold_153:170404-171633	+	No	Gene	No	1778311	NA	2	1230	417	0.105516	0.0743405	0.235012	0.103118	0.143885	0.0911271	0.103118	0.0911271	0.0335731	0.0119904	0.00479616	0	0	0.00239808	0	0	0	0
Locus_1282	scaffold_153:208108-210594	.	No	Intergene	No	NA	NA	2	2487	321	0.121495	0.140187	0.105919	0.11838	0.0996885	0.124611	0.124611	0.0623053	0.0436137	0.0186916	0.0124611	0.00934579	0	0.00311526	0.00623053	0.00934579	0	0
Locus_1283	scaffold_153:228178-229206	.	No	Gene	No	1842989	NA	2	1029	303	0.0561056	0.115512	0.0858086	0.138614	0.112211	0.171617	0.224422	0.0594059	0.0165017	0.0165017	0.00330033	0	0	0	0	0	0	0
Locus_1284	scaffold_153:246065-249086	.	No	Intergene	No	NA	NA	2	3022	366	0.114754	0.057377	0.112022	0.122951	0.169399	0.20765	0.10929	0.0491803	0.0300546	0.0163934	0	0.00273224	0	0.00273224	0	0.00273224	0	0.00273224
Locus_1285	scaffold_153:256608-256929	-	No	Intergene	ERM	NA	NA	0	322	1313	0.312262	0.230008	0.241432	0.0814928	0.0357959	0.029703	0.0137091	0.00913938	0.0114242	0.0236101	0.00913938	0.00152323	0.000761615	0	0	0	0	0
Locus_1286	scaffold_153:257742-258774	-	No	Intergene	RM	NA	NA	2	1033	953	0.120672	0.0996852	0.0724029	0.0860441	0.0818468	0.182581	0.192025	0.116474	0.0314795	0.0136411	0.00104932	0.00104932	0	0	0	0.00104932	0	0
Locus_1287	scaffold_153:261171-262584	.	No	Intergene	RM	NA	NA	2	1414	112	0.107143	0.0892857	0.0803571	0.125	0.142857	0.107143	0.196429	0.0357143	0.0892857	0.0178571	0	0	0	0.00892857	0	0	0	0
Locus_1288	scaffold_153:263503-264717	.	No	Intergene	RM	NA	NA	2	1215	1066	0.0262664	0.0412758	0.0712946	0.151032	0.164165	0.194184	0.161351	0.0938086	0.0637899	0.0309568	0.00187617	0	0	0	0	0	0	0
Locus_1289	scaffold_153:265340-266108	+	No	Intergene	RM	NA	NA	2	769	632	0.0870253	0.0712025	0.0870253	0.0775316	0.106013	0.117089	0.166139	0.213608	0.0712025	0.00316456	0	0	0	0	0	0	0	0
Locus_129	scaffold_11:459507-462525	-	No	Gene	RM	1507976;1835061	NA	2	3019	330	0.0939394	0.0727273	0.118182	0.0939394	0.148485	0.187879	0.160606	0.0969697	0.0272727	0	0	0	0	0	0	0	0	0
Locus_1290	scaffold_153:270407-271648	.	No	Gene	RM	1637630	NA	2	1242	6639	0.180901	0.0983582	0.0832957	0.114174	0.131948	0.137219	0.0849526	0.111312	0.0465432	0.00647688	0.00195813	0.00105438	0.00030125	0.000753125	0.000451875	0.000150625	0	0.000150625
Locus_1291	scaffold_153:277182-277925	+	No	Intergene	RM	NA	NA	2	744	2590	0.0745174	0.0698842	0.108108	0.137066	0.151351	0.172587	0.143629	0.0818533	0.0359073	0.0162162	0.0046332	0.0019305	0.000772201	0.0003861	0.0003861	0.000772201	0	0
Locus_1292	scaffold_154:220101-220465	-	No	Intergene	No	NA	Mariner-1_CCi	2	365	247	0.105263	0.0850202	0.0850202	0.1417	0.17004	0.097166	0.222672	0.0728745	0.0161943	0	0.00404858	0	0	0	0	0	0	0
Locus_1293	scaffold_154:224718-230413	.	No	Gene	RM	1878391	Gypsy-1_SPDB-I	2	5696	3089	0.0492069	0.0501781	0.0653933	0.126578	0.187763	0.16931	0.17449	0.110392	0.0459696	0.0123017	0.0055034	0.00161865	0.000647459	0	0.000323729	0	0.000323729	0
Locus_1294	scaffold_155:53336-54562	+	No	Gene	No	1799288	NA	1	1227	258	0.174419	0.108527	0.0736434	0.0697674	0.0775194	0.0775194	0.0736434	0.0310078	0.0310078	0.0542636	0.0465116	0.0310078	0.0465116	0.0465116	0.0310078	0.00775194	0.00775194	0.0116279
Locus_1295	scaffold_155:112803-115044	-	No	Gene	No	1638358	NA	1	2242	212	0.0896226	0.0896226	0.113208	0.146226	0.132075	0.0518868	0.0754717	0.0518868	0.0283019	0.0377358	0.0235849	0.0235849	0.0424528	0.0330189	0.0377358	0.0141509	0.00471698	0.00471698
Locus_1296	scaffold_155:122378-122819	+	No	Intergene	RM	NA	NA	0	442	1102	0.0326679	0.0326679	0.0172414	0.0154265	0.0299456	0.0916515	0.0272232	0.076225	0.135209	0.0517241	0.0199637	0.03902	0.0462795	0.131579	0.118875	0.0871143	0.0453721	0.00181488
Locus_1297	scaffold_155:135939-138047	.	No	Intergene	RM	NA	NA	2	2109	2442	0.130631	0.125717	0.0937756	0.126536	0.0921376	0.255119	0.130631	0.027027	0.0118755	0.0036855	0	0.0004095	0	0.0004095	0.0004095	0.000819001	0.0004095	0.0004095
Locus_1298	scaffold_155:145383-146860	-	No	Gene	ERM	1480904	NA	1	1478	249	0.184739	0.24498	0.128514	0.116466	0.060241	0.064257	0.0281124	0.0200803	0.0522088	0.00803213	0.0281124	0.0160643	0.0120482	0.0120482	0.00401606	0.00803213	0.00401606	0.00803213
Locus_1299	scaffold_155:202249-203199	-	No	Gene	RM	1778434	NA	2	951	194	0.0309278	0.0618557	0.0618557	0.164948	0.201031	0.28866	0.113402	0.0721649	0.00515464	0	0	0	0	0	0	0	0	0
Locus_13	scaffold_1:1041614-1045308	+	No	Gene	No	1490750	NA	1	3695	228	0.135965	0.127193	0.135965	0.0570175	0.0877193	0.105263	0.0482456	0.0614035	0.0482456	0.0438596	0.0438596	0.0307018	0.0263158	0.00877193	0.0175439	0.00438596	0.00877193	0.00877193
Locus_130	scaffold_11:473299-473943	-	No	Gene	No	1507988	NA	2	645	93	0.16129	0.139785	0.129032	0.11828	0.0967742	0.11828	0.182796	0.0430108	0.0107527	0	0	0	0	0	0	0	0	0
Locus_1300	scaffold_156:49732-50761	-	No	Gene	No	1639026	NA	1	1030	177	0.20339	0.141243	0.0847458	0.0734463	0.0960452	0.0564972	0.0564972	0.0508475	0.039548	0.0508475	0.0112994	0.0338983	0.0282486	0.039548	0.0112994	0.00564972	0.00564972	0.0112994
Locus_1301	scaffold_156:56142-58184	-	No	Gene	No	1639044	NA	1	2043	144	0.236111	0.0972222	0.111111	0.104167	0.0694444	0.0902778	0.0347222	0.0833333	0.0555556	0.0277778	0.0277778	0.0277778	0.00694444	0.0138889	0	0.00694444	0	0.00694444
Locus_1302	scaffold_156:69746-73240	-	No	Gene	No	1639093	NA	1	3495	219	0.127854	0.141553	0.0730594	0.0730594	0.0684932	0.0684932	0.0776256	0.0410959	0.0456621	0.0456621	0.0913242	0.0410959	0.0228311	0.0319635	0.0228311	0.00913242	0.0182648	0
Locus_1303	scaffold_156:119197-120126	+	No	Gene	No	1639291	NA	1	930	117	0.136752	0.153846	0.128205	0.0598291	0.0940171	0.0769231	0.017094	0.034188	0.025641	0.0683761	0.0683761	0.00854701	0.0598291	0.025641	0.00854701	0.025641	0.00854701	0
Locus_1304	scaffold_156:187610-189541	+	No	Gene	No	1639373	NA	1	1932	366	0.131148	0.161202	0.128415	0.0846995	0.0765027	0.0737705	0.0846995	0.0737705	0.0355191	0.0355191	0.00819672	0.0273224	0.0191257	0.0191257	0.0191257	0.00546448	0.00819672	0.00819672
Locus_1305	scaffold_156:210812-213357	+	No	Gene	No	1639405	NA	1	2546	91	0.153846	0.142857	0.0989011	0.0989011	0.0659341	0.0769231	0.0549451	0.032967	0.032967	0.0769231	0.010989	0.043956	0.043956	0.032967	0	0.021978	0.010989	0
Locus_1306	scaffold_156:266424-267506	+	No	Gene	ERM	1639569	NA	0	1083	215	0.637209	0.0837209	0.0604651	0.0139535	0.027907	0.0325581	0.0372093	0.0139535	0.0186047	0.0139535	0.0232558	0.00465116	0.00930233	0.00930233	0.00465116	0.00465116	0	0.00465116
Locus_1307	scaffold_157:182617-183681	.	No	Gene	RM	1639884;1639893	NA	2	1065	405	0.214815	0.103704	0.037037	0.0938272	0.116049	0.123457	0.108642	0.14321	0.0197531	0.0123457	0.0148148	0.00740741	0	0	0	0	0.00246914	0.00246914
Locus_1308	scaffold_157:194552-196296	-	No	Gene	No	1639927	NA	1	1745	148	0.0945946	0.141892	0.175676	0.148649	0.0472973	0.0337838	0.0405405	0.027027	0.0202703	0.0878378	0.027027	0.0405405	0.00675676	0.0337838	0.0337838	0.00675676	0.0135135	0.0202703
Locus_1309	scaffold_157:278269-279023	-	No	Gene	ERM	1640045	NA	1	755	308	0.224026	0.0876623	0.152597	0.142857	0.0681818	0.0811688	0.0746753	0.0454545	0.025974	0.0616883	0.00974026	0.00974026	0.00649351	0	0.00324675	0.00324675	0	0.00324675
Locus_131	scaffold_11:487996-488607	-	No	Gene	No	1447967	NA	1	612	279	0.0824373	0.103943	0.125448	0.107527	0.0609319	0.0716846	0.0609319	0.0681004	0.0430108	0.0430108	0.114695	0.0537634	0.0286738	0	0.00716846	0.0107527	0.0107527	0.00716846
Locus_1310	scaffold_158:8732-10557	-	No	Intergene	RM	NA	NA	2	1826	10420	0.0712092	0.0764875	0.0900192	0.081094	0.0891555	0.171785	0.189539	0.180422	0.043762	0.00441459	0.00143954	0.000287908	0	0.000191939	9.59693e-05	0	0	9.59693e-05
Locus_1311	scaffold_158:173379-174740	-	No	Gene	No	1640406;1640408	NA	1	1362	497	0.251509	0.0965795	0.132797	0.054326	0.0603622	0.0724346	0.0382294	0.0442656	0.0321932	0.0140845	0.0140845	0.0160966	0.0342052	0.0402414	0.0160966	0.0301811	0.0321932	0.0201207
Locus_1312	scaffold_159:32482-34159	-	No	Gene	RM	1640555;1640556	NA	2	1678	6875	0.0930909	0.102836	0.125818	0.1472	0.158545	0.127127	0.124073	0.0923636	0.0215273	0.00465455	0.000872727	0.000436364	0.000290909	0.000727273	0	0	0.000290909	0.000145455
Locus_1313	scaffold_159:46720-47054	+	No	Gene	No	249025;1459882	NA	0	335	806	0.0111663	0.0111663	0.0111663	0.00372208	0.00372208	0.00992556	0.0210918	0.0210918	0.0210918	0.0334988	0.0421836	0.0372208	0.044665	0.0545906	0.0508685	0.168734	0.137717	0.316377
Locus_1314	scaffold_159:68708-70701	.	No	Gene	No	1778656	NA	2	1994	290	0.1	0.0931034	0.0931034	0.117241	0.131034	0.182759	0.186207	0.0586207	0.0137931	0.00689655	0.00344828	0	0.00344828	0	0.00344828	0	0	0.00689655
Locus_1315	scaffold_159:72834-73810	+	No	Intergene	RM	NA	NA	2	977	1120	0.0678571	0.0660714	0.09375	0.302679	0.173214	0.122321	0.0633929	0.0776786	0.0258929	0.00535714	0.000892857	0	0	0.000892857	0	0	0	0
Locus_1316	scaffold_159:90968-91764	+	No	Gene	No	1640685	NA	2	797	129	0.147287	0.0930233	0.0697674	0.0852713	0.0930233	0.178295	0.147287	0.116279	0.0620155	0.00775194	0	0	0	0	0	0	0	0
Locus_1317	scaffold_159:109497-110836	.	No	Gene	No	250001	NA	2	1340	139	0.179856	0.151079	0.0791367	0.151079	0.136691	0.0935252	0.151079	0.0215827	0.0143885	0.0143885	0	0	0	0	0	0.00719424	0	0
Locus_1318	scaffold_159:124280-125588	.	No	Gene	No	1481086;1640784	NA	2	1309	93	0.0860215	0.0752688	0.172043	0.11828	0.0645161	0.204301	0.0967742	0.107527	0.0430108	0.0322581	0	0	0	0	0	0	0	0
Locus_1319	scaffold_159:177895-181850	.	No	Intergene	RM	NA	NA	2	3956	797	0.0326223	0.0414053	0.06399	0.159348	0.190715	0.196989	0.16813	0.0677541	0.0501882	0.0150565	0.00752823	0.00376412	0.00250941	0	0	0	0	0
Locus_132	scaffold_11:747559-747581	+	No	Intergene	No	NA	NA	0	23	283	0.120141	0.282686	0.551237	0.0141343	0.00706714	0.024735	0	0	0	0	0	0	0	0	0	0	0	0
Locus_1320	scaffold_159:220707-228194	.	No	Intergene	RM	NA	NA	2	7488	2142	0.0644258	0.0611578	0.0793651	0.137722	0.198413	0.185808	0.145658	0.0812325	0.031746	0.00933707	0.00140056	0.00186741	0.00140056	0.000466853	0	0	0	0
Locus_1321	scaffold_159:249067-255966	.	No	Intergene	RM	NA	NA	2	6900	2166	0.0466297	0.0706371	0.0655586	0.141736	0.222068	0.186519	0.143121	0.079409	0.031856	0.00646353	0.00323176	0.00184672	0.000461681	0.000461681	0	0	0	0
Locus_1322	scaffold_159:269571-273482	.	No	Intergene	RM	NA	NA	2	3912	834	0.0503597	0.057554	0.0863309	0.125899	0.215827	0.207434	0.129496	0.0683453	0.0371703	0.0155875	0.00479616	0	0	0	0	0	0	0.00119904
Locus_1323	scaffold_160:86361-88218	+	No	Gene	No	1778724	NA	1	1858	152	0.138158	0.138158	0.0723684	0.0723684	0.111842	0.0263158	0.0592105	0.111842	0.0131579	0.0657895	0.0460526	0.0263158	0.0197368	0.0526316	0.0197368	0.0131579	0.0131579	0
Locus_1324	scaffold_160:91389-92865	-	No	Gene	No	1481117	NA	0	1477	417	0.141487	0.285372	0.153477	0.119904	0.0767386	0.0623501	0.0551559	0.0407674	0.0191847	0.00959233	0.00959233	0.0119904	0.00239808	0	0.00239808	0.00239808	0.00239808	0.00479616
Locus_1325	scaffold_160:133011-135033	+	No	Gene	ERM	261873	NA	1	2023	603	0.112769	0.145937	0.147595	0.0580431	0.0912106	0.0696517	0.053068	0.039801	0.0381426	0.0497512	0.0514096	0.0381426	0.0281924	0.0248756	0.0116086	0.0199005	0.013267	0.0066335
Locus_1326	scaffold_160:135522-137568	-	No	Gene	No	1641429	NA	1	2047	105	0.12381	0.257143	0.219048	0.0761905	0.0666667	0.0380952	0.047619	0.0380952	0.0285714	0.0285714	0.00952381	0	0	0.0380952	0.00952381	0.00952381	0.00952381	0
Locus_1327	scaffold_160:220490-223671	-	No	Gene	No	1481132	NA	1	3182	516	0.133721	0.116279	0.131783	0.122093	0.112403	0.0833333	0.0639535	0.0348837	0.0387597	0.0310078	0.0310078	0.0251938	0.0232558	0.0193798	0.0116279	0.0135659	0.00193798	0.00581395
Locus_1328	scaffold_160:224033-224734	-	No	Gene	No	1481132	NA	1	702	92	0.163043	0.108696	0.228261	0.130435	0.163043	0.0869565	0.0326087	0.0108696	0.0108696	0.0108696	0.0108696	0	0	0.0326087	0	0.0108696	0	0
Locus_1329	scaffold_160:259284-261894	-	No	Gene	No	1641583	NA	1	2611	102	0.196078	0.205882	0.0784314	0.0980392	0.0588235	0.0588235	0.0392157	0.0588235	0.0392157	0.0490196	0	0.0490196	0.0196078	0.0196078	0.00980392	0.00980392	0	0.00980392
Locus_133	scaffold_11:807932-813948	.	No	Gene	RM	1763423	NA	2	6017	2049	0.0463641	0.080039	0.0639336	0.10981	0.204002	0.20205	0.151781	0.0893119	0.0351391	0.0141532	0.00195217	0.00146413	0	0	0	0	0	0
Locus_1330	scaffold_160:277168-277218	+	No	Intergene	No	NA	NA	0	51	92	0.423913	0.130435	0.163043	0.0543478	0.0434783	0.0543478	0.0652174	0.0217391	0.0108696	0.0108696	0	0.0108696	0	0	0	0	0	0.0108696
Locus_1331	scaffold_161:246749-249285	-	No	Gene	No	1642040	NA	1	2537	153	0.189542	0.0980392	0.104575	0.0849673	0.111111	0.0653595	0.0980392	0.0718954	0.0392157	0.0457516	0.0261438	0.0196078	0.0130719	0	0.00653595	0.0130719	0.0130719	0
Locus_1332	scaffold_162:4614-8944	-	No	Gene	No	1642147	EnSpm-3_PGr	1	4331	235	0.102128	0.131915	0.106383	0.0595745	0.0893617	0.0553191	0.0680851	0.0851064	0.0595745	0.0595745	0.0212766	0.0382979	0.0638298	0.0340426	0.00851064	0.00851064	0.00425532	0.00425532
Locus_1333	scaffold_162:19176-20767	+	No	Gene	No	1642211	NA	1	1592	196	0.0459184	0.255102	0.188776	0.142857	0.0816327	0.0612245	0.0357143	0.0204082	0.0255102	0.0408163	0.0102041	0.0255102	0.0153061	0.0153061	0.0153061	0.00510204	0.00510204	0.0102041
Locus_1334	scaffold_162:25437-27905	-	No	Gene	ERM	1642225;1642232	NA	1	2469	328	0.167683	0.128049	0.167683	0.103659	0.0731707	0.070122	0.0487805	0.054878	0.0213415	0.0396341	0.0304878	0.0182927	0.0213415	0.0121951	0.0152439	0.0121951	0.00914634	0.00609756
Locus_1335	scaffold_162:117557-119935	-	No	Gene	No	1642426	NA	1	2379	622	0.118971	0.117363	0.0916399	0.102894	0.0980707	0.0691318	0.0659164	0.0482315	0.0305466	0.0337621	0.0369775	0.0353698	0.0305466	0.0353698	0.0385852	0.0241158	0.0176849	0.00482315
Locus_1336	scaffold_162:218153-219660	.	No	Gene	No	1481211	NA	2	1508	239	0.112971	0.117155	0.0878661	0.150628	0.146444	0.175732	0.108787	0.0794979	0.0125523	0	0.0083682	0	0	0	0	0	0	0
Locus_1337	scaffold_164:62810-63245	+	No	Gene	ERM	1643696	Gypsy-25_PGr-I	0	436	830	0.0204819	0.249398	0.396386	0.159036	0.0686747	0.0518072	0.0240964	0.00843373	0.00361446	0	0.00120482	0.00120482	0.00120482	0.00120482	0.00120482	0.00481928	0.00120482	0.0060241
Locus_1338	scaffold_165:268934-277065	.	No	Gene	RM	1779051	NA	2	8132	1920	0.0552083	0.0619792	0.0791667	0.120313	0.163021	0.144792	0.15625	0.154688	0.0510417	0.0078125	0.00208333	0.00260417	0.000520833	0.000520833	0	0	0	0
Locus_1339	scaffold_167:2260-2624	.	No	Intergene	RM	NA	NA	2	365	671	0.0566319	0.0730253	0.0864382	0.0983607	0.169896	0.105812	0.233979	0.113264	0.0312966	0.0283159	0.00149031	0	0	0.00149031	0	0	0	0
Locus_134	scaffold_12:156336-157283	+	No	Gene	ERM	1508677	NA	1	948	194	0.164948	0.0824742	0.113402	0.154639	0.123711	0.113402	0.0670103	0.0463918	0.0206186	0.0154639	0.0154639	0.0309278	0.0309278	0.00515464	0.0103093	0.00515464	0	0
Locus_1340	scaffold_167:4662-5810	.	No	Gene	No	1644898	NA	2	1149	97	0.0824742	0.0515464	0.0927835	0.0618557	0.195876	0.14433	0.134021	0.14433	0.0618557	0.0309278	0	0	0	0	0	0	0	0
Locus_1341	scaffold_167:6923-9648	.	No	Gene	RM	1644898	CACTA-1_Ccinerea	2	2726	515	0.11068	0.0951456	0.114563	0.0854369	0.112621	0.145631	0.172816	0.102913	0.0485437	0.00776699	0	0.0038835	0	0	0	0	0	0
Locus_1342	scaffold_167:46007-46778	.	No	Intergene	RM	NA	NA	2	772	132	0.030303	0.0378788	0.143939	0.0909091	0.136364	0.280303	0.143939	0.0833333	0.0151515	0.0378788	0	0	0	0	0	0	0	0
Locus_1343	scaffold_167:108479-109134	-	No	Intergene	RM	NA	NA	2	656	284	0.0915493	0.0880282	0.0669014	0.0352113	0.0598592	0.169014	0.422535	0.0492958	0.0105634	0.00352113	0	0	0.00352113	0	0	0	0	0
Locus_1344	scaffold_167:145334-148181	.	No	Gene	RM	1645192	NA	2	2848	507	0.112426	0.0986193	0.120316	0.136095	0.134122	0.161736	0.110454	0.0650888	0.0276134	0.0118343	0.00394477	0.00788955	0.00591716	0	0	0.00394477	0	0
Locus_1345	scaffold_167:267769-268065	+	No	Gene	No	1645475	NA	2	297	119	0.10084	0.210084	0.0756303	0.117647	0.0756303	0.151261	0.151261	0.0756303	0.0168067	0.0168067	0.00840336	0	0	0	0	0	0	0
Locus_1346	scaffold_168:5-1903	-	No	Intergene	RM	NA	Gypsy-13_RO-I	2	1899	97	0.0824742	0.134021	0.123711	0.0618557	0.0927835	0.113402	0.216495	0.134021	0.0309278	0	0.0103093	0	0	0	0	0	0	0
Locus_1347	scaffold_168:100227-101417	-	No	Intergene	No	NA	NA	2	1191	164	0.054878	0.0670732	0.097561	0.109756	0.0731707	0.29878	0.146341	0.0853659	0.0609756	0.00609756	0	0	0	0	0	0	0	0
Locus_1348	scaffold_168:176293-176844	-	No	Gene	RM	1645711	NA	1	552	705	0.415603	0.133333	0.0496454	0.0539007	0.0425532	0.0453901	0.0609929	0.0312057	0.0255319	0.0241135	0.0425532	0.012766	0.0269504	0.0070922	0.0070922	0.0198582	0.00141844	0
Locus_1349	scaffold_168:238137-241554	.	No	Gene	No	1645834;1645959	NA	2	3418	472	0.0911017	0.131356	0.0762712	0.0868644	0.116525	0.158898	0.209746	0.0995763	0.0148305	0.00635593	0	0.00211864	0.00211864	0.00211864	0	0	0	0.00211864
Locus_135	scaffold_12:162451-166657	+	No	Gene	No	1763459	NA	1	4207	141	0.12766	0.141844	0.134752	0.113475	0.0780142	0.0567376	0.12766	0.0496454	0.035461	0.0425532	0.0070922	0.0425532	0.0141844	0.0070922	0	0.0070922	0	0.0141844
Locus_1350	scaffold_169:62676-66753	-	No	Gene	No	1646106	NA	1	4078	363	0.184573	0.15427	0.0853994	0.0688705	0.0798898	0.0523416	0.030303	0.0275482	0.0523416	0.0633609	0.0330579	0.0385675	0.0385675	0.0358127	0.0220386	0.0165289	0.0137741	0.00275482
Locus_1351	scaffold_169:78941-80251	+	No	Gene	RM	1878998	EnSpm-2_ROr	2	1311	279	0.0681004	0.100358	0.0681004	0.0394265	0.129032	0.16129	0.25448	0.129032	0.046595	0	0.00358423	0	0	0	0	0	0	0
Locus_1352	scaffold_170:66729-69838	+	No	Gene	No	1646470	NA	1	3110	124	0.201613	0.129032	0.104839	0.0887097	0.0806452	0.0806452	0.0483871	0.0403226	0.0322581	0.016129	0.0725806	0	0.0241935	0.00806452	0.0322581	0.0241935	0.00806452	0.00806452
Locus_1353	scaffold_170:74233-77424	-	No	Gene	No	1646495	NA	1	3192	179	0.139665	0.111732	0.0893855	0.106145	0.100559	0.0670391	0.027933	0.100559	0.0670391	0.0391061	0.027933	0.0223464	0.0670391	0.0111732	0.00558659	0.0111732	0.00558659	0
Locus_1354	scaffold_170:78841-80294	-	No	Gene	No	1646500	NA	1	1454	97	0.123711	0.103093	0.134021	0.206186	0.0721649	0.0618557	0.103093	0.0515464	0.0412371	0.0103093	0.0309278	0	0.0206186	0.0206186	0	0	0.0206186	0
Locus_1355	scaffold_170:139033-139585	-	No	Intergene	No	NA	NA	2	553	309	0.145631	0.126214	0.106796	0.0679612	0.122977	0.152104	0.165049	0.0647249	0.0291262	0.012945	0.00323625	0.00323625	0	0	0	0	0	0
Locus_1356	scaffold_170:203210-204700	+	No	Gene	No	1646890	NA	1	1491	446	0.0986547	0.125561	0.109865	0.0964126	0.0695067	0.0515695	0.0627803	0.0493274	0.058296	0.044843	0.0426009	0.0381166	0.0381166	0.0717489	0.0246637	0.00896861	0.00672646	0.00224215
Locus_1357	scaffold_170:223835-228422	+	No	Gene	ERM	287822	NA	1	4588	280	0.139286	0.142857	0.0821429	0.0964286	0.0607143	0.110714	0.0642857	0.0535714	0.0464286	0.0357143	0.0392857	0.0285714	0.0214286	0.0178571	0.0214286	0.0178571	0.00714286	0.0142857
Locus_1358	scaffold_170:234032-238796	+	No	Gene	No	1646968	Tad1-48_BG	1	4765	189	0.142857	0.0846561	0.10582	0.121693	0.0952381	0.0529101	0.0529101	0.0582011	0.037037	0.0634921	0.037037	0.037037	0.031746	0.047619	0.010582	0.00529101	0.00529101	0.010582
Locus_1359	scaffold_171:30378-31530	+	No	Gene	No	289076	NA	1	1153	91	0.043956	0.120879	0.131868	0.0879121	0.0659341	0.0879121	0.0659341	0.010989	0.021978	0.0659341	0.0989011	0.0549451	0.032967	0.0549451	0.043956	0.010989	0	0
Locus_136	scaffold_12:191832-193273	-	No	Gene	No	1508782	NA	1	1442	123	0.178862	0.130081	0.105691	0.0894309	0.0487805	0.0406504	0.0731707	0.0487805	0.0325203	0.0731707	0.0650407	0.0325203	0.0162602	0.0162602	0.0325203	0.00813008	0	0.00813008
Locus_1360	scaffold_171:92606-94554	-	No	Gene	No	1647599	NA	1	1949	213	0.131455	0.15493	0.0798122	0.0751174	0.13615	0.0751174	0.0798122	0.0469484	0.0610329	0.0469484	0.00938967	0.0375587	0.028169	0.00469484	0.0140845	0.00469484	0	0.0140845
Locus_1361	scaffold_171:122424-126148	-	No	Gene	No	292495;292496;1647638;1647651	NA	1	3725	91	0.0989011	0.131868	0.10989	0.120879	0.0989011	0.0659341	0.021978	0.032967	0.043956	0.0659341	0.043956	0.021978	0.032967	0.032967	0.010989	0.043956	0	0.021978
Locus_1362	scaffold_171:136097-137370	-	No	Gene	No	1647703	NA	1	1274	872	0.0883028	0.0722477	0.139908	0.0997706	0.0745413	0.059633	0.0458716	0.0481651	0.112385	0.0676606	0.0699541	0.0366972	0.0252294	0.021789	0.0194954	0.00917431	0.00229358	0.00688073
Locus_1363	scaffold_171:155202-158574	+	No	Gene	No	1647827	NA	1	3373	122	0.106557	0.188525	0.0819672	0.106557	0.0901639	0.0901639	0.0409836	0.00819672	0.0409836	0.0491803	0.0327869	0.0327869	0.0737705	0.00819672	0.0163934	0.0327869	0	0
Locus_1364	scaffold_171:161337-163165	+	No	Gene	No	1647842	NA	1	1829	179	0.145251	0.195531	0.134078	0.100559	0.0502793	0.0670391	0.0391061	0.027933	0.027933	0.027933	0.0335196	0.0335196	0.027933	0.0502793	0.0223464	0.00558659	0.00558659	0.00558659
Locus_1365	scaffold_171:183599-186538	+	No	Gene	No	1647869;1779440	Copia-13_PGr-I	1	2940	149	0.107383	0.114094	0.100671	0.127517	0.114094	0.0671141	0.0805369	0.0536913	0.0402685	0.033557	0.0402685	0.0402685	0.033557	0.0201342	0.00671141	0.0134228	0	0.00671141
Locus_1366	scaffold_171:195662-197729	-	No	Gene	No	1647882	NA	1	2068	770	0.087013	0.0831169	0.111688	0.087013	0.0961039	0.0532468	0.0727273	0.0675325	0.0545455	0.0493506	0.0402597	0.0363636	0.0363636	0.025974	0.0337662	0.0285714	0.0207792	0.0155844
Locus_1367	scaffold_171:213457-214481	+	No	Gene	No	1647984	NA	1	1025	132	0.0606061	0.0984848	0.143939	0.0833333	0.121212	0.0757576	0.0681818	0.0757576	0.0606061	0.0681818	0.0530303	0.0151515	0.0227273	0.030303	0.0151515	0.00757576	0	0
Locus_1368	scaffold_171:239225-241774	-	No	Gene	No	1648005	NA	1	2550	167	0.125749	0.173653	0.0778443	0.0778443	0.125749	0.0718563	0.0658683	0.0239521	0.0419162	0.0419162	0.0598802	0.0239521	0.0179641	0.0179641	0.011976	0.0299401	0.00598802	0.00598802
Locus_1369	scaffold_171:251396-253785	-	No	Gene	ERM	1648044;1648057	NA	1	2390	4191	0.150322	0.110236	0.114054	0.105464	0.0966356	0.0770699	0.0944882	0.0491529	0.0510618	0.036984	0.02911	0.0209974	0.0195657	0.013362	0.0119303	0.00906705	0.0038177	0.00668098
Locus_137	scaffold_12:194849-197229	-	No	Gene	No	108838;1508788	Harbinger-22_PGr	1	2381	102	0.156863	0.107843	0.117647	0.107843	0.0882353	0.0686275	0.0784314	0.0588235	0.0588235	0.00980392	0.00980392	0.0294118	0.0392157	0	0.0196078	0.0196078	0.00980392	0.0196078
Locus_1370	scaffold_172:93898-95557	+	No	Gene	No	1648258	NA	2	1660	374	0.0962567	0.171123	0.128342	0.15508	0.144385	0.139037	0.0828877	0.0641711	0.0160428	0.0026738	0	0	0	0	0	0	0	0
Locus_1371	scaffold_172:109658-110527	.	No	Intergene	No	NA	NA	2	870	105	0.0761905	0.0666667	0.142857	0.114286	0.104762	0.142857	0.161905	0.133333	0.0190476	0.00952381	0	0	0.00952381	0	0.00952381	0	0	0.00952381
Locus_1372	scaffold_172:112159-112996	.	No	Intergene	No	NA	NA	2	838	90	0.0333333	0.211111	0.0666667	0.122222	0.122222	0.144444	0.1	0.155556	0.0222222	0.0222222	0	0	0	0	0	0	0	0
Locus_1373	scaffold_172:162490-164252	-	No	Gene	ERM	300187;1879176	EnSpm-1_ROr	1	1763	319	0.100313	0.147335	0.122257	0.332288	0.0815047	0.0470219	0.0376176	0.031348	0.0219436	0.0125392	0.0125392	0.0125392	0.0125392	0.00626959	0.0125392	0.00940439	0	0
Locus_1374	scaffold_172:172451-172623	-	No	Intergene	No	NA	NA	2	173	385	0.114286	0.153247	0.145455	0.187013	0.163636	0.101299	0.0467532	0.0311688	0.025974	0.012987	0.00779221	0.00519481	0.0025974	0	0.0025974	0	0	0
Locus_1375	scaffold_172:180175-182548	-	No	Gene	No	1648494	NA	1	2374	150	0.14	0.133333	0.0866667	0.106667	0.12	0.0933333	0.04	0.0666667	0.0333333	0.0333333	0.04	0.0133333	0	0.0266667	0.00666667	0.0266667	0.0266667	0.00666667
Locus_1376	scaffold_172:193886-197403	+	No	Gene	No	301455	NA	1	3518	411	0.150852	0.124088	0.126521	0.131387	0.0681265	0.111922	0.0729927	0.0413625	0.0510949	0.0291971	0.0194647	0.0243309	0.0121655	0.00729927	0.00729927	0.00973236	0.00729927	0.00486618
Locus_1377	scaffold_172:207476-209587	-	No	Gene	No	1648562	MarinerL-1_AO	1	2112	96	0.0729167	0.104167	0.09375	0.09375	0.0833333	0.0416667	0.0520833	0.0416667	0.0208333	0.0729167	0.03125	0.09375	0.0625	0.0208333	0.0520833	0.03125	0.0104167	0.0208333
Locus_1378	scaffold_173:163269-166684	.	No	Gene	RM	1648796	NA	2	3416	723	0.0802213	0.0746888	0.114799	0.116183	0.147994	0.164592	0.185339	0.077455	0.0304288	0.0055325	0.00276625	0	0	0	0	0	0	0
Locus_1379	scaffold_174:29959-30984	-	No	Intergene	RM	NA	NA	2	1026	315	0.0857143	0.165079	0.0793651	0.130159	0.0730159	0.146032	0.136508	0.0952381	0.0857143	0.0031746	0	0	0	0	0	0	0	0
Locus_138	scaffold_12:206396-206841	+	No	Gene	RM	1470884	NA	0	446	162	0.0493827	0.0185185	0.0432099	0.166667	0.203704	0.203704	0.123457	0.0432099	0.0185185	0.0246914	0	0.0246914	0.0123457	0.0246914	0.0123457	0.0123457	0	0.0185185
Locus_1380	scaffold_174:53622-56376	+	No	Gene	No	1648913	NA	1	2755	169	0.183432	0.12426	0.112426	0.159763	0.0828402	0.0532544	0.0591716	0.0532544	0.0177515	0.0532544	0.00591716	0.0295858	0.0118343	0.0118343	0.00591716	0.0118343	0.0118343	0.0118343
Locus_1381	scaffold_174:89528-91278	.	No	Gene	RM	1428944;1649070	NA	2	1751	1996	0.0971944	0.113226	0.0986974	0.100701	0.122244	0.188878	0.172846	0.0706413	0.0215431	0.00701403	0.00200401	0.00200401	0.000501002	0.000501002	0.001002	0.001002	0	0
Locus_1382	scaffold_174:222600-224666	+	No	Gene	No	1649305;1779604	NA	1	2067	93	0.182796	0.107527	0.107527	0.0752688	0.0967742	0.0430108	0.0645161	0.107527	0.0752688	0.0215054	0	0.0215054	0.0107527	0.0430108	0.0215054	0.0107527	0.0107527	0
Locus_1383	scaffold_174:227831-229795	+	No	Gene	No	1649311	NA	1	1965	191	0.109948	0.0942408	0.0837696	0.052356	0.0628272	0.0680628	0.0575916	0.0471204	0.0209424	0.120419	0.0680628	0.052356	0.052356	0.052356	0.0209424	0.0104712	0.0104712	0.0157068
Locus_1384	scaffold_174:230206-234686	-	No	Gene	No	1649318	NA	1	4481	266	0.116541	0.0864662	0.0902256	0.0902256	0.105263	0.075188	0.0827068	0.075188	0.0488722	0.056391	0.037594	0.037594	0.018797	0.0300752	0.0112782	0.0263158	0	0.0112782
Locus_1385	scaffold_175:157507-158359	.	No	Intergene	RM	NA	NA	2	853	4909	0.129762	0.110002	0.118965	0.145447	0.136484	0.144632	0.112039	0.0678346	0.0238338	0.00672235	0.00142595	0.00081483	0.000203707	0.00122224	0.000407415	0.000203707	0	0
Locus_1386	scaffold_175:199923-201715	-	No	Gene	No	1649916	NA	1	1793	148	0.121622	0.135135	0.0945946	0.0743243	0.0945946	0.0743243	0.0878378	0.0135135	0.0337838	0.0540541	0.0472973	0.0337838	0.0337838	0.027027	0.027027	0.0337838	0.0135135	0
Locus_1387	scaffold_176:50432-55116	.	No	Intergene	RM	NA	NA	2	4685	1287	0.0613831	0.041958	0.0722611	0.127428	0.222999	0.191142	0.156954	0.0753691	0.034965	0.00932401	0.002331	0.003885	0	0	0	0	0	0
Locus_1388	scaffold_177:24051-25295	-	No	Gene	No	1650351	NA	1	1245	104	0.144231	0.153846	0.0769231	0.115385	0.0673077	0.0576923	0.0865385	0.0576923	0.0288462	0.0576923	0.0384615	0.0288462	0.0288462	0.0192308	0.00961538	0.0192308	0	0.00961538
Locus_1389	scaffold_177:182439-186958	+	No	Gene	RM	1650551;1843776;1879353	Gypsy-12_RO-I	2	4520	525	0.121905	0.0933333	0.121905	0.0704762	0.114286	0.148571	0.177143	0.12	0.0247619	0.00380952	0.00380952	0	0	0	0	0	0	0
Locus_139	scaffold_12:241635-242781	.	No	Gene	No	1835145	NA	2	1147	100	0.11	0.06	0.09	0.13	0.22	0.19	0.09	0.06	0.03	0.01	0	0	0	0	0	0.01	0	0
Locus_1390	scaffold_177:247109-247731	+	No	Intergene	RM	NA	NA	0	623	217	0.0276498	0.0138249	0	0.00460829	0.00921659	0.00460829	0	0.00460829	0.00921659	0.0829493	0.75576	0.0506912	0.00460829	0.00921659	0.00921659	0.00921659	0.00460829	0
Locus_1391	scaffold_178:29275-43129	.	No	Gene	RM	1779804	Gypsy-69_MLP-I	2	13855	6385	0.047455	0.0540329	0.0706343	0.124511	0.196868	0.201566	0.15928	0.0913078	0.0383712	0.0104933	0.00344558	0.00140955	0.000313234	0.000313234	0	0	0	0
Locus_1392	scaffold_178:246002-246534	-	No	Intergene	No	NA	NA	1	533	98	0.153061	0.204082	0.0918367	0.0102041	0.112245	0.102041	0.0408163	0.0816327	0.0408163	0.0612245	0.0408163	0.0102041	0.0102041	0	0.0102041	0.0102041	0	0.0204082
Locus_1393	scaffold_179:44190-45701	+	No	Gene	ERM	1428844;1651393	NA	1	1512	1192	0.156879	0.171141	0.109899	0.10151	0.0864094	0.11745	0.0721477	0.0369128	0.0310403	0.0234899	0.0209732	0.022651	0.010906	0.0125839	0.00755034	0.00838926	0.00671141	0.0033557
Locus_1394	scaffold_179:91955-93875	+	No	Gene	No	1481863	NA	1	1921	116	0.163793	0.0258621	0.0862069	0.146552	0.112069	0.0775862	0.0948276	0.0431034	0.0517241	0.0344828	0.0517241	0.0172414	0	0.0258621	0.0431034	0.00862069	0.00862069	0.00862069
Locus_1395	scaffold_179:94714-97268	.	No	Gene	No	312913;1651482	PCretro6_I	1	2555	198	0.171717	0.171717	0.116162	0.0858586	0.131313	0.0454545	0.0454545	0.0353535	0.0353535	0.010101	0.0454545	0.0151515	0.040404	0.020202	0.00505051	0.020202	0	0.00505051
Locus_1396	scaffold_179:97690-100968	-	No	Gene	No	1460922;1651496;1651508	NA	1	3279	201	0.179104	0.149254	0.154229	0.0895522	0.0547264	0.039801	0.0746269	0.0298507	0.0248756	0.039801	0.0497512	0.0199005	0.0248756	0.0199005	0.0199005	0.0199005	0.00995025	0
Locus_1397	scaffold_179:113714-116094	-	No	Gene	No	1481867	NA	1	2381	136	0.154412	0.110294	0.0588235	0.110294	0.191176	0.0514706	0.0588235	0.0661765	0.0367647	0.0147059	0.0441176	0.0147059	0.00735294	0.0294118	0	0.0294118	0.0147059	0.00735294
Locus_1398	scaffold_179:155532-156077	+	No	Gene	No	1651688	NA	1	546	163	0.104294	0.134969	0.0797546	0.110429	0.0981595	0.0306748	0.0613497	0.0429448	0.0674847	0.0552147	0.0797546	0.0368098	0.0306748	0.0245399	0.0184049	0.0184049	0.00613497	0
Locus_1399	scaffold_179:158961-160695	-	No	Gene	No	1481876;1651717	NA	1	1735	297	0.158249	0.151515	0.0976431	0.0808081	0.0774411	0.0707071	0.0505051	0.0505051	0.030303	0.047138	0.040404	0.03367	0.043771	0.010101	0.013468	0.026936	0.013468	0.003367
Locus_14	scaffold_1:1117321-1117426	-	No	Intergene	No	NA	NA	0	106	439	0.0410023	0.0410023	0.0318907	0.0136674	0.0250569	0.0159453	0.0501139	0.0296128	0.0296128	0.0318907	0.0546697	0.177677	0.0683371	0.0865604	0.0683371	0.0136674	0.0364465	0.18451
Locus_140	scaffold_12:268174-272136	.	No	Gene	RM	1470903	NA	2	3963	4730	0.108034	0.0921776	0.0862579	0.127907	0.170825	0.166385	0.131924	0.0775899	0.0238901	0.00951374	0.00190275	0.000845666	0.000845666	0.000634249	0.000422833	0.000211416	0.000634249	0
Locus_1400	scaffold_180:67128-72595	.	No	Gene	RM	1481913	Gypsy-14_PGr-I	2	5468	2606	0.0471988	0.062548	0.0686876	0.113968	0.194551	0.189179	0.160783	0.121642	0.0268611	0.00844206	0.00460476	0.00115119	0.00038373	0	0	0	0	0
Locus_1401	scaffold_180:75540-80152	.	No	Gene	RM	1843846	NA	2	4613	963	0.0384216	0.0654206	0.0674974	0.120457	0.186916	0.196262	0.169263	0.119418	0.0238837	0.00623053	0	0.00623053	0	0	0	0	0	0
Locus_1402	scaffold_180:80407-81314	.	No	Intergene	RM	NA	NA	2	908	144	0.0277778	0.0277778	0.0486111	0.104167	0.229167	0.215278	0.138889	0.111111	0.0694444	0.00694444	0.00694444	0.0138889	0	0	0	0	0	0
Locus_1403	scaffold_181:63040-64985	+	No	Intergene	No	NA	NA	2	1946	3422	0.120105	0.169784	0.147282	0.0929281	0.117183	0.144944	0.125658	0.0552309	0.0195792	0.00584454	0.000584454	0	0.000292227	0	0	0.000584454	0	0
Locus_1404	scaffold_181:133414-140852	.	No	Intergene	RM	NA	NA	2	7439	4560	0.0407895	0.0471491	0.0660088	0.10636	0.169298	0.178289	0.167544	0.151096	0.0508772	0.0149123	0.00570175	0.00131579	0	0	0.000219298	0.000219298	0.000219298	0
Locus_1405	scaffold_181:197212-197942	.	No	Gene	RM	1780016	NA	2	731	1275	0.119216	0.116078	0.100392	0.12549	0.147451	0.127059	0.111373	0.0901961	0.0486275	0.0054902	0.00392157	0.00156863	0.00235294	0	0	0	0.000784314	0
Locus_1406	scaffold_182:6252-6906	.	No	Intergene	RM	NA	NA	2	655	230	0.0478261	0.126087	0.0434783	0.073913	0.134783	0.173913	0.226087	0.113043	0.0434783	0.0173913	0	0	0	0	0	0	0	0
Locus_1407	scaffold_182:34976-35555	-	No	Intergene	RM	NA	NA	2	580	186	0.0215054	0.150538	0.139785	0.107527	0.123656	0.0752688	0.209677	0.11828	0.0268817	0.0107527	0.00537634	0.00537634	0	0	0	0.00537634	0	0
Locus_1408	scaffold_182:80458-82104	-	No	Gene	ERM	1481989	NA	1	1647	98	0.163265	0.0918367	0.132653	0.234694	0.0714286	0.0102041	0.0612245	0.0306122	0.0510204	0.0102041	0.0408163	0.0204082	0.0204082	0.0102041	0.0408163	0	0.0102041	0
Locus_1409	scaffold_182:187285-189682	-	No	Gene	No	1653514	NA	1	2398	247	0.0688259	0.133603	0.101215	0.0850202	0.121457	0.0566802	0.0526316	0.0283401	0.0323887	0.0526316	0.0728745	0.0323887	0.0526316	0.0364372	0.0283401	0.00809717	0.0364372	0
Locus_141	scaffold_12:273970-277817	-	No	Gene	No	1509124	NA	1	3848	188	0.164894	0.164894	0.138298	0.143617	0.12766	0.0478723	0.0691489	0.0265957	0.037234	0.0212766	0.0106383	0.00531915	0.00531915	0.0159574	0.00531915	0.00531915	0.00531915	0.00531915
Locus_1410	scaffold_182:209925-210769	+	No	Intergene	No	NA	NA	2	845	176	0.119318	0.0852273	0.0681818	0.0738636	0.113636	0.181818	0.204545	0.0852273	0.0113636	0.0568182	0	0	0	0	0	0	0	0
Locus_1411	scaffold_182:254636-255063	+	No	Intergene	No	NA	Gypsy-1-I_RO	2	428	102	0.0980392	0.147059	0.0686275	0.107843	0.127451	0.107843	0.235294	0.0882353	0.00980392	0.00980392	0	0	0	0	0	0	0	0
Locus_1412	scaffold_183:94200-94331	-	No	Intergene	No	NA	NA	2	132	124	0.0725806	0.169355	0.104839	0.0806452	0.112903	0.104839	0.241935	0.104839	0.00806452	0	0	0	0	0	0	0	0	0
Locus_1413	scaffold_184:78158-79922	-	No	Gene	No	1654193	NA	1	1765	227	0.167401	0.123348	0.092511	0.123348	0.0748899	0.0528634	0.0660793	0.0352423	0.0352423	0.0484581	0.0176211	0.0572687	0.030837	0.0352423	0.0264317	0.0132159	0	0
Locus_1414	scaffold_184:81194-81847	-	No	Gene	No	1654193	NA	1	654	102	0.205882	0.117647	0.0392157	0.0882353	0.0882353	0.0784314	0.00980392	0.0980392	0	0.0196078	0.0196078	0.0588235	0.0980392	0.0294118	0.00980392	0.0196078	0	0.0196078
Locus_1415	scaffold_184:101649-101797	-	No	Intergene	No	NA	NA	0	149	959	0.0396246	0.0375391	0.0218978	0.0312826	0.0208551	0.0479666	0.0604797	0.354536	0.0604797	0.096976	0.0771637	0.0135558	0.0323253	0.016684	0.012513	0.00521376	0.0218978	0.0490094
Locus_1416	scaffold_184:114247-115407	.	No	Intergene	RM	NA	NA	2	1161	155	0.083871	0.0774194	0.0774194	0.083871	0.109677	0.148387	0.36129	0.0258065	0.00645161	0	0.00645161	0	0.00645161	0.00645161	0	0	0	0.00645161
Locus_1417	scaffold_184:152138-152624	-	No	Gene	RM	1654538	NA	0	487	842	0.0629454	0.0760095	0.0581948	0.0391924	0.0332542	0.0190024	0.0308789	0.00712589	0.00950119	0.00831354	0.0914489	0.504751	0.0558195	0	0.00118765	0.00118765	0.00118765	0
Locus_1418	scaffold_184:166747-167095	-	No	Gene	No	1780188	NA	0	349	5794	0.00414222	0.00483259	0.0127718	0.0341733	0.103901	0.0578184	0.0519503	0.413876	0.0288229	0.0195029	0.0388333	0.0633414	0.0604073	0.0453918	0.0291681	0.0189852	0.00707629	0.00500518
Locus_1419	scaffold_184:182077-183945	+	No	Gene	No	1654631	NA	1	1869	121	0.173554	0.132231	0.0991736	0.140496	0.0661157	0.0661157	0.0495868	0.0413223	0.0413223	0.0909091	0.0330579	0	0.0413223	0.00826446	0.00826446	0	0.00826446	0
Locus_142	scaffold_12:278034-280410	-	No	Gene	No	1509124	NA	1	2377	162	0.148148	0.148148	0.111111	0.0987654	0.123457	0.104938	0.0432099	0.0432099	0.0493827	0.0246914	0.0123457	0.0185185	0.0185185	0.0246914	0.0185185	0.00617284	0.00617284	0
Locus_1420	scaffold_184:229577-231068	+	No	Gene	No	1654649	NA	1	1492	512	0.160156	0.117188	0.125	0.0820312	0.0644531	0.0605469	0.0390625	0.0273438	0.0449219	0.0585938	0.0625	0.0371094	0.0351562	0.0410156	0.015625	0.015625	0.0078125	0.00585938
Locus_1421	scaffold_185:29451-29704	.	No	Intergene	No	NA	NA	2	254	97	0.185567	0.0721649	0.134021	0.134021	0.123711	0.134021	0.0721649	0.0927835	0.0515464	0	0	0	0	0	0	0	0	0
Locus_1422	scaffold_185:51972-53952	-	No	Gene	No	1482111;1482112	NA	1	1981	171	0.152047	0.146199	0.122807	0.169591	0.0467836	0.0877193	0.0350877	0.0467836	0.0409357	0.0175439	0.00584795	0.0526316	0.0175439	0.0350877	0.00584795	0.00584795	0.00584795	0.00584795
Locus_1423	scaffold_185:54367-54797	+	No	Gene	No	1654812	NA	1	431	104	0.0961538	0.0865385	0.0769231	0.105769	0.0480769	0.0865385	0.0192308	0.0480769	0.0576923	0.0576923	0.0865385	0.0576923	0.0480769	0.0576923	0.0192308	0.0480769	0	0
Locus_1424	scaffold_185:75187-76938	-	No	Gene	No	1654888	NA	1	1752	173	0.127168	0.16185	0.0924855	0.0867052	0.0693642	0.0751445	0.0404624	0.0346821	0.0289017	0.0404624	0.0462428	0.0924855	0.0289017	0.0346821	0.017341	0	0.017341	0.00578035
Locus_1425	scaffold_185:101851-102010	+	No	Intergene	No	NA	NA	0	160	2302	0.034318	0.0243267	0.0217202	0.0269331	0.086881	0.0390964	0.112076	0.0369244	0.0464813	0.107732	0.129887	0.105126	0.117724	0.0716768	0.0243267	0.00695048	0.00390964	0.00390964
Locus_1426	scaffold_186:70637-74882	.	No	Intergene	RM	NA	NA	2	4246	1099	0.0673339	0.055505	0.0646042	0.120109	0.182894	0.191993	0.175614	0.0982712	0.033667	0.00818926	0.00181984	0	0	0	0	0	0	0
Locus_1427	scaffold_186:98856-99761	-	No	Intergene	No	NA	NA	0	906	16586	0.00904377	0.0621006	0.0540818	0.062402	0.0678283	0.111178	0.112927	0.082238	0.0409984	0.089051	0.260099	0.0170626	0.0119378	0.00566743	0.00283372	0.00162788	0.00192934	0.00699385
Locus_1428	scaffold_186:111633-113735	-	No	Gene	No	1742693	NA	1	2103	104	0.153846	0.0961538	0.0865385	0.134615	0.0769231	0.0673077	0.0865385	0.0384615	0.0576923	0.0192308	0.0673077	0.0480769	0.0288462	0.0192308	0.00961538	0	0.00961538	0
Locus_1429	scaffold_186:132878-133811	-	No	Gene	No	1655437	NA	1	934	199	0.140704	0.211055	0.0854271	0.150754	0.040201	0.0703518	0.0854271	0.040201	0.0201005	0.0452261	0.0452261	0.0150754	0.0201005	0.0100503	0	0.0100503	0.0100503	0
Locus_143	scaffold_12:288905-290330	-	No	Intergene	RM	NA	NA	2	1426	3862	0.115484	0.195753	0.115484	0.13827	0.109788	0.112895	0.126359	0.0634386	0.0176075	0.0023304	0.0015536	0.000258933	0	0.000258933	0.000517866	0	0	0
Locus_1430	scaffold_186:151896-153189	-	No	Intergene	No	NA	NA	2	1294	727	0.145805	0.130674	0.090784	0.123796	0.136176	0.115543	0.115543	0.0894085	0.0467675	0.00275103	0	0	0.00275103	0	0	0	0	0
Locus_1431	scaffold_187:50366-53268	-	No	Gene	RM	1655599	NA	2	2903	5476	0.11103	0.126004	0.0947772	0.0761505	0.101899	0.139518	0.163806	0.147005	0.0343316	0.00474799	0.00073046	0	0	0	0	0	0	0
Locus_1432	scaffold_187:196032-197485	-	No	Intergene	RM	NA	NA	2	1454	172	0.0813953	0.133721	0.0988372	0.104651	0.133721	0.127907	0.203488	0.0755814	0.0290698	0.00581395	0.00581395	0	0	0	0	0	0	0
Locus_1433	scaffold_187:206507-207225	+	No	Intergene	No	NA	NA	2	719	1002	0.105788	0.0968064	0.0688623	0.0918164	0.0888224	0.201597	0.212575	0.105788	0.0179641	0.00598802	0.00199601	0.000998004	0	0.000998004	0	0	0	0
Locus_1434	scaffold_188:11648-12056	-	No	Gene	No	1482221	NA	1	409	89	0.11236	0.123596	0.146067	0.123596	0.0898876	0.134831	0.0561798	0.0337079	0.0337079	0.0337079	0.0674157	0.0337079	0	0.011236	0	0	0	0
Locus_1435	scaffold_188:57936-59296	-	No	Gene	No	1461341;1655907	NA	1	1361	679	0.136966	0.131075	0.126657	0.116348	0.078056	0.100147	0.0618557	0.0397644	0.0412371	0.0265096	0.0250368	0.0220913	0.0397644	0.0191458	0.0103093	0.00589102	0.0132548	0.00589102
Locus_1436	scaffold_188:170110-172658	-	No	Gene	No	1655999	NA	1	2549	177	0.141243	0.124294	0.124294	0.163842	0.0621469	0.107345	0.0508475	0.0338983	0.0225989	0.0508475	0.0225989	0.0338983	0.0169492	0.0112994	0.0282486	0.00564972	0	0
Locus_1437	scaffold_188:225387-228138	+	No	Gene	No	346597	NA	1	2752	115	0.113043	0.0782609	0.104348	0.130435	0.0521739	0.0869565	0.0869565	0.121739	0.0434783	0.0347826	0.0173913	0.026087	0.0434783	0.0173913	0.0173913	0	0.00869565	0.0173913
Locus_1438	scaffold_188:229364-231597	+	No	Gene	No	346564;346597	NA	1	2234	112	0.1875	0.169643	0.160714	0.0714286	0.0535714	0.0446429	0.0446429	0.0357143	0.0714286	0.0267857	0.0446429	0.0357143	0.00892857	0.0178571	0.0178571	0	0.00892857	0
Locus_1439	scaffold_189:39362-40662	-	No	Gene	No	1780443	NA	1	1301	156	0.102564	0.108974	0.0769231	0.0641026	0.0833333	0.0641026	0.0384615	0.0384615	0.025641	0.0641026	0.0512821	0.0128205	0.0512821	0.0897436	0.0705128	0.0384615	0	0.0192308
Locus_144	scaffold_12:290775-291283	-	No	Intergene	RM	NA	NA	2	509	353	0.0849858	0.121813	0.13881	0.110482	0.116147	0.133144	0.169972	0.0623229	0.0509915	0.00849858	0	0	0.00283286	0	0	0	0	0
Locus_1440	scaffold_189:63811-65180	+	No	Gene	No	1656247	NA	1	1370	125	0.08	0.104	0.12	0.072	0.056	0.072	0.104	0.064	0.032	0.048	0.072	0.048	0.064	0.032	0.008	0.016	0	0.008
Locus_1441	scaffold_189:68932-70270	.	No	Gene	No	1656260	NA	2	1339	169	0.0473373	0.0591716	0.159763	0.112426	0.12426	0.218935	0.12426	0.0946746	0.0532544	0.00591716	0	0	0	0	0	0	0	0
Locus_1442	scaffold_189:242949-244275	-	No	Gene	RM	1656412	NA	0	1327	304	0.0427632	0.0526316	0.0460526	0.0625	0.0690789	0.0921053	0.111842	0.404605	0.0723684	0.00657895	0.0131579	0.00657895	0.00657895	0.00328947	0	0	0.00986842	0
Locus_1443	scaffold_190:56056-56665	-	No	Gene	No	356465	NA	0	610	401	0.0897756	0.0673317	0.0523691	0.0473815	0.0723192	0.0773067	0.0723192	0.0623441	0.0448878	0.0922693	0.102244	0.0673317	0.0573566	0.0399002	0.0149626	0.0199501	0.0174564	0.00249377
Locus_1444	scaffold_190:205694-208480	-	No	Gene	No	1461367	NA	1	2787	214	0.0841121	0.0934579	0.126168	0.116822	0.0794393	0.046729	0.0373832	0.0373832	0.046729	0.0700935	0.0794393	0.0654206	0.0373832	0.0140187	0.0280374	0.0327103	0.0046729	0
Locus_1445	scaffold_191:73340-75301	.	No	Intergene	RM	NA	NA	2	1962	634	0.0520505	0.0583596	0.100946	0.107256	0.176656	0.206625	0.184543	0.0473186	0.0583596	0.00315457	0.00315457	0.00157729	0	0	0	0	0	0
Locus_1446	scaffold_191:111214-111569	.	No	Intergene	No	NA	NA	2	356	185	0.102703	0.124324	0.140541	0.113514	0.0864865	0.156757	0.145946	0.124324	0.00540541	0	0	0	0	0	0	0	0	0
Locus_1447	scaffold_191:134947-135050	+	No	Intergene	ERM	NA	NA	0	104	570555	2.80429e-05	5.78384e-05	4.3817e-05	7.71179e-05	0.0001963	9.2892e-05	6.83545e-05	0.000162999	0.000520546	0.00165278	0.00420293	0.0297552	0.0294205	0.0670663	0.223815	0.60356	0.0288474	0.0104319
Locus_1448	scaffold_191:154433-156434	.	No	Intergene	No	NA	hAT-1_PSt	2	2002	173	0.115607	0.196532	0.0751445	0.0693642	0.0867052	0.16763	0.121387	0.121387	0.0289017	0.00578035	0	0	0.00578035	0	0	0.00578035	0	0
Locus_1449	scaffold_192:231450-232161	.	No	Intergene	RM	NA	Mariner-1_MLP	2	712	901	0.147614	0.123196	0.0843507	0.137625	0.164262	0.117647	0.129856	0.0566038	0.0299667	0.00554939	0	0.00110988	0.00221976	0	0	0	0	0
Locus_145	scaffold_12:408973-410403	.	No	Gene	No	110798	NA	1	1431	89	0.11236	0.157303	0.0449438	0.0898876	0.146067	0.0898876	0.191011	0.0449438	0.0337079	0.0224719	0.0224719	0.011236	0.011236	0	0	0.011236	0.011236	0
Locus_1450	scaffold_193:84825-86700	.	No	Gene	No	1461485;1657893	NA	2	1876	1959	0.131189	0.169474	0.122001	0.103114	0.0959673	0.130168	0.126595	0.0490046	0.0193977	0.0168453	0.00969883	0.0071465	0.00357325	0.00510465	0.00306279	0.00357325	0.00306279	0.00102093
Locus_1451	scaffold_193:86972-90809	-	No	Gene	No	1461485	NA	1	3838	255	0.184314	0.129412	0.14902	0.113725	0.0784314	0.0627451	0.0666667	0.0588235	0.0313725	0.027451	0.00784314	0.0352941	0.0196078	0.0196078	0.00392157	0.00784314	0	0.00392157
Locus_1452	scaffold_193:144035-145117	+	No	Gene	No	1657959	NA	1	1083	195	0.112821	0.0666667	0.123077	0.0615385	0.107692	0.0871795	0.102564	0.0461538	0.0717949	0.0615385	0.0358974	0.0358974	0.0307692	0.0205128	0.0153846	0.0102564	0.00512821	0.00512821
Locus_1453	scaffold_194:32650-32924	-	No	Intergene	RM	NA	NA	2	275	4357	0.109938	0.119119	0.155612	0.10902	0.127611	0.129676	0.1423	0.0766583	0.0243287	0.00344274	0.000688547	0.000918063	0.000459031	0.000229516	0	0	0	0
Locus_1454	scaffold_194:67500-71238	.	No	Intergene	RM	NA	NA	2	3739	1452	0.0495868	0.0323691	0.0661157	0.140496	0.261019	0.174242	0.135675	0.0812672	0.0426997	0.0144628	0.00137741	0.000688705	0	0	0	0	0	0
Locus_1455	scaffold_194:76908-78668	+	No	Intergene	RM	NA	NA	2	1761	104	0.0288462	0.0480769	0.0865385	0.163462	0.201923	0.182692	0.144231	0.115385	0.00961538	0	0.0192308	0	0	0	0	0	0	0
Locus_1456	scaffold_194:78888-83159	.	No	Gene	RM	1780713	NA	2	4272	580	0.0465517	0.0637931	0.101724	0.124138	0.186207	0.184483	0.160345	0.0982759	0.0206897	0.0103448	0	0.00172414	0	0.00172414	0	0	0	0
Locus_1457	scaffold_194:106760-112372	.	No	Intergene	RM	NA	NA	2	5613	1472	0.0577446	0.0557065	0.0706522	0.126359	0.171875	0.216033	0.14538	0.0991848	0.0380435	0.0163043	0.0013587	0	0.0013587	0	0	0	0	0
Locus_1458	scaffold_194:116403-119048	-	No	Gene	No	1755567	NA	2	2646	290	0.175862	0.162069	0.210345	0.0655172	0.106897	0.131034	0.0931034	0.0275862	0.0172414	0.00344828	0.00344828	0	0.00344828	0	0	0	0	0
Locus_1459	scaffold_194:138860-139967	-	No	Gene	RM	366506	NA	2	1108	7969	0.134647	0.136906	0.115447	0.122475	0.0908521	0.131259	0.157109	0.0843268	0.0173171	0.00677626	0.00112938	0.00112938	0.000250973	0	0.000250973	0	0	0.000125486
Locus_146	scaffold_12:457588-460830	+	No	Gene	No	1509430;1509436	NA	1	3243	108	0.0833333	0.231481	0.0740741	0.0925926	0.0925926	0.0462963	0	0.0462963	0.0462963	0.037037	0.0740741	0.0462963	0.037037	0.0277778	0.0277778	0.00925926	0.00925926	0.0185185
Locus_1460	scaffold_194:207524-208537	.	No	Intergene	RM	NA	NA	2	1014	105	0.0380952	0.0285714	0.0761905	0.152381	0.104762	0.2	0.27619	0.104762	0.00952381	0	0	0.00952381	0	0	0	0	0	0
Locus_1461	scaffold_194:235940-237410	+	No	Gene	No	1658319	NA	1	1471	127	0.133858	0.19685	0.0866142	0.0866142	0.0629921	0.0866142	0.0551181	0.023622	0.0314961	0.0708661	0.0393701	0.0551181	0.023622	0.015748	0.023622	0.00787402	0	0
Locus_1462	scaffold_195:39260-42612	+	No	Gene	No	1427487;1658407	NA	1	3353	294	0.14966	0.0816327	0.0816327	0.0884354	0.0646259	0.0986395	0.108844	0.0680272	0.105442	0.0340136	0.0238095	0.0340136	0.00680272	0.00680272	0.0170068	0.0136054	0	0.0170068
Locus_1463	scaffold_195:64954-65298	+	No	Intergene	RM	NA	NA	2	345	124	0.0645161	0.0564516	0.0967742	0.0725806	0.0806452	0.0241935	0.483871	0.0967742	0	0.016129	0	0	0	0	0	0.00806452	0	0
Locus_1464	scaffold_195:65756-66108	.	No	Intergene	No	NA	NA	2	353	153	0.0653595	0.215686	0.0588235	0.0588235	0.143791	0.111111	0.202614	0.0718954	0.0457516	0.0130719	0.00653595	0.00653595	0	0	0	0	0	0
Locus_1465	scaffold_196:111626-113338	+	No	Gene	No	1658885	NA	1	1713	208	0.110577	0.100962	0.0913462	0.0721154	0.100962	0.0528846	0.0625	0.0336538	0.0336538	0.0625	0.0288462	0.0769231	0.0721154	0.0240385	0.0144231	0.0288462	0.0240385	0.00961538
Locus_1466	scaffold_197:49201-49691	-	No	Gene	No	1658987	NA	1	491	106	0.150943	0.0566038	0.0660377	0.0849057	0.0660377	0.0471698	0.0566038	0.0471698	0.0377358	0.0660377	0.0471698	0.0754717	0.0471698	0.103774	0.00943396	0.0283019	0	0.00943396
Locus_1467	scaffold_198:18860-21817	+	No	Gene	ERM	1659271	NA	1	2958	1211	0.125516	0.132122	0.109827	0.100743	0.0834021	0.0495458	0.0437655	0.0338563	0.0404624	0.0470685	0.0602808	0.0487201	0.0429397	0.0247729	0.0189926	0.017341	0.0123865	0.00825764
Locus_1468	scaffold_198:24831-26541	+	No	Gene	ERM	1659292	NA	1	1711	126	0.111111	0.0873016	0.0873016	0.126984	0.0634921	0.0873016	0.0634921	0.0873016	0.047619	0.0634921	0.0555556	0.015873	0.0238095	0.0238095	0.015873	0.015873	0.015873	0.00793651
Locus_1469	scaffold_198:27762-29485	.	No	Gene	ERM	1659302	NA	0	1724	2153	0.0608453	0.0845332	0.0817464	0.0836043	0.100325	0.133302	0.206688	0.0771017	0.0631677	0.0274036	0.0120762	0.0143985	0.0143985	0.0116117	0.00743149	0.013934	0.00232234	0.00510915
Locus_147	scaffold_12:466996-467768	-	No	Gene	No	1509463	NA	0	773	173	0.184971	0.0635838	0.0231214	0.0578035	0.0404624	0.0289017	0.0289017	0.0520231	0.0289017	0.0693642	0.0404624	0.0693642	0.0809249	0.0404624	0.0751445	0.0578035	0.0289017	0.0289017
Locus_1470	scaffold_198:52834-53431	+	No	Gene	No	1659445	NA	0	598	183	0.0874317	0.0382514	0.0874317	0.0928962	0.0327869	0.0218579	0.0273224	0.0655738	0.0437158	0.0382514	0.0765027	0.147541	0.103825	0.0491803	0.0327869	0.0382514	0.010929	0.00546448
Locus_1471	scaffold_198:56806-60040	+	No	Gene	No	1742725	NA	1	3235	570	0.119298	0.129825	0.140351	0.0824561	0.0719298	0.0508772	0.0631579	0.045614	0.0491228	0.0596491	0.0491228	0.0403509	0.0368421	0.0140351	0.0105263	0.0157895	0.0122807	0.00877193
Locus_1472	scaffold_198:61731-63547	-	No	Gene	No	1659460	NA	1	1817	178	0.151685	0.0842697	0.11236	0.0955056	0.0505618	0.106742	0.0449438	0.0561798	0.0505618	0.0337079	0.0505618	0.0617978	0.0449438	0.0224719	0.011236	0.011236	0.00561798	0.00561798
Locus_1473	scaffold_198:130335-132213	-	No	Gene	No	1659877;1659911	NA	1	1879	255	0.137255	0.141176	0.156863	0.0980392	0.0784314	0.0588235	0.0745098	0.0235294	0.027451	0.0313725	0.027451	0.0431373	0.0117647	0.0235294	0.0235294	0.0196078	0.0156863	0.00784314
Locus_1474	scaffold_198:150339-151155	-	No	Gene	No	377965	NA	1	817	674	0.0949555	0.0756677	0.0697329	0.0875371	0.0801187	0.188427	0.0504451	0.0534125	0.0534125	0.0712166	0.0504451	0.0296736	0.0192878	0.0222552	0.0222552	0.0163205	0.0103858	0.00445104
Locus_1475	scaffold_198:151505-152429	-	No	Gene	No	1659998	NA	2	925	241	0.165975	0.0746888	0.116183	0.116183	0.0456432	0.356846	0.0290456	0.0207469	0.00414938	0.00829876	0.00829876	0.00414938	0.033195	0	0.00414938	0.00414938	0	0.00829876
Locus_1476	scaffold_199:159245-161328	-	No	Gene	No	1780983	NA	0	2084	97	0.164948	0.0515464	0.0515464	0.0721649	0.0618557	0.134021	0.0721649	0.0515464	0.0412371	0.0721649	0.0412371	0.0515464	0	0.0412371	0.0412371	0.0206186	0.0309278	0
Locus_1477	scaffold_199:179468-182041	-	No	Gene	No	1660456	NA	1	2574	96	0.104167	0.166667	0.135417	0.0625	0.09375	0.0833333	0.145833	0.0625	0.0520833	0.03125	0	0.0104167	0.0208333	0	0	0.0208333	0.0104167	0
Locus_1478	scaffold_200:58718-59936	+	No	Gene	No	1660660;1660677	NA	1	1219	142	0.105634	0.0774648	0.15493	0.0704225	0.15493	0.0774648	0.0915493	0.0492958	0.0422535	0.0492958	0.00704225	0.0633803	0.0211268	0.00704225	0.0211268	0	0.00704225	0
Locus_1479	scaffold_200:79356-79785	+	No	Intergene	No	NA	NA	2	430	118	0.110169	0.127119	0.144068	0.0932203	0.059322	0.118644	0.194915	0.101695	0.0508475	0	0	0	0	0	0	0	0	0
Locus_148	scaffold_12:473628-475318	+	No	Gene	No	1509478	NA	1	1691	159	0.289308	0.113208	0.0566038	0.157233	0.100629	0.100629	0.0377358	0.0314465	0.00628931	0.0251572	0.0251572	0.0125786	0.0251572	0.0125786	0	0	0.00628931	0
Locus_1480	scaffold_200:85755-86465	+	No	Intergene	ERM	NA	NA	0	711	6696	0.177718	0.158901	0.300777	0.167861	0.0551075	0.0346476	0.0273297	0.0188172	0.010006	0.00672043	0.00791517	0.0062724	0.00448029	0.00433094	0.00268817	0.00343489	0.00761649	0.00537634
Locus_1481	scaffold_200:92235-92322	+	No	Intergene	No	NA	NA	0	88	172	0.104651	0.0755814	0.0639535	0.0406977	0.0232558	0.0523256	0.104651	0.0581395	0.116279	0.0872093	0.0697674	0.0406977	0.0639535	0.0116279	0.0174419	0.0348837	0.0290698	0.00581395
Locus_1482	scaffold_200:95054-98647	+	No	Gene	No	1661011	NA	1	3594	193	0.160622	0.103627	0.145078	0.0984456	0.0725389	0.0569948	0.0777202	0.0310881	0.0518135	0.0310881	0.0310881	0.0362694	0.0259067	0.0362694	0.00518135	0.0259067	0.00518135	0.00518135
Locus_1483	scaffold_200:100272-102196	+	No	Gene	No	395068;1661024	Harbinger-10_PSt	1	1925	145	0.158621	0.0758621	0.0758621	0.103448	0.0758621	0.0896552	0.0551724	0.0758621	0.0689655	0.0758621	0.0206897	0.0344828	0.0413793	0.0137931	0	0.0137931	0.0206897	0
Locus_1484	scaffold_200:112366-113351	-	No	Intergene	RM	NA	NA	2	986	4555	0.0656422	0.0816685	0.0728869	0.0869374	0.110209	0.202854	0.286718	0.0739846	0.0140505	0.00439078	0.000219539	0	0.000219539	0	0	0	0	0.000219539
Locus_1485	scaffold_200:114485-118273	.	No	Intergene	RM	NA	NA	2	3789	1528	0.046466	0.065445	0.0746073	0.132853	0.191754	0.203534	0.149215	0.0706806	0.0503927	0.00850785	0.0026178	0.00196335	0.0013089	0	0	0	0.00065445	0
Locus_1486	scaffold_200:156606-163449	.	No	Gene	RM	395497	NA	2	6844	1647	0.0522162	0.0485732	0.0595021	0.132969	0.201579	0.191257	0.184578	0.08136	0.0291439	0.00910747	0.00425015	0.00364299	0.00182149	0	0	0	0	0
Locus_1487	scaffold_200:185090-186927	.	No	Gene	No	1461745	NA	2	1838	120	0.1	0.1	0.125	0.0833333	0.141667	0.116667	0.191667	0.0916667	0.05	0	0	0	0	0	0	0	0	0
Locus_1488	scaffold_201:19851-20170	.	No	Intergene	RM	NA	NA	2	320	1470	0.110884	0.12449	0.0857143	0.085034	0.133333	0.167347	0.167347	0.0938776	0.0292517	0.00272109	0	0	0	0	0	0	0	0
Locus_1489	scaffold_202:74778-75993	-	No	Gene	No	1661458	NA	1	1216	265	0.0867925	0.109434	0.0867925	0.0528302	0.0754717	0.090566	0.0490566	0.0490566	0.0377358	0.0490566	0.0415094	0.0641509	0.0830189	0.045283	0.0188679	0.0264151	0.0264151	0.00754717
Locus_149	scaffold_12:595408-597733	+	No	Gene	No	1509739;1509747	NA	1	2326	244	0.139344	0.118852	0.0696721	0.0778689	0.368852	0.0286885	0.0245902	0.0163934	0.0122951	0.0286885	0.0204918	0.00409836	0.0327869	0.0286885	0	0.0163934	0.0122951	0
Locus_1490	scaffold_202:77077-80149	-	No	Gene	No	1781120	NA	1	3073	248	0.157258	0.165323	0.100806	0.0725806	0.0846774	0.0766129	0.0443548	0.0645161	0.0524194	0.0322581	0.0403226	0.0403226	0.0241935	0.00403226	0.00403226	0.00806452	0.00806452	0.0201613
Locus_1491	scaffold_202:80432-83425	-	No	Gene	No	1781120	NA	1	2994	158	0.101266	0.0759494	0.101266	0.0949367	0.113924	0.0822785	0.0506329	0.0379747	0.0443038	0.0126582	0.113924	0.0443038	0.0443038	0.0316456	0.0253165	0.00632911	0.00632911	0.0126582
Locus_1492	scaffold_202:92762-94778	-	No	Gene	No	1781124	NA	2	2017	764	0.121728	0.196335	0.124346	0.134817	0.232984	0.078534	0.039267	0.0235602	0.0143979	0.0143979	0.0039267	0.0039267	0	0	0.0078534	0.0013089	0.0013089	0.0013089
Locus_1493	scaffold_202:99108-102758	+	No	Gene	ERM	1661544	NA	1	3651	249	0.172691	0.116466	0.13253	0.104418	0.100402	0.0803213	0.0522088	0.064257	0.0240964	0.0401606	0.0281124	0.0200803	0.0200803	0.00803213	0.00803213	0.00803213	0.0120482	0.00803213
Locus_1494	scaffold_202:139927-144487	.	No	Gene	RM	1661590	NA	2	4561	652	0.115031	0.107362	0.139571	0.116564	0.125767	0.141104	0.141104	0.0490798	0.0199387	0.0168712	0.00306748	0.00613497	0.00920245	0.00306748	0.00460123	0.00153374	0	0
Locus_1495	scaffold_202:144794-144847	-	No	Intergene	No	NA	NA	0	54	113	0	0.0619469	0.0176991	0.0442478	0.176991	0.238938	0.0707965	0.00884956	0.0353982	0.00884956	0	0.0176991	0.0707965	0.0442478	0.132743	0.0265487	0.0353982	0.00884956
Locus_1496	scaffold_202:152575-154870	+	No	Gene	ERM	1781137	NA	1	2296	1207	0.128418	0.116819	0.120133	0.102734	0.0621375	0.0637945	0.0588235	0.0405965	0.044739	0.0422535	0.04971	0.0472245	0.0505385	0.0273405	0.0140845	0.0091135	0.011599	0.009942
Locus_1497	scaffold_203:27105-27301	-	No	Intergene	No	NA	NA	0	197	538	0.00557621	0.0130112	0.0390335	0.0464684	0.0483271	0.0111524	0.0111524	0.0260223	0.0111524	0.0371747	0.137546	0.0817844	0.17658	0.0408922	0.00557621	0.027881	0.0557621	0.224907
Locus_1498	scaffold_203:181872-183263	.	No	Intergene	RM	NA	Tad1-58_BG	2	1392	2027	0.0468673	0.108535	0.101628	0.106068	0.136162	0.23779	0.151949	0.0661075	0.0256537	0.0128268	0.00296004	0.00148002	0.00148002	0.00049334	0	0	0	0
Locus_1499	scaffold_203:184259-188487	-	No	Intergene	RM	NA	NA	2	4229	4641	0.0853264	0.0689507	0.0764921	0.113338	0.130575	0.165697	0.182935	0.128421	0.0318897	0.0112045	0.00280112	0.00107735	0.000215471	0.000430942	0	0.000430942	0	0.000215471
Locus_15	scaffold_1:1119479-1121739	-	No	Gene	ERM	1490948	NA	1	2261	100	0.14	0.14	0.1	0.1	0.11	0.04	0.06	0.04	0.04	0.06	0.03	0.02	0.05	0.03	0.02	0.01	0	0.01
Locus_150	scaffold_12:645398-648062	+	No	Intergene	RM	NA	Gypsy-18_RO-I	2	2665	7582	0.131628	0.111052	0.11435	0.118834	0.1402	0.136771	0.151807	0.0746505	0.0151675	0.00408863	0.000527565	0.000527565	0	0.000263783	0	0.000131891	0	0
Locus_1500	scaffold_203:220057-220447	+	No	Intergene	No	NA	NA	2	391	91	0.241758	0.197802	0.010989	0.0549451	0.164835	0.0989011	0.197802	0	0	0.021978	0.010989	0	0	0	0	0	0	0
Locus_1501	scaffold_203:221275-223137	.	No	Gene	RM	1662242	NA	2	1863	952	0.0451681	0.0609244	0.092437	0.114496	0.209034	0.215336	0.158613	0.0630252	0.0283613	0.00840336	0.00105042	0	0	0	0.00105042	0	0.00210084	0
Locus_1502	scaffold_204:145442-147615	-	No	Gene	No	1662515	NA	1	2174	116	0.137931	0.12069	0.146552	0.103448	0.0775862	0.0603448	0.0775862	0.0344828	0.0517241	0.0431034	0.0258621	0.0517241	0.0258621	0.0172414	0	0	0.0172414	0.00862069
Locus_1503	scaffold_209:44301-45948	+	No	Gene	No	1663772	NA	1	1648	103	0.174757	0.135922	0.0776699	0.0873786	0.0970874	0.145631	0.0485437	0.0582524	0.0194175	0.0291262	0.00970874	0.0291262	0.0291262	0.0194175	0.00970874	0.00970874	0.0194175	0
Locus_1504	scaffold_209:86648-88756	-	No	Gene	No	1663989;1664009;1844623	NA	0	2109	154	0.0909091	0.0714286	0.0909091	0.0454545	0.025974	0.0909091	0.123377	0.0649351	0.012987	0.0974026	0.0584416	0.0519481	0.0519481	0.0584416	0.0324675	0.00649351	0.0194805	0.00649351
Locus_1505	scaffold_209:126811-128715	+	No	Gene	No	1664153	NA	1	1905	444	0.123874	0.0968468	0.0945946	0.0698198	0.0810811	0.103604	0.0653153	0.0292793	0.0518018	0.0518018	0.0472973	0.0337838	0.0518018	0.027027	0.0225225	0.0157658	0.027027	0.00675676
Locus_1506	scaffold_209:183299-185907	+	No	Gene	No	1664337;1781515	NA	1	2609	156	0.173077	0.128205	0.0769231	0.121795	0.0641026	0.108974	0.0192308	0.0320513	0.0448718	0.0448718	0.0705128	0.0384615	0.0320513	0.0320513	0.00641026	0	0.00641026	0
Locus_1507	scaffold_209:212516-215041	+	No	Gene	No	412393;1664409	NA	1	2526	207	0.178744	0.115942	0.101449	0.0821256	0.0869565	0.0772947	0.0772947	0.0289855	0.0241546	0.0241546	0.0193237	0.0193237	0.0531401	0.057971	0.00966184	0.0241546	0.0193237	0
Locus_1508	scaffold_209:215670-216643	+	No	Intergene	No	NA	Harbinger-4C_PSt	1	974	157	0.165605	0.171975	0.159236	0.152866	0.0828025	0.0382166	0.044586	0.0573248	0.0127389	0.044586	0.0254777	0.0127389	0.00636943	0.00636943	0	0.00636943	0.00636943	0.00636943
Locus_1509	scaffold_210:43754-44144	+	No	Gene	No	1483001	NA	1	391	260	0.0730769	0.146154	0.0961538	0.0461538	0.157692	0.0230769	0.0269231	0.0461538	0.0846154	0.142308	0.05	0.0576923	0.0269231	0.00384615	0.00384615	0.00384615	0.00769231	0.00384615
Locus_151	scaffold_12:802564-808197	+	No	Intergene	RM	NA	REALAA_I	2	5634	3159	0.100665	0.0978158	0.101614	0.0883191	0.101614	0.153846	0.176005	0.0889522	0.0864198	0.00348211	0.000633112	0.000316556	0.000316556	0	0	0	0	0
Locus_1510	scaffold_210:54980-58608	-	No	Gene	No	1781542	NA	1	3629	106	0.169811	0.122642	0.0849057	0.0943396	0.0660377	0.141509	0.0660377	0.0471698	0.0283019	0.00943396	0.0283019	0.0283019	0.0283019	0.00943396	0.0188679	0.0188679	0.0283019	0.00943396
Locus_1511	scaffold_211:92462-96725	-	No	Gene	No	1665409	NA	1	4264	174	0.16092	0.0977011	0.12069	0.0862069	0.0804598	0.0747126	0.0689655	0.0574713	0.0229885	0.0344828	0.0517241	0.045977	0.0229885	0.0172414	0.0114943	0.0229885	0.0172414	0.00574713
Locus_1512	scaffold_211:136523-138177	-	No	Gene	No	1665444	NA	1	1655	125	0.08	0.096	0.112	0.224	0.08	0.056	0.056	0.04	0.048	0.056	0.024	0.008	0.008	0.048	0.024	0.008	0.024	0.008
Locus_1513	scaffold_212:221561-222366	.	No	Intergene	RM	NA	NA	2	806	104	0.0576923	0.0673077	0.0865385	0.0865385	0.201923	0.201923	0.125	0.0961538	0.0769231	0	0	0	0	0	0	0	0	0
Locus_1514	scaffold_213:95110-108181	.	No	Intergene	RM	NA	NA	2	13072	5389	0.0493598	0.0562256	0.08072	0.123585	0.201336	0.186862	0.15476	0.0950084	0.0385971	0.00872147	0.00278345	0.00167007	0.000371126	0	0	0	0	0
Locus_1515	scaffold_213:165041-166553	.	No	Gene	RM	1666139	NA	2	1513	331	0.0966767	0.0543807	0.117825	0.0845921	0.199396	0.151057	0.178248	0.0543807	0.0332326	0.0241692	0.00302115	0.00302115	0	0	0	0	0	0
Locus_1516	scaffold_214:11956-12932	.	No	Intergene	RM	NA	NA	2	977	1596	0.0958647	0.117794	0.112782	0.108396	0.143484	0.148496	0.174812	0.0614035	0.0319549	0.00313283	0	0.00125313	0	0.000626566	0	0	0	0
Locus_1517	scaffold_214:145237-148953	+	No	Gene	No	1666429;1666448	NA	1	3717	274	0.113139	0.10219	0.109489	0.109489	0.0729927	0.0766423	0.0656934	0.0547445	0.0291971	0.0437956	0.0547445	0.0437956	0.0474453	0.0182482	0.0218978	0.0109489	0.0182482	0.00729927
Locus_1518	scaffold_214:151396-154901	+	No	Gene	No	424565	NA	1	3506	129	0.147287	0.116279	0.131783	0.108527	0.0542636	0.0620155	0.0620155	0.0697674	0.0775194	0.0387597	0.00775194	0.0310078	0.0310078	0.0310078	0.0155039	0.00775194	0.00775194	0
Locus_1519	scaffold_214:159123-162178	+	No	Gene	No	1666516	NA	1	3056	155	0.180645	0.116129	0.103226	0.129032	0.103226	0.0580645	0.0322581	0.0451613	0.0709677	0.0129032	0.0258065	0.0193548	0.0322581	0.0193548	0.0193548	0.0129032	0.00645161	0.0129032
Locus_152	scaffold_13:64356-64612	-	No	Intergene	RM	NA	Mariner-3_GLuc	0	257	208	0.0432692	0.0625	0.120192	0.144231	0.0625	0.0769231	0.110577	0.0961538	0.274038	0.00480769	0	0	0.00480769	0	0	0	0	0
Locus_1520	scaffold_214:194921-195956	-	No	Gene	No	1666678	NA	1	1036	153	0.196078	0.163399	0.0915033	0.0784314	0.0522876	0.0653595	0.0588235	0.0261438	0.0130719	0.0326797	0.0522876	0.0196078	0.0457516	0.0392157	0.0196078	0.0326797	0	0.0130719
Locus_1521	scaffold_216:153319-157528	-	No	Gene	No	1667407	NA	1	4210	145	0.144828	0.151724	0.117241	0.103448	0.103448	0.062069	0.0689655	0.0551724	0.0551724	0.0137931	0.0482759	0.0206897	0.0275862	0.00689655	0.0137931	0.00689655	0	0
Locus_1522	scaffold_216:182123-182648	+	No	Gene	No	427135	NA	1	526	107	0.0934579	0.11215	0.0747664	0.102804	0.0654206	0.0747664	0.0560748	0.046729	0.0560748	0.0186916	0.0747664	0.0841121	0.0654206	0.0373832	0.0186916	0.00934579	0.00934579	0
Locus_1523	scaffold_217:23540-25098	.	No	Gene	No	1667506	NA	0	1559	100	0.09	0.09	0.07	0.06	0.11	0.11	0.18	0.13	0.05	0.02	0.02	0.01	0	0.01	0.03	0.01	0.01	0
Locus_1524	scaffold_218:22359-24075	+	No	Gene	No	1462399	NA	1	1717	112	0.276786	0.178571	0.0892857	0.116071	0.0535714	0.0535714	0.0625	0.00892857	0.0714286	0.0178571	0.0267857	0	0.00892857	0.0267857	0	0.00892857	0	0
Locus_1525	scaffold_218:84523-88721	.	No	Gene	No	1462414;1668166;1668171;1668179	NA	1	4199	120	0.133333	0.125	0.0916667	0.0666667	0.0916667	0.075	0.0916667	0.0666667	0.0333333	0.0583333	0.0416667	0.025	0.025	0.025	0.0333333	0.0166667	0	0
Locus_1526	scaffold_218:101644-102932	+	No	Gene	ERM	1668274	NA	1	1289	354	0.129944	0.101695	0.0903955	0.112994	0.0734463	0.0677966	0.101695	0.0847458	0.059322	0.0367232	0.0536723	0.019774	0.0254237	0.0112994	0.0112994	0.0112994	0.00564972	0.00282486
Locus_1527	scaffold_218:114878-116514	+	No	Gene	No	1756232	NA	1	1637	89	0.146067	0.146067	0.123596	0.0561798	0.0674157	0	0.0561798	0.0561798	0.0337079	0.0337079	0.0224719	0.0337079	0.0674157	0.0674157	0.0224719	0.0224719	0.0224719	0.0224719
Locus_1528	scaffold_218:116860-117958	+	No	Gene	ERM	1462398	NA	1	1099	133	0.345865	0.105263	0.0676692	0.18797	0.0451128	0.0526316	0.0451128	0.0225564	0.037594	0.0075188	0.0075188	0.0075188	0.0150376	0.0075188	0.0225564	0.0225564	0	0
Locus_1529	scaffold_218:143566-146220	+	No	Gene	No	1668378	NA	1	2655	191	0.167539	0.162304	0.0890052	0.0890052	0.0837696	0.0732984	0.0628272	0.0732984	0.026178	0.052356	0.026178	0.026178	0.0418848	0.0104712	0.0052356	0.0052356	0	0.0052356
Locus_153	scaffold_13:267589-267611	-	No	Intergene	No	NA	NA	0	23	293	0.969283	0.0273038	0	0	0.00341297	0	0	0	0	0	0	0	0	0	0	0	0	0
Locus_1530	scaffold_218:155403-158637	+	No	Gene	No	1668402	NA	1	3235	259	0.166023	0.100386	0.104247	0.104247	0.0965251	0.030888	0.0501931	0.027027	0.03861	0.0926641	0.030888	0.030888	0.042471	0.030888	0.027027	0.011583	0.00772201	0.00772201
Locus_1531	scaffold_218:159314-161557	+	No	Gene	No	1668414	NA	1	2244	96	0.145833	0.114583	0.0833333	0.09375	0.03125	0.0729167	0.0520833	0	0.0416667	0.0520833	0.0729167	0.0208333	0.0625	0.0625	0.03125	0.03125	0.0104167	0.0208333
Locus_1532	scaffold_218:164360-165397	+	No	Gene	No	1668431	NA	1	1038	106	0.103774	0.141509	0.179245	0.0849057	0.0660377	0.0377358	0.0188679	0.0566038	0.0283019	0.103774	0.0188679	0.0471698	0.0283019	0.0377358	0.00943396	0.00943396	0.0188679	0.00943396
Locus_1533	scaffold_218:179055-180718	-	No	Gene	ERM	1861940	NA	1	1664	163	0.134969	0.134969	0.110429	0.104294	0.141104	0.0429448	0.0920245	0.0490798	0.0184049	0.0368098	0.0306748	0.0245399	0.00613497	0.0184049	0.0184049	0.0184049	0	0.0184049
Locus_1534	scaffold_219:207200-208574	.	No	Gene	RM	432888	NA	2	1375	191	0.0628272	0.0994764	0.052356	0.13089	0.193717	0.183246	0.172775	0.078534	0.0209424	0.0052356	0	0	0	0	0	0	0	0
Locus_1535	scaffold_220:80822-86629	.	No	Gene	RM	1668966	NA	2	5808	2497	0.0440529	0.061674	0.0556668	0.145775	0.191029	0.21666	0.174209	0.0688827	0.0276332	0.00961153	0.00280336	0.00120144	0	0.000400481	0	0.000400481	0	0
Locus_1536	scaffold_222:28803-29407	+	No	Intergene	No	NA	NA	2	605	115	0.0521739	0.0782609	0.13913	0.0434783	0.0956522	0.121739	0.2	0.165217	0.104348	0	0	0	0	0	0	0	0	0
Locus_1537	scaffold_223:92347-93879	+	No	Intergene	No	NA	NA	2	1533	140	0.0571429	0.1	0.0642857	0.0785714	0.142857	0.207143	0.207143	0.0928571	0.0357143	0.0142857	0	0	0	0	0	0	0	0
Locus_1538	scaffold_223:94721-97147	.	No	Intergene	RM	NA	NA	2	2427	1274	0.0761381	0.0965463	0.122449	0.0973312	0.155416	0.138932	0.16248	0.0973312	0.044741	0.00470958	0.00156986	0.00156986	0	0	0.000784929	0	0	0
Locus_1539	scaffold_223:191783-192089	-	No	Gene	No	1669794	NA	2	307	185	0.0432432	0.0216216	0.0378378	0.0756757	0.789189	0.00540541	0.00540541	0	0.00540541	0	0	0	0	0.00540541	0	0.00540541	0.00540541	0
Locus_154	scaffold_13:343932-345860	+	No	Gene	No	1510375	NA	1	1929	190	0.205263	0.131579	0.0789474	0.0894737	0.0842105	0.110526	0.0631579	0.0263158	0.0315789	0.0210526	0.0368421	0.0315789	0.0210526	0.0263158	0.0210526	0.0105263	0	0.0105263
Locus_1540	scaffold_225:19666-22420	.	No	Intergene	RM	NA	NA	2	2755	276	0.0398551	0.115942	0.0833333	0.0797101	0.119565	0.199275	0.181159	0.123188	0.0362319	0.0144928	0	0.00724638	0	0	0	0	0	0
Locus_1541	scaffold_225:126072-130061	-	No	Gene	No	1670191;1742815	NA	1	3990	196	0.142857	0.0867347	0.127551	0.137755	0.127551	0.0969388	0.0510204	0.0306122	0.0306122	0.0357143	0.0255102	0.0306122	0.0204082	0.00510204	0.0102041	0.0102041	0.0255102	0.00510204
Locus_1542	scaffold_225:134585-136478	+	No	Gene	No	1670237	NA	1	1894	500	0.092	0.124	0.078	0.098	0.052	0.076	0.042	0.036	0.062	0.068	0.074	0.06	0.062	0.028	0.012	0.014	0.008	0.014
Locus_1543	scaffold_225:151770-154098	-	No	Gene	No	1670269	NA	1	2329	549	0.12204	0.153005	0.0874317	0.116576	0.145719	0.0765027	0.0582878	0.0491803	0.0546448	0.0309654	0.0255009	0.0218579	0.0255009	0.010929	0.00182149	0.00910747	0.00728597	0.00364299
Locus_1544	scaffold_225:188025-190373	-	No	Gene	No	1670475	NA	1	2349	139	0.151079	0.143885	0.194245	0.0863309	0.0719424	0.0647482	0.0431655	0.0719424	0.028777	0.0215827	0.0143885	0.028777	0.0215827	0.00719424	0	0.028777	0.0215827	0
Locus_1545	scaffold_225:190647-192634	-	No	Gene	No	1862056	NA	1	1988	170	0.323529	0.170588	0.0705882	0.0588235	0.0647059	0.0705882	0.0352941	0.0529412	0.0176471	0.0352941	0.0294118	0.0294118	0.0117647	0.00588235	0.0117647	0.00588235	0	0.00588235
Locus_1546	scaffold_225:193897-203779	-	No	Gene	ERM	1862056	NA	1	9883	501	0.147705	0.127745	0.0958084	0.115768	0.105788	0.0998004	0.0499002	0.0479042	0.0379242	0.0279441	0.0319361	0.0279441	0.0239521	0.011976	0.0179641	0.00998004	0.00998004	0.00998004
Locus_1547	scaffold_226:12494-13533	-	No	Gene	No	1670501	NA	1	1040	92	0.108696	0.184783	0.108696	0.0652174	0.0652174	0	0.108696	0.0108696	0.0217391	0.0326087	0.0326087	0.0434783	0.0652174	0.0434783	0.0434783	0.0217391	0	0.0434783
Locus_1548	scaffold_226:83279-84953	.	No	Intergene	RM	NA	NA	2	1675	114	0.0789474	0.0526316	0.0789474	0.0877193	0.192982	0.175439	0.184211	0.0964912	0.0438596	0	0	0	0	0.00877193	0	0	0	0
Locus_1549	scaffold_227:72409-73462	.	No	Intergene	RM	NA	NA	2	1054	1301	0.0238278	0.0491929	0.085319	0.106841	0.165257	0.269024	0.152191	0.0953113	0.0253651	0.0253651	0.00153728	0	0.00076864	0	0	0	0	0
Locus_155	scaffold_13:491388-491491	-	No	Intergene	No	NA	NA	0	104	428	0.109813	0.0514019	0.0584112	0.0397196	0.0771028	0.0700935	0.0700935	0.067757	0.0186916	0.0140187	0.00233645	0.0116822	0	0.0607477	0.172897	0.114486	0.0560748	0.0046729
Locus_1550	scaffold_228:164622-165488	-	No	Gene	No	1483517	NA	1	867	94	0.0744681	0.0744681	0.117021	0.138298	0.12766	0.0531915	0.0744681	0.0212766	0	0.0425532	0.0425532	0.0957447	0.0531915	0.0106383	0.0319149	0.0106383	0.0212766	0.0106383
Locus_1551	scaffold_228:173063-174285	-	No	Gene	No	1671090	NA	1	1223	197	0.213198	0.147208	0.101523	0.121827	0.0862944	0.0659898	0.0406091	0.0558376	0.0406091	0.0253807	0.0253807	0.0101523	0.0152284	0.0152284	0.0253807	0.00507614	0	0.00507614
Locus_1552	scaffold_228:188320-191492	+	No	Gene	ERM	1671134;1671141	NA	1	3173	272	0.191176	0.128676	0.106618	0.102941	0.0661765	0.0588235	0.0551471	0.0294118	0.0441176	0.0441176	0.0257353	0.0661765	0.0330882	0.0257353	0.00735294	0.00367647	0.00735294	0.00367647
Locus_1553	scaffold_229:64698-66838	.	No	Gene	No	1671302;1671322	NA	1	2141	170	0.129412	0.1	0.0941176	0.135294	0.0823529	0.0764706	0.0411765	0.0470588	0.0470588	0.0294118	0.0529412	0.0411765	0.0176471	0.0235294	0.0235294	0.0294118	0.0117647	0.0176471
Locus_1554	scaffold_229:67069-69408	.	No	Gene	ERM	1671322;1742834	NA	1	2340	110	0.0909091	0.154545	0.163636	0.118182	0.109091	0.0909091	0.0181818	0	0.0636364	0.0272727	0.0272727	0.0272727	0.0272727	0.0363636	0.0181818	0.00909091	0.00909091	0.00909091
Locus_1555	scaffold_229:117942-119879	+	No	Gene	ERM	1483552	NA	2	1938	4925	0.135228	0.00974619	0.0408122	0.0430457	0.286294	0.194315	0.0962437	0.0804061	0.0542132	0.040203	0.00609137	0.00467005	0.00263959	0.00121827	0.00162437	0.00263959	0.000203046	0.000406091
Locus_1556	scaffold_229:159294-162537	+	No	Gene	No	450644	NA	1	3244	229	0.144105	0.139738	0.122271	0.117904	0.117904	0.100437	0.0524017	0.0218341	0.0218341	0.0305677	0.0262009	0.00436681	0.0174672	0.0305677	0.0174672	0.0218341	0.00873362	0.00436681
Locus_1557	scaffold_231:139796-141017	-	No	Gene	RM	1672147	NA	1	1222	205	0.170732	0.229268	0.102439	0.0829268	0.097561	0.0634146	0.0487805	0.0146341	0.0292683	0.0487805	0.0146341	0.00487805	0.0146341	0.0146341	0.0292683	0.0146341	0.00487805	0.0146341
Locus_1558	scaffold_232:68085-68847	-	No	Intergene	ERM	NA	NA	1	763	317	0.205047	0.170347	0.138801	0.116719	0.0788644	0.0662461	0.0347003	0.0536278	0.0252366	0.0126183	0.0252366	0.022082	0.0126183	0.00315457	0.0189274	0.00315457	0.00315457	0.00946372
Locus_1559	scaffold_232:70367-72129	+	No	Intergene	RM	NA	NA	2	1763	5716	0.122288	0.114766	0.10007	0.0717285	0.105843	0.162526	0.182645	0.108467	0.0258922	0.00454864	0.000349895	0.00069979	0	0	0.000174948	0	0	0
Locus_156	scaffold_13:626382-627785	-	No	Gene	No	1510726	NA	1	1404	1666	0.0768307	0.103842	0.090036	0.127851	0.0888355	0.045018	0.0738295	0.0606242	0.0672269	0.0960384	0.0444178	0.0288115	0.0216086	0.0192077	0.0132053	0.0204082	0.00960384	0.012605
Locus_1560	scaffold_233:85820-86150	-	No	Gene	No	1862224	NA	1	331	223	0.170404	0.0807175	0.044843	0.0627803	0.044843	0.044843	0.134529	0.0358744	0.0627803	0.0538117	0.183857	0.0179372	0	0.0313901	0.00896861	0.00896861	0	0.0134529
Locus_1561	scaffold_234:198465-198710	-	No	Intergene	No	NA	NA	0	246	156	0.320513	0.596154	0	0.0128205	0.0384615	0.0192308	0.00641026	0	0.00641026	0	0	0	0	0	0	0	0	0
Locus_1562	scaffold_235:36689-38476	-	No	Gene	No	466922;1673053	NA	2	1788	122	0.131148	0.131148	0.0983607	0.0983607	0.114754	0.163934	0.122951	0.0901639	0.0245902	0.0245902	0	0	0	0	0	0	0	0
Locus_1563	scaffold_235:159066-159211	-	No	Gene	No	1673238	NA	0	146	186	0.0537634	0.0483871	0.0698925	0.0376344	0.0376344	0.0376344	0.0376344	0.0268817	0.0215054	0.0107527	0.0107527	0.0483871	0.102151	0.311828	0.102151	0.0215054	0.00537634	0.016129
Locus_1564	scaffold_236:12261-13497	+	No	Gene	No	1673447;1862261	NA	1	1237	104	0.0673077	0.221154	0.115385	0.134615	0.0961538	0.0576923	0.125	0.0288462	0.0288462	0.0288462	0	0.0384615	0.0384615	0.00961538	0	0.00961538	0	0
Locus_1565	scaffold_236:28699-33348	+	No	Gene	No	1673508	NA	1	4650	523	0.126195	0.110899	0.135755	0.131931	0.0879541	0.0630975	0.0650096	0.0458891	0.0363289	0.0497132	0.0344168	0.0286807	0.0229446	0.0191205	0.0114723	0.0152964	0.00956023	0.00573614
Locus_1566	scaffold_236:33594-35461	+	No	Gene	No	1673508	NA	1	1868	188	0.170213	0.117021	0.0957447	0.12766	0.0531915	0.0904255	0.0478723	0.0265957	0.0425532	0.0585106	0.0531915	0.0212766	0.037234	0.0106383	0.0159574	0.0159574	0.0106383	0.00531915
Locus_1567	scaffold_236:51881-54965	-	No	Gene	No	1673521	NA	1	3085	91	0.131868	0.153846	0.10989	0.10989	0.032967	0.0879121	0.0769231	0.043956	0.021978	0.0989011	0.043956	0.032967	0	0	0.010989	0	0.021978	0.021978
Locus_1568	scaffold_236:63140-66797	-	No	Gene	ERM	1742856	NA	1	3658	330	0.127273	0.112121	0.10303	0.0727273	0.0848485	0.0969697	0.1	0.0666667	0.0727273	0.0272727	0.0272727	0.0333333	0.0181818	0.0151515	0.0121212	0.0151515	0.00606061	0.00909091
Locus_1569	scaffold_236:92122-92836	-	No	Intergene	No	NA	NA	2	715	142	0.15493	0.133803	0.176056	0.183099	0.0704225	0.140845	0.0704225	0.056338	0.0140845	0	0	0	0	0	0	0	0	0
Locus_157	scaffold_13:643388-644770	-	No	Gene	No	1511063	NA	1	1383	96	0.208333	0.1875	0.104167	0.0833333	0.0833333	0.104167	0.0208333	0.03125	0.0729167	0.03125	0.0104167	0.0208333	0.0104167	0.0104167	0.0104167	0.0104167	0	0
Locus_1570	scaffold_236:174145-176276	-	No	Gene	No	1673757	NA	1	2132	100	0.11	0.09	0.05	0.17	0.08	0.08	0.11	0.07	0.06	0.03	0.03	0.04	0.02	0.04	0	0	0.02	0
Locus_1571	scaffold_236:189574-191130	+	No	Gene	No	1673909	NA	0	1557	1248	0.0825321	0.0689103	0.0592949	0.0544872	0.025641	0.0128205	0.0192308	0.0120192	0.0104167	0.00641026	0.00641026	0.0136218	0.119391	0.342147	0.0977564	0.0384615	0.0192308	0.0112179
Locus_1572	scaffold_238:26176-30881	.	No	Intergene	RM	NA	NA	2	4706	1099	0.0527753	0.0454959	0.077343	0.123749	0.171975	0.212921	0.167425	0.101001	0.0309372	0.00818926	0.00181984	0.00545951	0.000909918	0	0	0	0	0
Locus_1573	scaffold_238:172116-175248	+	No	Gene	No	1674598	NA	1	3133	138	0.130435	0.130435	0.0652174	0.137681	0.0652174	0.0942029	0.0869565	0.057971	0.0434783	0.0217391	0.0434783	0.0362319	0.0217391	0.0289855	0.0144928	0.0144928	0	0.00724638
Locus_1574	scaffold_239:150-869	-	No	Intergene	No	NA	Polinton-1_GI	2	720	264	0.0643939	0.106061	0.291667	0.143939	0.102273	0.117424	0.132576	0.030303	0.0113636	0	0	0	0	0	0	0	0	0
Locus_1575	scaffold_239:37704-39546	.	No	Gene	RM	1483844	NA	2	1843	3870	0.135917	0.117313	0.118605	0.126098	0.110078	0.126615	0.140052	0.0829457	0.0312661	0.00516796	0.00335917	0.000775194	0.00129199	0.000258398	0	0.000258398	0	0
Locus_1576	scaffold_240:83449-83597	+	No	Intergene	ERM	NA	NA	2	149	538	0.141264	0.098513	0.0892193	0.157993	0.124535	0.109665	0.13197	0.0724907	0.0260223	0.0148699	0.00185874	0.00371747	0.0111524	0.00185874	0.00557621	0.00557621	0.00371747	0
Locus_1577	scaffold_240:85720-87355	.	No	Intergene	No	NA	NA	1	1636	117	0.145299	0.0769231	0.162393	0.0769231	0.145299	0.0598291	0.119658	0.0854701	0.0512821	0.025641	0	0.00854701	0.034188	0	0.00854701	0	0	0
Locus_1578	scaffold_240:92592-92846	+	No	Intergene	No	NA	NA	0	255	832	0.486779	0.122596	0.0865385	0.0673077	0.0336538	0.0384615	0.0240385	0.0132212	0.0360577	0.0348558	0.0144231	0.0204327	0.00961538	0.00360577	0.00600962	0.00120192	0.00120192	0
Locus_1579	scaffold_240:95057-95203	+	No	Intergene	RM	NA	NA	1	147	114	0.0701754	0.114035	0.149123	0.105263	0.122807	0.0964912	0.0614035	0.105263	0.0350877	0.0438596	0.0526316	0.0175439	0	0.00877193	0	0.00877193	0.00877193	0
Locus_158	scaffold_13:712201-714182	+	No	Gene	No	1511163	NA	1	1982	140	0.114286	0.107143	0.114286	0.0857143	0.0928571	0.0714286	0.0928571	0.0428571	0.0428571	0.05	0.0428571	0.0285714	0.0357143	0.0285714	0.00714286	0.00714286	0.0214286	0.0142857
Locus_1580	scaffold_240:112508-114520	.	No	Gene	RM	1675454	NA	2	2013	5909	0.0935861	0.11931	0.169572	0.14131	0.124725	0.144695	0.13014	0.0539854	0.0187849	0.00287697	0.0005077	0.0005077	0	0	0	0	0	0
Locus_1581	scaffold_240:117813-119442	+	No	Intergene	RM	NA	NA	2	1630	2222	0.10036	0.0967597	0.122412	0.135914	0.160666	0.139964	0.124662	0.0841584	0.019802	0.00720072	0.00540054	0.00090009	0.00090009	0.000450045	0	0	0.000450045	0
Locus_1582	scaffold_240:123620-125688	+	No	Intergene	RM	NA	NA	2	2069	1527	0.0870989	0.0884086	0.0884086	0.130321	0.145383	0.182711	0.144728	0.0884086	0.0307793	0.00589391	0.00327439	0.00261952	0.00130976	0.000654879	0	0	0	0
Locus_1583	scaffold_240:176245-178582	.	No	Intergene	RM	NA	NA	2	2338	1347	0.0868597	0.194506	0.169265	0.116555	0.146251	0.126206	0.0824053	0.0467706	0.0274684	0.00296956	0.00074239	0	0	0	0	0	0	0
Locus_1584	scaffold_240:180993-183024	+	No	Intergene	RM	NA	NA	2	2032	888	0.126126	0.117117	0.120495	0.119369	0.131757	0.175676	0.114865	0.0596847	0.018018	0.0112613	0.00337838	0.00112613	0	0.00112613	0	0	0	0
Locus_1585	scaffold_241:22352-24070	+	No	Gene	RM	1675726	NA	2	1719	2686	0.0543559	0.0435592	0.064408	0.10834	0.256515	0.218541	0.1586	0.0748325	0.0174981	0.0011169	0.000372301	0.000744602	0	0.000372301	0.000744602	0	0	0
Locus_1586	scaffold_242:44262-49401	.	No	Intergene	RM	NA	NA	2	5140	2171	0.0594196	0.0640258	0.0884385	0.148319	0.180101	0.170889	0.144634	0.084293	0.0391525	0.0170428	0.00322432	0	0.000460617	0	0	0	0	0
Locus_1587	scaffold_243:23176-27377	-	No	Gene	No	1676296;1676302	NA	1	4202	579	0.24525	0.221071	0.0725389	0.0725389	0.0863558	0.0759931	0.0466321	0.0310881	0.0138169	0.0362694	0.0224525	0.0241796	0.0103627	0.0138169	0.0103627	0.00690846	0.00518135	0.00518135
Locus_1588	scaffold_243:63307-66066	+	No	Gene	No	1676426	NA	1	2760	142	0.0985915	0.0774648	0.176056	0.0985915	0.0704225	0.0422535	0.056338	0.056338	0.0633803	0.0352113	0.028169	0.0352113	0.056338	0.0140845	0.0352113	0.028169	0.0140845	0.0140845
Locus_1589	scaffold_243:123770-126014	-	No	Gene	No	1783028	NA	1	2245	104	0.134615	0.0480769	0.134615	0.0576923	0.0576923	0.0769231	0.0961538	0.0769231	0.115385	0.0480769	0.0384615	0.00961538	0.00961538	0.0384615	0.0384615	0.0192308	0	0
Locus_159	scaffold_13:778849-781790	-	No	Gene	No	1511284;1511325;1763810	NA	1	2942	163	0.0981595	0.159509	0.0858896	0.0368098	0.0981595	0.0981595	0.128834	0.0797546	0.0736196	0.0245399	0.0184049	0.00613497	0.0245399	0.0184049	0.0245399	0.0184049	0.00613497	0
Locus_1590	scaffold_243:134274-138292	.	No	Gene	RM	1783033	NA	2	4019	7110	0.100703	0.0931083	0.0728551	0.0711674	0.123769	0.150352	0.190014	0.150914	0.0348805	0.00942335	0.00154712	0.000421941	0.000140647	0.000140647	0.000140647	0.000281294	0.000140647	0
Locus_1591	scaffold_244:16093-16986	-	No	Gene	ERM	1676924	NA	1	894	421	0.125891	0.0997625	0.114014	0.0760095	0.104513	0.0665083	0.0688836	0.0451306	0.0451306	0.064133	0.064133	0.0285036	0.0213777	0.0308789	0.00950119	0.0118765	0.0118765	0.0118765
Locus_1592	scaffold_244:17951-19049	+	No	Gene	ERM	1676931	NA	1	1099	668	0.136228	0.0943114	0.113772	0.0793413	0.0733533	0.0553892	0.0434132	0.0538922	0.0494012	0.0374251	0.0404192	0.0628743	0.0479042	0.0464072	0.0239521	0.0164671	0.0149701	0.010479
Locus_1593	scaffold_244:53688-54903	.	No	Intergene	No	NA	NA	2	1216	173	0.104046	0.104046	0.104046	0.0867052	0.127168	0.0924855	0.150289	0.202312	0.0115607	0.0115607	0	0	0	0.00578035	0	0	0	0
Locus_1594	scaffold_245:6968-9486	-	No	Gene	ERM	1677136	NA	1	2519	220	0.186364	0.131818	0.140909	0.0681818	0.1	0.1	0.0318182	0.0590909	0.0272727	0.0363636	0.0181818	0.0136364	0.0363636	0.0272727	0.00909091	0.00454545	0.00454545	0.00454545
Locus_1595	scaffold_245:74386-76845	-	No	Gene	No	1677380	NA	1	2460	208	0.168269	0.0961538	0.129808	0.0961538	0.0865385	0.0817308	0.0721154	0.0432692	0.0384615	0.0384615	0.0240385	0.0384615	0.0288462	0.0144231	0.00480769	0.0144231	0	0.0240385
Locus_1596	scaffold_245:162243-162808	-	Yes	Gene	No	1845429	NA	2	566	196	0.107143	0.321429	0.0510204	0.0714286	0.0816327	0.0561224	0.0867347	0.183673	0.00510204	0.0153061	0.00510204	0	0.00510204	0	0.0102041	0	0	0
Locus_1597	scaffold_245:176743-177001	.	No	Intergene	RM	NA	NA	0	259	92	0.0217391	0.0326087	0.0326087	0.0543478	0.076087	0.076087	0.521739	0.0434783	0.0543478	0.0326087	0.0108696	0.0326087	0	0	0	0	0	0.0108696
Locus_1598	scaffold_246:34431-37699	+	No	Gene	No	1677698	NA	1	3269	150	0.186667	0.12	0.12	0.12	0.0533333	0.0933333	0.0466667	0.0666667	0.0133333	0.0266667	0.04	0.0333333	0.0266667	0.02	0.02	0.00666667	0.00666667	0
Locus_1599	scaffold_246:39327-40973	+	No	Gene	No	1783168	NA	1	1647	139	0.129496	0.165468	0.194245	0.107914	0.057554	0.0647482	0.0863309	0.057554	0.0143885	0.0359712	0.028777	0.0143885	0	0.00719424	0.00719424	0.0143885	0	0.0143885
Locus_16	scaffold_1:1127090-1128202	+	No	Gene	No	1831472	NA	1	1113	94	0.106383	0.117021	0.106383	0.0851064	0.12766	0.0957447	0.0744681	0.0957447	0.0425532	0.0531915	0.0106383	0.0425532	0	0	0.0106383	0.0212766	0.0106383	0
Locus_160	scaffold_13:784070-785193	.	No	Gene	No	1511347;1511378	NA	2	1124	400	0.145	0.13	0.105	0.0975	0.0975	0.155	0.1575	0.06	0.02	0.02	0.0075	0.0025	0	0	0.0025	0	0	0
Locus_1600	scaffold_246:87312-88292	+	No	Gene	No	1862588	NA	1	981	189	0.0899471	0.100529	0.121693	0.126984	0.0582011	0.0899471	0.047619	0.0740741	0.021164	0.0582011	0.0687831	0.031746	0.047619	0.031746	0.00529101	0.010582	0.010582	0.00529101
Locus_1601	scaffold_246:114080-115004	-	No	Gene	No	1677904	NA	1	925	491	0.150713	0.105906	0.0570265	0.132383	0.0875764	0.0610998	0.0305499	0.0672098	0.120163	0.0488798	0.0794297	0.0285132	0.00203666	0.00610998	0.00407332	0.00203666	0.00610998	0.0101833
Locus_1602	scaffold_246:124416-126072	+	No	Gene	No	1677927	NA	1	1657	134	0.119403	0.0746269	0.149254	0.0447761	0.0597015	0.0447761	0.0373134	0.0522388	0.0298507	0.0298507	0.0820896	0.0597015	0.0522388	0.0373134	0.0895522	0.0149254	0.0223881	0
Locus_1603	scaffold_246:137813-138363	+	No	Intergene	No	NA	NA	1	551	2181	0.11646	0.136635	0.0884915	0.0903255	0.0926181	0.0582302	0.0508941	0.0563961	0.0275103	0.0160477	0.0325539	0.00229253	0.00550206	0.00320954	0.0132967	0.0458505	0.0513526	0.112334
Locus_1604	scaffold_247:37970-41224	.	No	Gene	No	1484109;1678159	NA	1	3255	163	0.0858896	0.116564	0.110429	0.0920245	0.0736196	0.0920245	0.0429448	0.0736196	0.0429448	0.0490798	0.0552147	0.0245399	0.0429448	0.0245399	0.0368098	0.00613497	0.0245399	0.00613497
Locus_1605	scaffold_247:106028-106365	.	No	Intergene	No	NA	NA	2	338	1307	0.0941086	0.218057	0.0956389	0.130834	0.13772	0.114767	0.107881	0.0734507	0.0191278	0.00535578	0.000765111	0.000765111	0	0.000765111	0.000765111	0	0	0
Locus_1606	scaffold_247:106903-107725	.	No	Intergene	RM	NA	NA	2	823	559	0.105546	0.119857	0.134168	0.137746	0.0930233	0.141324	0.107335	0.105546	0.0375671	0.0161002	0.00178891	0	0	0	0	0	0	0
Locus_1607	scaffold_249:89518-90398	-	No	Gene	No	1783326	NA	1	881	1545	0.150162	0.0699029	0.0789644	0.0653722	0.0711974	0.0867314	0.153398	0.0880259	0.0433657	0.0381877	0.0271845	0.0194175	0.0239482	0.0220065	0.0220065	0.0142395	0.0135922	0.0122977
Locus_1608	scaffold_250:6564-8642	-	No	Gene	No	1679446	NA	1	2079	141	0.134752	0.113475	0.120567	0.113475	0.0780142	0.035461	0.0212766	0.0425532	0.0141844	0.0425532	0.0496454	0.0567376	0.0496454	0.0496454	0.0496454	0.0141844	0.0070922	0.0070922
Locus_1609	scaffold_250:13882-15321	+	No	Gene	No	1679554	NA	1	1440	133	0.210526	0.150376	0.12782	0.172932	0.075188	0.037594	0.037594	0.037594	0.0300752	0.0225564	0.0075188	0.0075188	0.0300752	0.0150376	0	0.0225564	0.0075188	0.0075188
Locus_161	scaffold_14:76651-77515	-	No	Intergene	RM	NA	Mariner-2_MLP	2	865	1336	0.0845808	0.0928144	0.16018	0.133982	0.116018	0.139222	0.148952	0.0935629	0.0269461	0.00299401	0.000748503	0	0	0	0	0	0	0
Locus_1610	scaffold_250:27146-29891	+	No	Gene	No	1679635;1679640	NA	1	2746	125	0.376	0.16	0.08	0.08	0.104	0.016	0.056	0.008	0.04	0.032	0	0.008	0.024	0.008	0	0	0.008	0
Locus_1611	scaffold_250:74061-76522	-	No	Gene	No	1463406;1679740	NA	1	2462	93	0.172043	0.0537634	0.150538	0.0860215	0.0430108	0.0430108	0.0645161	0.0645161	0.0215054	0.0322581	0.0752688	0.0645161	0.0645161	0.0215054	0.0322581	0.0107527	0	0
Locus_1612	scaffold_250:114493-115074	-	No	Gene	ERM	1783387	NA	0	582	412	0.23301	0.325243	0.257282	0.0800971	0.0436893	0.0364078	0.0145631	0.00242718	0.00485437	0	0	0	0	0.00242718	0	0	0	0
Locus_1613	scaffold_250:129202-129590	+	No	Intergene	No	NA	NA	1	389	2151	0.246862	0.135286	0.0832171	0.0999535	0.0920502	0.107392	0.0753138	0.0446304	0.0469549	0.0306834	0.0102278	0.013947	0.0051139	0.0037192	0.0004649	0.0018596	0.0009298	0.0013947
Locus_1614	scaffold_251:54936-56173	+	No	Intergene	No	NA	NA	0	1238	812	0.0197044	0.0431034	0.0640394	0.0603448	0.0591133	0.0344828	0.0357143	0.044335	0.174877	0.140394	0.171182	0.0406404	0.0197044	0.0357143	0.0197044	0.0160099	0.00985222	0.0110837
Locus_1615	scaffold_252:37772-40815	.	No	Gene	No	517429	NA	1	3044	181	0.187845	0.237569	0.0662983	0.116022	0.0662983	0.0828729	0.038674	0.0497238	0.0331492	0.0220994	0.0110497	0.0110497	0.0331492	0.0165746	0.0110497	0.0110497	0.00552486	0
Locus_1616	scaffold_252:45857-49898	+	No	Gene	No	517236;1680715	NA	1	4042	100	0.17	0.18	0.13	0.06	0.1	0.05	0.05	0.07	0	0.02	0.05	0.03	0.02	0.03	0.02	0.01	0	0.01
Locus_1617	scaffold_252:73015-73922	.	No	Intergene	No	NA	NA	2	908	90	0.122222	0.0777778	0.0444444	0.0555556	0.0777778	0.2	0.244444	0.0666667	0.0444444	0.0666667	0	0	0	0	0	0	0	0
Locus_1618	scaffold_252:74258-74896	+	No	Intergene	No	NA	NA	2	639	100	0.05	0.12	0.06	0.08	0.05	0.11	0.22	0.25	0.06	0	0	0	0	0	0	0	0	0
Locus_1619	scaffold_252:75263-77096	.	No	Intergene	RM	NA	NA	2	1834	190	0.0368421	0.0894737	0.0368421	0.0789474	0.126316	0.157895	0.268421	0.157895	0.0421053	0.00526316	0	0	0	0	0	0	0	0
Locus_162	scaffold_14:100179-106152	.	No	Gene	RM	1763840	NA	2	5974	1029	0.047619	0.0553936	0.0631681	0.130224	0.19242	0.194363	0.150632	0.0962099	0.0524781	0.0136054	0.00388727	0	0	0	0	0	0	0
Locus_1620	scaffold_252:84512-86366	+	No	Gene	No	1680856	NA	1	1855	284	0.119718	0.119718	0.0950704	0.0950704	0.0915493	0.0809859	0.0528169	0.0598592	0.028169	0.0528169	0.0633803	0.0316901	0.0457746	0.0176056	0.0211268	0.0140845	0.0105634	0
Locus_1621	scaffold_252:101120-102453	+	No	Gene	No	1681091	NA	1	1334	116	0.0689655	0.0948276	0.0948276	0.112069	0.0431034	0.0431034	0.0689655	0.0258621	0.0258621	0.0431034	0.0775862	0.12069	0.0344828	0.0517241	0.0344828	0.0517241	0.00862069	0
Locus_1622	scaffold_252:103077-104566	-	No	Gene	No	1681097	NA	1	1490	204	0.161765	0.196078	0.132353	0.0686275	0.0882353	0.0588235	0.0441176	0.0392157	0.0343137	0.0539216	0.0294118	0.0196078	0.0245098	0.0294118	0.00980392	0	0.00490196	0.00490196
Locus_1623	scaffold_252:104818-109558	-	No	Gene	No	1681108;1681113	NA	1	4741	2541	0.0547029	0.269972	0.231011	0.077135	0.0354191	0.0369933	0.0338449	0.0830382	0.0523416	0.0334514	0.025974	0.0157418	0.0118064	0.00354191	0.00472255	0.000787092	0.0051161	0.0243998
Locus_1624	scaffold_252:154689-157974	+	No	Gene	No	1681266	NA	1	3286	178	0.157303	0.123596	0.117978	0.0842697	0.0842697	0.123596	0.0674157	0.0674157	0.0168539	0.0393258	0.0561798	0.0168539	0.0224719	0.011236	0	0	0	0.011236
Locus_1625	scaffold_253:124779-127341	+	No	Gene	No	519159;1463540;1463549	NA	1	2563	107	0.102804	0.158879	0.140187	0.140187	0.102804	0.0280374	0.0560748	0.0280374	0.0560748	0.0186916	0.0560748	0.046729	0.00934579	0.0373832	0	0.00934579	0	0.00934579
Locus_1626	scaffold_253:151087-154298	.	No	Gene	No	520691;520928;1681822	NA	1	3212	210	0.114286	0.0952381	0.0809524	0.1	0.161905	0.052381	0.114286	0.052381	0.0285714	0.0380952	0.0619048	0.0238095	0.0190476	0.0285714	0.0047619	0.00952381	0.0142857	0
Locus_1627	scaffold_255:164663-165349	-	No	Intergene	RM	NA	NA	2	687	108	0.037037	0.0740741	0.0555556	0.0833333	0.0925926	0.305556	0.287037	0.037037	0	0.0185185	0	0	0	0.00925926	0	0	0	0
Locus_1628	scaffold_256:169117-169258	-	No	Intergene	No	NA	5SrRNA_AN	0	142	1311	0.0465294	0.020595	0.0236461	0.0266972	0.0312738	0.0343249	0.0175439	0.0495805	0.0335622	0.102975	0.0724638	0.0282227	0.092296	0.290618	0.0968726	0.0213577	0.00991609	0.00152555
Locus_1629	scaffold_257:13188-14522	+	No	Gene	No	1682931	NA	1	1335	92	0.0978261	0.141304	0.108696	0.163043	0.0869565	0.0652174	0.0434783	0.0217391	0.0434783	0.0108696	0.0434783	0.0543478	0.0543478	0.0217391	0	0.0217391	0.0217391	0
Locus_163	scaffold_14:154497-155917	.	No	Intergene	RM	NA	NA	2	1421	273	0.032967	0.043956	0.0695971	0.172161	0.230769	0.201465	0.175824	0.047619	0.018315	0.00732601	0	0	0	0	0	0	0	0
Locus_1630	scaffold_259:49324-52950	.	No	Gene	No	1484465;1783742	NA	1	3627	162	0.148148	0.111111	0.104938	0.141975	0.0740741	0.0679012	0.0679012	0.0493827	0.0246914	0.0308642	0.0432099	0.037037	0.0308642	0.037037	0.0185185	0	0.00617284	0.00617284
Locus_1631	scaffold_259:53194-56603	.	No	Gene	No	1683555;1683607	NA	1	3410	133	0.165414	0.180451	0.112782	0.120301	0.0902256	0.0451128	0.0601504	0.0300752	0.037594	0.0300752	0.0225564	0.037594	0.0451128	0	0.0075188	0.0150376	0	0
Locus_1632	scaffold_259:64824-65986	-	No	Gene	No	526484	NA	0	1163	190	0.0842105	0.0736842	0.136842	0.121053	0.105263	0.110526	0.105263	0.1	0.0684211	0.00526316	0.0368421	0.00526316	0	0.00526316	0.0263158	0	0	0.0157895
Locus_1633	scaffold_259:67678-68402	-	No	Gene	No	1683859	NA	1	725	104	0.0865385	0.0961538	0.0865385	0.105769	0.0288462	0.0576923	0.0576923	0.0288462	0.0288462	0.0961538	0.0961538	0.0865385	0.0288462	0.0384615	0.0192308	0.00961538	0.0384615	0.00961538
Locus_1634	scaffold_259:110609-112053	+	No	Gene	No	527698	NA	1	1445	128	0.148438	0.0859375	0.0859375	0.101562	0.101562	0.078125	0.0703125	0.046875	0.0546875	0.0390625	0.0390625	0.0234375	0.03125	0.0234375	0.0078125	0.046875	0.0078125	0.0078125
Locus_1635	scaffold_261:12614-15873	.	No	Intergene	No	NA	NA	2	3260	395	0.118987	0.0987342	0.0835443	0.0835443	0.0936709	0.144304	0.205063	0.124051	0.0303797	0.00759494	0.00506329	0	0	0.00506329	0	0	0	0
Locus_1636	scaffold_261:57492-60994	+	No	Gene	No	1684316	NA	1	3503	251	0.115538	0.10757	0.25498	0.123506	0.0836653	0.059761	0.0557769	0.0677291	0.0239044	0.0278884	0.0119522	0.00796813	0.00398406	0.0159363	0.0119522	0.00796813	0.0119522	0.00796813
Locus_1637	scaffold_261:78860-82190	-	No	Gene	No	1463779	NA	1	3331	95	0.105263	0.136842	0.178947	0.126316	0.0315789	0.105263	0.0421053	0.0315789	0.0736842	0.0315789	0.0105263	0.0315789	0.0210526	0.0421053	0	0.0105263	0	0.0210526
Locus_1638	scaffold_261:117350-120396	+	No	Gene	ERM	541585;1424561;1684481	NA	1	3047	98	0.142857	0.204082	0.132653	0.153061	0.0306122	0.0714286	0.0816327	0.0510204	0.0510204	0.0306122	0.0102041	0.0204082	0.0102041	0	0.0102041	0	0	0
Locus_1639	scaffold_262:69336-70449	+	No	Gene	ERM	1684622	NA	1	1114	529	0.0623819	0.073724	0.179584	0.0850662	0.113422	0.0718336	0.0359168	0.0378072	0.026465	0.0378072	0.0548204	0.0623819	0.0623819	0.0283554	0.0302457	0.026465	0.0094518	0.00189036
Locus_164	scaffold_14:278388-285281	.	No	Gene	RM	1763880	hAT-9_PGr	2	6894	2949	0.0488301	0.0617158	0.0735843	0.110207	0.225839	0.175314	0.152933	0.0878264	0.0440827	0.0122075	0.00406918	0.00203459	0.000678196	0	0	0.000339098	0	0.000339098
Locus_1640	scaffold_263:86-849	-	No	Intergene	No	NA	NA	2	764	103	0.116505	0.135922	0.0970874	0.145631	0.0873786	0.116505	0.165049	0.0194175	0.0582524	0.0291262	0.00970874	0.00970874	0	0.00970874	0	0	0	0
Locus_1641	scaffold_263:74385-76772	.	No	Gene	No	543985;1684795	NA	1	2388	94	0.0851064	0.148936	0.0531915	0.148936	0.0744681	0.0851064	0.117021	0.0319149	0.0744681	0.0851064	0.0212766	0.0212766	0.0212766	0.0106383	0	0.0106383	0	0.0106383
Locus_1642	scaffold_263:123910-126798	+	No	Gene	ERM	1684863	NA	0	2889	391	0.150895	0.309463	0.132992	0.0716113	0.0409207	0.056266	0.0358056	0.028133	0.0230179	0.0306905	0.0204604	0.028133	0.028133	0.0230179	0.0127877	0.00767263	0	0
Locus_1643	scaffold_263:131859-132437	.	No	Intergene	No	NA	NA	2	579	131	0.0534351	0.152672	0.0992366	0.0610687	0.122137	0.183206	0.221374	0.0763359	0.00763359	0.0152672	0	0	0	0.00763359	0	0	0	0
Locus_1644	scaffold_264:35834-36059	+	No	Gene	No	1685209	NA	0	226	152	0.0328947	0.0921053	0.0328947	0.0328947	0.0394737	0.0131579	0.0197368	0	0	0.0526316	0.157895	0.223684	0.0855263	0.171053	0.00657895	0.0131579	0.00657895	0.0197368
Locus_1645	scaffold_264:63022-65411	-	No	Gene	No	1783976	NA	1	2390	136	0.132353	0.0661765	0.132353	0.110294	0.154412	0.0661765	0.0588235	0.0441176	0.0220588	0.0220588	0.0588235	0.0294118	0.0294118	0.0441176	0	0.0220588	0	0.00735294
Locus_1646	scaffold_264:95930-97714	+	No	Gene	No	1685389	NA	1	1785	321	0.0778816	0.0778816	0.0716511	0.11838	0.0809969	0.0373832	0.115265	0.0498442	0.0560748	0.05919	0.0685358	0.05919	0.0498442	0.0249221	0.0249221	0.0124611	0.0124611	0.00311526
Locus_1647	scaffold_264:134835-137149	-	No	Gene	No	1685665	NA	1	2315	115	0.243478	0.130435	0.0695652	0.104348	0.0347826	0.0869565	0.0608696	0.0173913	0.0173913	0.0608696	0.026087	0.00869565	0.0347826	0.0347826	0.0173913	0.0173913	0.0347826	0
Locus_1648	scaffold_264:145911-148710	.	No	Gene	ERM	1685846;1783996	NA	2	2800	980	0.105102	0.12449	0.209184	0.118367	0.105102	0.104082	0.108163	0.0397959	0.027551	0.0183673	0.0122449	0.00612245	0.00204082	0.00714286	0.00204082	0.00306122	0.00306122	0.00408163
Locus_1649	scaffold_267:62149-62761	.	No	Intergene	No	NA	NA	1	613	3259	0.0724149	0.0767106	0.113225	0.087757	0.0714943	0.0945075	0.054618	0.0727217	0.027309	0.0359006	0.125499	0.107088	0.0193311	0.0147284	0.00920528	0.00889844	0.00460264	0.00398895
Locus_165	scaffold_14:335461-353307	.	No	Intergene	RM	NA	Gypsy-25_RO-I	2	17847	10088	0.0421293	0.0640365	0.0693894	0.117169	0.21818	0.192407	0.154738	0.0904044	0.0382633	0.00921887	0.00247819	0.000594766	0.000693894	0.000198255	9.91277e-05	0	0	0
Locus_1650	scaffold_268:51138-54230	+	No	Gene	No	1686685	NA	1	3093	96	0.0625	0.239583	0.0729167	0.114583	0.0729167	0.0625	0.114583	0.0208333	0.03125	0.0416667	0.0416667	0.0104167	0.0416667	0.0104167	0.0208333	0.03125	0	0.0104167
Locus_1651	scaffold_268:117799-118394	.	No	Intergene	No	NA	NA	1	596	738	0.322493	0.121951	0.0650407	0.0704607	0.0555556	0.0555556	0.0813008	0.102981	0.0298103	0.0189702	0.0135501	0.00677507	0.0108401	0.00948509	0.0162602	0.0121951	0.00542005	0.00135501
Locus_1652	scaffold_268:127441-128408	+	No	Gene	RM	1686921	NA	2	968	2992	0.10996	0.0935829	0.107955	0.107286	0.132353	0.176136	0.158088	0.0785428	0.0274064	0.00568182	0.00167112	0.00100267	0	0	0.000334225	0	0	0
Locus_1653	scaffold_268:129293-131685	-	No	Gene	No	1686927	NA	1	2393	118	0.0932203	0.101695	0.0932203	0.101695	0.101695	0.0847458	0.0508475	0.0338983	0.0338983	0.0508475	0.0423729	0.059322	0.0254237	0.059322	0.0169492	0.00847458	0.0254237	0.0169492
Locus_1654	scaffold_268:131935-133868	-	No	Gene	No	1686927	NA	1	1934	93	0.0860215	0.0860215	0.0645161	0.107527	0.0645161	0.107527	0.0860215	0.0752688	0.0430108	0.0752688	0.0430108	0.0537634	0.0430108	0.0215054	0.0215054	0.0215054	0	0
Locus_1655	scaffold_269:105970-108780	-	No	Gene	RM	1687078	Helitron-1_TMe	2	2811	140	0.0714286	0.0714286	0.0714286	0.114286	0.0857143	0.157143	0.235714	0.15	0.0142857	0.0142857	0.00714286	0	0.00714286	0	0	0	0	0
Locus_1656	scaffold_270:27157-31086	+	No	Gene	No	1687160	NA	1	3930	503	0.141153	0.145129	0.172962	0.0954274	0.0934394	0.0576541	0.0437376	0.0298211	0.0357853	0.0397614	0.0238569	0.0258449	0.0119284	0.0357853	0.0238569	0.0119284	0.00994036	0.00198807
Locus_1657	scaffold_270:60996-62130	-	No	Gene	ERM	1742988	NA	1	1135	351	0.182336	0.105413	0.102564	0.0826211	0.039886	0.0968661	0.034188	0.02849	0.039886	0.0740741	0.0512821	0.039886	0.0512821	0.011396	0.02849	0.011396	0.014245	0.00569801
Locus_1658	scaffold_270:107574-109144	-	No	Gene	No	1687390	NA	1	1571	91	0.120879	0.0879121	0.120879	0.197802	0.0879121	0.0659341	0.0879121	0.043956	0.010989	0.0659341	0.010989	0.043956	0.010989	0.010989	0	0	0.010989	0.021978
Locus_1659	scaffold_270:124742-125847	-	No	Gene	No	1687435	NA	1	1106	196	0.219388	0.137755	0.0765306	0.0612245	0.0765306	0.0663265	0.0612245	0.0459184	0.0357143	0.0561224	0.0306122	0.0204082	0.0357143	0.0306122	0.0255102	0.00510204	0.00510204	0.0102041
Locus_166	scaffold_14:506078-508049	.	No	Intergene	RM	NA	NA	2	1972	513	0.0526316	0.0526316	0.0662768	0.118908	0.167641	0.146199	0.187135	0.0935673	0.101365	0.0116959	0.00194932	0	0	0	0	0	0	0
Locus_1660	scaffold_270:132972-134976	-	No	Gene	ERM	1833419	NA	1	2005	658	0.135258	0.112462	0.12766	0.120061	0.0653495	0.0425532	0.0319149	0.0273556	0.0395137	0.06231	0.0516717	0.0334347	0.0440729	0.0212766	0.0258359	0.0364742	0.0121581	0.0106383
Locus_1661	scaffold_270:146229-146829	-	No	Gene	RM	1687539	NA	2	601	200	0.18	0.16	0.07	0.08	0.115	0.13	0.155	0.08	0.025	0	0	0.005	0	0	0	0	0	0
Locus_1662	scaffold_270:147992-150355	-	No	Gene	No	1687550	NA	1	2364	109	0.110092	0.0825688	0.0825688	0.0825688	0.0733945	0.0642202	0.0550459	0.0642202	0.0458716	0.0458716	0.0183486	0.0550459	0.100917	0.0733945	0.00917431	0.00917431	0.0275229	0
Locus_1663	scaffold_270:166000-169985	-	No	Gene	No	1687569	NA	1	3986	448	0.165179	0.129464	0.102679	0.0758929	0.0803571	0.107143	0.0803571	0.0379464	0.0535714	0.0491071	0.0223214	0.0267857	0.0111607	0.0111607	0.015625	0.015625	0.0111607	0.00446429
Locus_1664	scaffold_271:2066-3257	-	No	Gene	No	1687575	NA	1	1192	535	0.11215	0.100935	0.0934579	0.0766355	0.071028	0.0897196	0.0317757	0.0280374	0.0485981	0.0915888	0.0747664	0.0485981	0.046729	0.0392523	0.0168224	0.0186916	0.00186916	0.00934579
Locus_1665	scaffold_271:97212-97593	-	No	Gene	ERM	1757506	NA	1	382	772	0.123057	0.148964	0.251295	0.101036	0.0686528	0.0505181	0.0634715	0.0479275	0.0401554	0.0362694	0.015544	0.00388601	0.0103627	0.011658	0.00906736	0.00647668	0.00129534	0.0103627
Locus_1666	scaffold_271:111905-114805	.	No	Intergene	RM	NA	NA	2	2901	346	0.0722543	0.0549133	0.124277	0.0606936	0.112717	0.15896	0.210983	0.121387	0.0520231	0.00578035	0.00289017	0.00578035	0.0144509	0	0	0.00289017	0	0
Locus_1667	scaffold_271:115488-120111	+	No	Intergene	RM	NA	Tad1-24_BG	2	4624	663	0.0980392	0.0935143	0.0904977	0.0633484	0.107089	0.165913	0.188537	0.143288	0.0392157	0.00452489	0.00452489	0.0015083	0	0	0	0	0	0
Locus_1668	scaffold_271:169612-169764	-	No	Intergene	No	NA	NA	2	153	154	0.0649351	0.123377	0.0649351	0.11039	0.103896	0.24026	0.181818	0.0844156	0.0194805	0.00649351	0	0	0	0	0	0	0	0
Locus_1669	scaffold_272:169055-169337	-	No	Gene	RM	1784299	NA	2	283	487	0.0903491	0.11499	0.0800821	0.073922	0.149897	0.223819	0.170431	0.0595483	0.0349076	0.00205339	0	0	0	0	0	0	0	0
Locus_167	scaffold_14:521959-522223	.	No	Intergene	RM	NA	NA	2	265	1333	0.141785	0.11928	0.106527	0.132033	0.145536	0.101275	0.107277	0.0952738	0.0367592	0.00900225	0.00225056	0.000750188	0	0.00150038	0.000750188	0	0	0
Locus_1670	scaffold_274:66004-68965	-	No	Gene	No	1688331	NA	1	2962	163	0.0920245	0.0920245	0.116564	0.0981595	0.0674847	0.0490798	0.0613497	0.0613497	0.0245399	0.0674847	0.0674847	0.0245399	0.0736196	0.0306748	0.0184049	0.0184049	0.00613497	0.0306748
Locus_1671	scaffold_274:152013-154877	-	No	Gene	No	1688721	NA	1	2865	101	0.128713	0.108911	0.0792079	0.158416	0.029703	0.0693069	0.049505	0.029703	0.0594059	0.0693069	0.019802	0.049505	0.0594059	0.019802	0.039604	0.00990099	0.019802	0
Locus_1672	scaffold_275:152414-152670	.	No	Intergene	No	NA	Mariner-1_CCi	2	257	109	0.266055	0.110092	0.0550459	0.12844	0.0733945	0.100917	0.146789	0.110092	0	0	0.00917431	0	0	0	0	0	0	0
Locus_1673	scaffold_276:162709-162806	.	No	Intergene	No	NA	NA	2	98	148	0.121622	0.108108	0.108108	0.148649	0.121622	0.114865	0.128378	0.135135	0.00675676	0.00675676	0	0	0	0	0	0	0	0
Locus_1674	scaffold_277:27087-29721	+	No	Gene	No	1464247;1689071	NA	1	2635	127	0.141732	0.181102	0.102362	0.015748	0.0472441	0.0708661	0.0708661	0.0708661	0.0393701	0.0629921	0.0393701	0.015748	0.015748	0.0472441	0.0472441	0.015748	0.00787402	0.00787402
Locus_1675	scaffold_277:130949-131827	+	No	Gene	No	1689367	NA	0	879	215	0.0976744	0.0976744	0.12093	0.0697674	0.0465116	0.027907	0.0651163	0.0186047	0.0325581	0.125581	0.0651163	0.0511628	0.055814	0.0883721	0.027907	0	0.00930233	0
Locus_1676	scaffold_277:135159-137712	-	No	Gene	No	1484932;1689409	NA	1	2554	216	0.111111	0.0787037	0.0972222	0.101852	0.0972222	0.0601852	0.0185185	0.0231481	0.0416667	0.0972222	0.037037	0.0509259	0.0416667	0.0925926	0.0416667	0.00462963	0	0.00462963
Locus_1677	scaffold_277:149551-151609	.	No	Gene	No	1689562	NA	1	2059	132	0.151515	0.128788	0.0606061	0.0681818	0.0606061	0.0833333	0.0378788	0.0454545	0.030303	0.0606061	0.0681818	0.0757576	0.0151515	0.0227273	0.030303	0.0378788	0	0.0227273
Locus_1678	scaffold_278:159923-163563	-	No	Gene	No	1689826	NA	1	3641	410	0.117073	0.15122	0.117073	0.0853659	0.126829	0.0878049	0.0609756	0.0268293	0.0365854	0.0414634	0.0414634	0.0219512	0.0219512	0.0195122	0.0146341	0.0146341	0.0097561	0.00487805
Locus_1679	scaffold_279:144262-144621	.	No	Intergene	RM	NA	NA	0	360	122	0.0409836	0.0245902	0.0409836	0.0491803	0.147541	0.122951	0.286885	0.204918	0.057377	0.0163934	0	0	0.00819672	0	0	0	0	0
Locus_168	scaffold_14:541447-542192	-	No	Intergene	No	NA	NA	2	746	135	0.0666667	0.0740741	0.133333	0.214815	0.125926	0.214815	0.103704	0.0444444	0	0.0148148	0	0.00740741	0	0	0	0	0	0
Locus_1680	scaffold_280:65720-66342	.	No	Gene	No	1846149	NA	2	623	304	0.197368	0.115132	0.121711	0.108553	0.125	0.157895	0.0953947	0.0625	0.0164474	0	0	0	0	0	0	0	0	0
Locus_1681	scaffold_281:12441-15126	.	No	Intergene	RM	NA	NA	2	2686	787	0.068615	0.0724269	0.0698856	0.106734	0.175349	0.208386	0.142313	0.0952986	0.0393901	0.0114358	0.00762389	0.00127065	0	0.00127065	0	0	0	0
Locus_1682	scaffold_281:68406-72037	.	No	Intergene	RM	NA	NA	2	3632	455	0.0505495	0.0417582	0.0857143	0.138462	0.193407	0.175824	0.138462	0.101099	0.0571429	0.00659341	0.0043956	0.0043956	0.0021978	0	0	0	0	0
Locus_1683	scaffold_281:124636-126570	.	No	Gene	RM	1690538	NA	2	1935	934	0.0599572	0.118844	0.116702	0.11242	0.127409	0.254818	0.130621	0.0503212	0.0203426	0.00107066	0.00107066	0.00107066	0.00321199	0	0.00214133	0	0	0
Locus_1684	scaffold_281:126841-127337	.	No	Gene	RM	1690538	NA	2	497	366	0.0846995	0.191257	0.0956284	0.117486	0.155738	0.0928962	0.117486	0.112022	0.0273224	0.00546448	0	0	0	0	0	0	0	0
Locus_1685	scaffold_281:142335-148694	.	No	Intergene	RM	NA	NA	2	6360	1640	0.047561	0.0597561	0.0804878	0.110976	0.196341	0.17439	0.183537	0.0884146	0.0420732	0.0115854	0.00121951	0.00243902	0.000609756	0	0.000609756	0	0	0
Locus_1686	scaffold_281:160750-161761	-	No	Intergene	No	NA	NA	2	1012	93	0.129032	0.16129	0.139785	0.0537634	0.0967742	0.0967742	0.193548	0.0967742	0.0322581	0	0	0	0	0	0	0	0	0
Locus_1687	scaffold_282:22783-24705	+	No	Gene	No	1690567	NA	1	1923	301	0.159468	0.142857	0.0863787	0.10299	0.0830565	0.0498339	0.0365449	0.0332226	0.0498339	0.0265781	0.0365449	0.0398671	0.0365449	0.0465116	0.0299003	0.0332226	0	0.00664452
Locus_1688	scaffold_282:95147-96016	.	No	Intergene	RM	NA	Gypsy-1-I_RO	2	870	139	0.0935252	0.0863309	0.100719	0.122302	0.057554	0.18705	0.18705	0.115108	0.0215827	0.00719424	0.00719424	0.00719424	0	0	0	0	0.00719424	0
Locus_1689	scaffold_282:97145-100771	.	No	Intergene	RM	NA	Gypsy-13_RO-I	2	3627	406	0.0714286	0.0862069	0.0985222	0.0689655	0.137931	0.17734	0.192118	0.1133	0.046798	0.00492611	0.00246305	0	0	0	0	0	0	0
Locus_169	scaffold_14:624647-630754	.	No	Gene	RM	1763946	NA	2	6108	2027	0.0399605	0.046374	0.0685742	0.116922	0.198816	0.247657	0.160829	0.0749877	0.0315738	0.00641342	0.00641342	0.00049334	0.00049334	0	0.00049334	0	0	0
Locus_1690	scaffold_283:70125-73117	-	No	Gene	No	583010	NA	1	2993	326	0.138037	0.113497	0.104294	0.0766871	0.0920245	0.0521472	0.0613497	0.0337423	0.0490798	0.0337423	0.0429448	0.0306748	0.0552147	0.0398773	0.0214724	0.0276074	0.0122699	0.0153374
Locus_1691	scaffold_283:74065-76965	-	No	Gene	No	583015	NA	1	2901	263	0.163498	0.13308	0.114068	0.0836502	0.0532319	0.0988593	0.0494297	0.0570342	0.0494297	0.0342205	0.0380228	0.0418251	0.0342205	0.026616	0.00760456	0.00760456	0.00380228	0.00380228
Locus_1692	scaffold_283:142328-142638	-	No	Intergene	No	NA	NA	0	311	359	0.0557103	0.119777	0.091922	0.0389972	0.0334262	0.0278552	0.00835655	0.00557103	0.00557103	0.00278552	0	0.00835655	0	0.0250696	0.158774	0.222841	0.142061	0.0529248
Locus_1693	scaffold_285:18496-21427	.	No	Gene	RM	1784762	NA	2	2932	637	0.0455259	0.0675039	0.0627943	0.133438	0.235479	0.175824	0.155416	0.0941915	0.0188383	0.010989	0	0	0	0	0	0	0	0
Locus_1694	scaffold_285:48858-55042	+	No	Gene	RM	1784769	NA	2	6185	1375	0.0938182	0.112727	0.0763636	0.0967273	0.149818	0.159273	0.16	0.0930909	0.0436364	0.0116364	0.00290909	0	0	0	0	0	0	0
Locus_1695	scaffold_285:63475-73523	.	No	Gene	RM	1691557;1846234	NA	2	10049	2708	0.0572378	0.0542836	0.0830871	0.141802	0.204948	0.194978	0.138479	0.0786558	0.0306499	0.010709	0.00184638	0.000738552	0.00110783	0.000369276	0.000369276	0.000369276	0.000369276	0
Locus_1696	scaffold_285:131094-131983	-	No	Gene	No	1691621	NA	2	890	117	0.0854701	0.111111	0.213675	0.119658	0.247863	0.0683761	0.042735	0.0598291	0.042735	0.00854701	0	0	0	0	0	0	0	0
Locus_1697	scaffold_285:140944-152030	.	No	Intergene	RM	NA	NA	2	11087	3353	0.047122	0.063227	0.0814196	0.117507	0.19654	0.190874	0.15598	0.0882792	0.0414554	0.0116314	0.00357888	0.000894721	0.000894721	0.00029824	0.00029824	0	0	0
Locus_1698	scaffold_286:157245-158695	.	No	Intergene	RM	NA	Gypsy-90_MLP-I	2	1451	187	0.101604	0.0695187	0.0534759	0.0695187	0.112299	0.245989	0.208556	0.0962567	0.0320856	0.0106952	0	0	0	0	0	0	0	0
Locus_1699	scaffold_286:159000-159345	+	No	Intergene	RM	NA	Gypsy-15_RO-I	2	346	111	0.0990991	0.0630631	0.045045	0.027027	0.0990991	0.171171	0.414414	0.036036	0.045045	0	0	0	0	0	0	0	0	0
Locus_17	scaffold_1:1146369-1148938	-	No	Gene	No	1761327	NA	1	2570	115	0.0869565	0.130435	0.104348	0.121739	0.0695652	0.0608696	0.0695652	0.0869565	0.0521739	0.0521739	0.0173913	0.00869565	0.0695652	0.0434783	0	0.00869565	0.0173913	0
Locus_170	scaffold_15:115182-120867	+	No	Intergene	RM	NA	NA	2	5686	1073	0.0521901	0.055918	0.0624418	0.116496	0.209692	0.158434	0.166822	0.120224	0.0438024	0.0083877	0.00372787	0.00186393	0	0	0	0	0	0
Locus_1700	scaffold_287:45555-47738	.	No	Gene	RM	1692014	NA	2	2184	1114	0.120287	0.0861759	0.0978456	0.131059	0.152603	0.166966	0.170557	0.0502693	0.0143627	0.00448833	0.00359066	0	0	0	0.000897666	0	0.000897666	0
Locus_1701	scaffold_287:50472-52490	.	No	Gene	RM	1784832	NA	2	2019	1338	0.0635277	0.0949178	0.100897	0.112108	0.147235	0.177877	0.170404	0.0926756	0.0328849	0.0044843	0.00149477	0.000747384	0.000747384	0	0	0	0	0
Locus_1702	scaffold_287:66929-68853	.	No	Intergene	RM	NA	NA	2	1925	4020	0.0952736	0.105473	0.0798507	0.0902985	0.163682	0.159453	0.157711	0.0875622	0.0318408	0.00597015	0.00646766	0.00348259	0.00522388	0.00174129	0.00223881	0.00348259	0.000248756	0
Locus_1703	scaffold_287:70003-72391	-	No	Intergene	RM	NA	NA	2	2389	280	0.0964286	0.0678571	0.0571429	0.125	0.171429	0.153571	0.182143	0.107143	0.0285714	0.00714286	0.00357143	0	0	0	0	0	0	0
Locus_1704	scaffold_287:101923-103030	+	No	Intergene	No	NA	NA	2	1108	315	0.0507937	0.152381	0.0761905	0.0952381	0.120635	0.171429	0.212698	0.0793651	0.0349206	0	0.0031746	0.0031746	0	0	0	0	0	0
Locus_1705	scaffold_287:126256-129287	-	No	Intergene	RM	NA	NA	2	3032	8424	0.115028	0.13141	0.117165	0.104701	0.0931861	0.106007	0.166311	0.134378	0.0261159	0.00391738	0.000712251	0.000237417	0.000474834	0.000118708	0.000118708	0	0.000118708	0
Locus_1706	scaffold_287:134344-135896	.	No	Gene	RM	1692492;1692512	NA	2	1553	5405	0.112303	0.178353	0.180019	0.113784	0.107308	0.092877	0.126179	0.0588344	0.0185014	0.00444033	0.00518039	0.0012951	0.000370028	0.000370028	0	0.000185014	0	0
Locus_1707	scaffold_287:140193-140864	.	No	Intergene	RM	NA	NA	2	672	536	0.0279851	0.0242537	0.0727612	0.139925	0.313433	0.246269	0.0783582	0.0690299	0.0223881	0.00373134	0.00186567	0	0	0	0	0	0	0
Locus_1708	scaffold_288:31054-31717	.	No	Intergene	RM	NA	NA	2	664	1017	0.12586	0.0963618	0.123894	0.127827	0.129794	0.146509	0.124877	0.0816126	0.0334317	0.00294985	0.00196657	0.00196657	0.000983284	0.000983284	0	0.000983284	0	0
Locus_1709	scaffold_288:31931-35843	.	No	Gene	RM	1692564	NA	2	3913	5304	0.107089	0.127262	0.106712	0.104072	0.147247	0.129713	0.114442	0.125943	0.0260181	0.0071644	0.00207391	0.00113122	0.000188537	0.000377074	0.000188537	0.000188537	0	0.000188537
Locus_171	scaffold_15:332661-333774	.	No	Intergene	No	NA	NA	2	1114	2164	0.140018	0.121996	0.109057	0.120148	0.130314	0.161275	0.12061	0.0679298	0.0166359	0.0064695	0.00231054	0.00184843	0	0.000924214	0.000462107	0	0	0
Locus_1710	scaffold_288:39604-40554	+	No	Intergene	RM	NA	NA	2	951	867	0.0795848	0.0565167	0.0703576	0.11534	0.153403	0.212226	0.17301	0.0784314	0.0334487	0.0161476	0.00461361	0.00692042	0	0	0	0	0	0
Locus_1711	scaffold_288:57160-59278	-	No	Gene	RM	1692780	NA	2	2119	13327	0.0915435	0.0910182	0.0970961	0.123734	0.126585	0.143243	0.137465	0.157575	0.023111	0.00427703	0.00292639	0.000825392	0.000300143	7.50356e-05	0	7.50356e-05	7.50356e-05	7.50356e-05
Locus_1712	scaffold_288:105461-106935	.	No	Intergene	RM	NA	NA	2	1475	607	0.0889621	0.100494	0.092257	0.108731	0.130148	0.174629	0.159802	0.0906096	0.0378913	0.00988468	0.00329489	0	0	0.00164745	0	0.00164745	0	0
Locus_1713	scaffold_289:43800-43954	-	No	Intergene	No	NA	NA	0	155	10012	0.0557331	0.0344586	0.0468438	0.0374551	0.0425489	0.0462445	0.0355573	0.140931	0.36646	0.0804035	0.00689173	0.0117859	0.0200759	0.0318618	0.0277667	0.0140831	0.000799041	9.98801e-05
Locus_1714	scaffold_290:22013-22322	-	No	Intergene	RM	NA	NA	2	310	906	0.0342163	0.0485651	0.0960265	0.0794702	0.0651214	0.121413	0.44702	0.0883002	0.01766	0.00110375	0.00110375	0	0	0	0	0	0	0
Locus_1715	scaffold_290:24150-24720	.	No	Gene	RM	1693319	NA	2	571	854	0.251756	0.0749415	0.114754	0.0749415	0.0526932	0.173302	0.148712	0.0737705	0.029274	0.00468384	0.00117096	0	0	0	0	0	0	0
Locus_1716	scaffold_290:75576-80277	-	No	Gene	No	597549;1693413	NA	1	4702	194	0.108247	0.128866	0.170103	0.123711	0.0876289	0.0979381	0.0721649	0.0412371	0.0309278	0.0618557	0.0206186	0	0.0257732	0.00515464	0.00515464	0	0.0103093	0.0103093
Locus_1717	scaffold_290:82737-85371	+	No	Gene	No	1693511	NA	1	2635	236	0.152542	0.173729	0.0677966	0.122881	0.0974576	0.0762712	0.029661	0.0847458	0.029661	0.0466102	0.0381356	0.0338983	0.0127119	0.0127119	0.00847458	0.00847458	0.00423729	0
Locus_1718	scaffold_291:4572-4959	.	No	Intergene	RM	NA	NA	2	388	105	0.114286	0.104762	0.047619	0.0571429	0.2	0.133333	0.219048	0.0952381	0.0190476	0	0	0	0.00952381	0	0	0	0	0
Locus_1719	scaffold_291:20178-20392	-	No	Gene	RM	1693735	NA	1	215	302	0.0927152	0.0529801	0.248344	0.109272	0.0794702	0.0629139	0.115894	0.142384	0.0165563	0.0298013	0.0198675	0.00993377	0	0.00993377	0.00662252	0	0.00331126	0
Locus_172	scaffold_15:593068-593345	+	No	Intergene	No	NA	NA	0	278	89	0.11236	0.292135	0.0786517	0.168539	0.0449438	0.0898876	0.179775	0.0337079	0	0	0	0	0	0	0	0	0	0
Locus_1720	scaffold_292:36183-38511	-	No	Gene	No	1693855	Copia-1_TMe-I	1	2329	218	0.155963	0.114679	0.114679	0.0779817	0.087156	0.0733945	0.087156	0.0688073	0.0733945	0.0275229	0.00917431	0.0321101	0.0275229	0.00458716	0.00917431	0.0183486	0.0137615	0.00458716
Locus_1721	scaffold_292:48450-50693	-	No	Gene	No	1464550	NA	1	2244	114	0.157895	0.0438596	0.0701754	0.0701754	0.0438596	0.0877193	0.0438596	0.0263158	0.0438596	0.0789474	0.0877193	0.105263	0.0526316	0.0526316	0.00877193	0	0.0175439	0.00877193
Locus_1722	scaffold_292:63311-65576	-	No	Gene	No	1694152	NA	1	2266	349	0.0744986	0.0859599	0.0859599	0.120344	0.0630372	0.0802292	0.103152	0.0573066	0.0945559	0.0773639	0.0401146	0.0429799	0.0200573	0.017192	0.0200573	0.00286533	0.0143266	0
Locus_1723	scaffold_292:70647-71265	.	No	Intergene	RM	NA	NA	2	619	109	0.100917	0.0917431	0.0458716	0.0825688	0.183486	0.155963	0.174312	0.0917431	0.0366972	0.0183486	0	0.00917431	0	0.00917431	0	0	0	0
Locus_1724	scaffold_292:95599-97729	+	No	Gene	No	1432880;1785007	NA	1	2131	110	0.1	0.0909091	0.109091	0.0636364	0.109091	0.0454545	0.0363636	0.0181818	0.0181818	0.0545455	0.1	0.0636364	0.0909091	0.0272727	0.0272727	0.0272727	0.0181818	0
Locus_1725	scaffold_293:26020-29047	+	No	Gene	No	1694261	NA	1	3028	730	0.19589	0.141096	0.173973	0.10137	0.0684932	0.0657534	0.0356164	0.030137	0.039726	0.0410959	0.0369863	0.0260274	0.0136986	0.00821918	0.00821918	0.00684932	0.00547945	0.00136986
Locus_1726	scaffold_293:74961-77014	-	No	Gene	No	1694387	NA	1	2054	90	0.133333	0.2	0.111111	0.111111	0.0333333	0.0333333	0.0555556	0.0333333	0.0444444	0.0888889	0.0333333	0	0.0222222	0.0444444	0.0111111	0.0111111	0.0111111	0.0222222
Locus_1727	scaffold_293:95234-98020	-	No	Gene	No	1694417	NA	1	2787	116	0.163793	0.12931	0.0948276	0.0689655	0.0775862	0.0775862	0.0344828	0.0603448	0.0431034	0.0862069	0.0344828	0.0517241	0.0258621	0.0172414	0.00862069	0.00862069	0.00862069	0.00862069
Locus_1728	scaffold_293:123374-124123	-	No	Gene	No	1694466	NA	1	750	99	0.141414	0.121212	0.121212	0.0707071	0.040404	0.0505051	0.0707071	0.040404	0.10101	0.020202	0.030303	0.0707071	0.020202	0.010101	0.040404	0.010101	0.010101	0.030303
Locus_1729	scaffold_293:129319-131088	-	No	Gene	ERM	1694484	NA	1	1770	611	0.12766	0.126023	0.144026	0.11784	0.0949264	0.0589198	0.0376432	0.0278232	0.0425532	0.0409165	0.0327332	0.0441899	0.0261866	0.0212766	0.0196399	0.0196399	0.00654664	0.0114566
Locus_173	scaffold_15:661460-662094	.	No	Intergene	No	NA	NA	0	635	481	0.185031	0.116424	0.243243	0.0893971	0.0977131	0.0810811	0.0644491	0.0644491	0.02079	0.014553	0.00623701	0.00623701	0.002079	0	0.004158	0	0.002079	0.002079
Locus_1730	scaffold_293:131924-134760	-	No	Gene	No	1694488	NA	1	2837	130	0.1	0.0846154	0.0923077	0.0769231	0.0923077	0.0923077	0.0538462	0.0769231	0.0384615	0.0692308	0.0384615	0.0769231	0.0384615	0.0538462	0.0153846	0	0	0
Locus_1731	scaffold_294:133943-135715	-	No	Gene	No	1694901	NA	1	1773	137	0.0948905	0.080292	0.138686	0.182482	0.10219	0.0729927	0.0583942	0.0656934	0.0218978	0.00729927	0.0145985	0.0510949	0.0437956	0.0145985	0.0218978	0.00729927	0.0145985	0.00729927
Locus_1732	scaffold_295:24246-29580	+	No	Gene	No	1694931	NA	1	5335	302	0.109272	0.135762	0.129139	0.112583	0.0827815	0.0960265	0.0463576	0.0397351	0.0529801	0.0430464	0.0198675	0.0264901	0.0264901	0.0264901	0.0264901	0.0165563	0.00331126	0.00662252
Locus_1733	scaffold_295:32204-34359	+	No	Gene	No	1695009	NA	1	2156	117	0.205128	0.0940171	0.119658	0.0940171	0.102564	0.128205	0.00854701	0.034188	0.017094	0.025641	0.0512821	0.0512821	0.025641	0.017094	0	0.017094	0	0.00854701
Locus_1734	scaffold_295:116693-117686	.	No	Intergene	No	NA	NA	2	994	1094	0.140768	0.110603	0.115174	0.127971	0.108775	0.142596	0.122486	0.100548	0.0219378	0.00365631	0.00182815	0	0.00182815	0	0	0.00182815	0	0
Locus_1735	scaffold_296:71619-73376	.	No	Intergene	RM	NA	hAT-9_PGr	2	1758	113	0.115044	0.079646	0.0442478	0.0973451	0.0973451	0.159292	0.168142	0.176991	0.0265487	0.0176991	0	0.00884956	0	0	0	0	0.00884956	0
Locus_1736	scaffold_296:101195-101767	+	No	Intergene	No	NA	NA	0	573	802	0.392768	0.546135	0.0074813	0.0112219	0.00872818	0.00997506	0.00872818	0.0112219	0.00374065	0	0	0	0	0	0	0	0	0
Locus_1737	scaffold_296:143610-145056	-	No	Gene	ERM	1464719	NA	1	1447	1085	0.124424	0.0967742	0.108756	0.0958525	0.0728111	0.0599078	0.083871	0.0663594	0.0589862	0.0488479	0.0442396	0.037788	0.035023	0.0129032	0.0202765	0.0165899	0.0101382	0.00645161
Locus_1738	scaffold_297:15407-16783	+	No	Gene	No	1422735	NA	1	1377	370	0.0972973	0.0972973	0.118919	0.1	0.0594595	0.0783784	0.108108	0.0405405	0.0324324	0.0594595	0.0459459	0.0378378	0.0351351	0.0243243	0.0162162	0.0243243	0.0216216	0.0027027
Locus_1739	scaffold_297:77589-81753	-	No	Gene	ERM	610490;1695564	NA	1	4165	463	0.146868	0.136069	0.12527	0.101512	0.0950324	0.0561555	0.0453564	0.0583153	0.0453564	0.0604752	0.0323974	0.012959	0.0172786	0.012959	0.0215983	0.0107991	0.00863931	0.012959
Locus_174	scaffold_15:731881-732359	+	No	Gene	RM	1513445	NA	2	479	109	0.0917431	0.0733945	0.0642202	0.0458716	0.0366972	0.12844	0.431193	0.0458716	0.0366972	0	0.0183486	0.0183486	0.00917431	0	0	0	0	0
Locus_1740	scaffold_297:82187-85067	-	No	Gene	ERM	1464728;1695573	NA	1	2881	279	0.139785	0.103943	0.139785	0.09319	0.0824373	0.0824373	0.0501792	0.0824373	0.0250896	0.0358423	0.0215054	0.0358423	0.0179211	0.0394265	0.0215054	0.0179211	0	0.0107527
Locus_1741	scaffold_297:123123-127039	-	No	Intergene	RM	NA	Gypsy-13_RO-I	2	3917	1605	0.0922118	0.0965732	0.0772586	0.0965732	0.10405	0.16947	0.219938	0.11838	0.0186916	0.00560748	0.000623053	0.000623053	0	0	0	0	0	0
Locus_1742	scaffold_297:144738-146206	.	No	Intergene	No	NA	NA	2	1469	283	0.24735	0.155477	0.0989399	0.0636042	0.0918728	0.155477	0.113074	0.0671378	0.00353357	0.00353357	0	0	0	0	0	0	0	0
Locus_1743	scaffold_297:151302-152552	+	No	Gene	No	1882822	NA	2	1251	218	0.0688073	0.178899	0.0917431	0.0779817	0.0733945	0.151376	0.211009	0.114679	0.0229358	0.00917431	0	0	0	0	0	0	0	0
Locus_1744	scaffold_298:33104-37022	-	No	Gene	RM	1485372;1695656;1695669;1695675	NA	2	3919	51545	0.0851295	0.0912795	0.0779513	0.0985547	0.119468	0.148802	0.218819	0.114405	0.0286934	0.00940925	0.00351149	0.00118343	0.000659618	0.000485013	0.000659618	0.000543215	0.000174605	0.000271607
Locus_1745	scaffold_298:72337-75532	-	No	Gene	ERM	1485379	NA	1	3196	422	0.154028	0.118483	0.127962	0.0971564	0.101896	0.0379147	0.056872	0.042654	0.021327	0.0592417	0.028436	0.035545	0.0331754	0.028436	0.014218	0.021327	0.0118483	0.00947867
Locus_1746	scaffold_301:72584-74755	-	No	Gene	No	1485446	NA	1	2172	154	0.116883	0.123377	0.142857	0.162338	0.0779221	0.0649351	0.0519481	0.0649351	0.038961	0.0194805	0.0324675	0.012987	0.012987	0.0194805	0.012987	0.012987	0.0194805	0.012987
Locus_1747	scaffold_301:77637-79247	+	No	Gene	No	1696366	Gypsy-2_SPDB-I	1	1611	110	0.154545	0.1	0.0909091	0.0636364	0.0636364	0.0636364	0.109091	0.0454545	0.0272727	0.0181818	0.0454545	0.0727273	0.0363636	0.0545455	0.0181818	0.00909091	0.00909091	0.0181818
Locus_1748	scaffold_301:88418-91731	.	No	Gene	No	1696409;1743082	NA	1	3314	110	0.118182	0.163636	0.109091	0.0636364	0.1	0.0727273	0.0818182	0.0363636	0.0181818	0.0909091	0.0181818	0.0454545	0.0272727	0.0181818	0.0181818	0.00909091	0	0.00909091
Locus_1749	scaffold_301:150631-151371	.	No	Gene	No	1882910	NA	2	741	142	0.0633803	0.112676	0.15493	0.0704225	0.0704225	0.197183	0.190141	0.0915493	0.0492958	0	0	0	0	0	0	0	0	0
Locus_175	scaffold_16:31-1134	.	No	Gene	No	1764121	EnSpm-2_ROr	2	1104	602	0.131229	0.26412	0.101329	0.147841	0.076412	0.111296	0.089701	0.0481728	0.0199336	0.00332226	0.00332226	0	0	0.00166113	0.00166113	0	0	0
Locus_1750	scaffold_302:20211-23256	.	No	Intergene	No	NA	Mariner-1_MLP	2	3046	368	0.119565	0.122283	0.105978	0.0978261	0.11413	0.144022	0.184783	0.0788043	0.0271739	0.00543478	0	0	0	0	0	0	0	0
Locus_1751	scaffold_302:67272-71296	-	No	Gene	No	1696692	NA	1	4025	169	0.112426	0.106509	0.112426	0.153846	0.106509	0.0414201	0.0650888	0.0473373	0.035503	0.035503	0.0532544	0.0118343	0.0473373	0.0414201	0.0118343	0	0.00591716	0.0118343
Locus_1752	scaffold_302:72452-73480	-	No	Gene	No	632066;1464795	NA	1	1029	92	0.119565	0.0869565	0.108696	0.076087	0.076087	0.076087	0.0326087	0.0652174	0.0543478	0.108696	0.0869565	0	0.0326087	0.0108696	0.0217391	0.0108696	0.0108696	0.0217391
Locus_1753	scaffold_302:79137-83200	-	No	Gene	No	1696738	NA	1	4064	112	0.178571	0.1875	0.0892857	0.0446429	0.0803571	0.0803571	0.0625	0.0357143	0.0625	0.0267857	0.0625	0.00892857	0.0357143	0.0178571	0.00892857	0.00892857	0.00892857	0
Locus_1754	scaffold_302:85189-88754	+	No	Gene	No	632527;1696745;1696751	NA	1	3566	130	0.161538	0.161538	0.115385	0.107692	0.0692308	0.107692	0.0307692	0.0384615	0.0615385	0.0538462	0.0153846	0.0307692	0.0230769	0	0.00769231	0	0	0.0153846
Locus_1755	scaffold_303:41766-42234	.	No	Intergene	RM	NA	NA	2	469	226	0.115044	0.128319	0.0884956	0.0973451	0.146018	0.128319	0.159292	0.0884956	0.0309735	0.0132743	0	0.00442478	0	0	0	0	0	0
Locus_1756	scaffold_304:103808-104380	+	No	Intergene	No	NA	NA	1	573	111	0.126126	0.108108	0.153153	0.135135	0.0900901	0.0990991	0.0810811	0.0630631	0.036036	0.00900901	0.018018	0.018018	0.036036	0.00900901	0.00900901	0.00900901	0	0
Locus_1757	scaffold_305:2235-6793	-	No	Gene	No	1697122	NA	1	4559	182	0.181319	0.120879	0.131868	0.10989	0.0989011	0.0604396	0.0604396	0.0164835	0.032967	0.0549451	0.0604396	0.0274725	0.0164835	0.00549451	0	0.021978	0	0
Locus_1758	scaffold_305:110553-110708	-	No	Intergene	No	NA	NA	0	156	268	0.0261194	0.0447761	0.0261194	0.0634328	0.126866	0.130597	0.0746269	0.0895522	0.0559701	0.0820896	0.156716	0	0.0261194	0.00746269	0.011194	0.0634328	0.011194	0.00373134
Locus_1759	scaffold_307:39976-42481	-	No	Gene	RM	1697607	NA	2	2506	8300	0.0840964	0.128795	0.103253	0.10241	0.109277	0.14759	0.195783	0.100241	0.0243373	0.00277108	0.000722892	0.000240964	0.000120482	0.000240964	0.000120482	0	0	0
Locus_176	scaffold_16:49147-49758	+	No	Gene	No	1868773	NA	1	612	90	0.155556	0.1	0.0555556	0.0777778	0.0888889	0.122222	0.0666667	0.0222222	0.0333333	0.0666667	0.0777778	0.0222222	0.0333333	0.0111111	0.0444444	0.0111111	0.0111111	0
Locus_1760	scaffold_307:46395-48432	+	No	Gene	No	1697633;1697642	NA	1	2038	433	0.110855	0.0923788	0.0969977	0.115473	0.17552	0.12933	0.0808314	0.0277136	0.0115473	0.0277136	0.0254042	0.0254042	0.0207852	0.0254042	0.0161663	0.00692841	0.00230947	0.00923788
Locus_1761	scaffold_308:31800-34440	-	No	Gene	No	1697864;1697874	NA	1	2641	171	0.181287	0.134503	0.128655	0.0701754	0.105263	0.0584795	0.0877193	0.0233918	0.0409357	0.0467836	0.0409357	0.0116959	0.0409357	0.0116959	0.00584795	0.00584795	0.00584795	0
Locus_1762	scaffold_308:146901-147317	-	No	Intergene	No	NA	NA	2	417	147	0.108844	0.217687	0.136054	0.115646	0.183673	0.108844	0.0952381	0.0340136	0	0	0	0	0	0	0	0	0	0
Locus_1763	scaffold_309:20200-20457	.	No	Intergene	RM	NA	NA	2	258	93	0.0322581	0.0537634	0.0645161	0.182796	0.0537634	0.193548	0.16129	0.204301	0.0430108	0.0107527	0	0	0	0	0	0	0	0
Locus_1764	scaffold_309:55366-60879	+	No	Gene	No	1464966;1464971;1698232	NA	1	5514	256	0.160156	0.15625	0.101562	0.09375	0.0664062	0.0898438	0.0546875	0.0507812	0.0234375	0.03125	0.0546875	0.0390625	0.0234375	0.015625	0.0195312	0.00390625	0.0117188	0.00390625
Locus_1765	scaffold_310:25907-27135	+	No	Intergene	No	NA	NA	2	1229	283	0.14841	0.0424028	0.0989399	0.0671378	0.127208	0.123675	0.289753	0.0671378	0.0212014	0.00706714	0.00706714	0	0	0	0	0	0	0
Locus_1766	scaffold_310:39725-41662	-	No	Gene	No	1811821	NA	0	1938	1673	0.0777047	0.0388524	0.0651524	0.0573819	0.0358637	0.0155409	0.00896593	0.0101614	0.0101614	0.048416	0.432158	0.0460251	0.0233114	0.0490137	0.0233114	0.00298864	0.0227137	0.0322773
Locus_1767	scaffold_310:52953-54829	+	No	Gene	No	1698364	NA	1	1877	100	0.14	0.12	0.2	0.02	0.13	0.05	0.03	0.08	0.04	0.02	0.07	0.07	0	0	0.02	0.01	0	0
Locus_1768	scaffold_312:93916-95479	.	No	Intergene	RM	NA	NA	2	1564	373	0.0616622	0.150134	0.0697051	0.0616622	0.0938338	0.16622	0.201072	0.117962	0.0589812	0.0134048	0	0.00268097	0	0	0.00268097	0	0	0
Locus_1769	scaffold_312:97052-98523	.	No	Intergene	RM	NA	NA	2	1472	931	0.0633727	0.0526316	0.0773362	0.0816327	0.157895	0.203008	0.214823	0.094522	0.0397422	0.00644468	0.00322234	0.00107411	0.00214823	0	0.00107411	0	0	0.00107411
Locus_177	scaffold_16:176565-176586	-	No	Intergene	ERM	NA	NA	0	22	5360	0.620149	0.377612	0.000746269	0.000932836	0.000559701	0	0	0	0	0	0	0	0	0	0	0	0	0
Locus_1770	scaffold_312:99601-100026	.	No	Intergene	RM	NA	NA	2	426	134	0.0522388	0.0895522	0.0820896	0.0746269	0.11194	0.179104	0.179104	0.104478	0.0597015	0.0671642	0	0	0	0	0	0	0	0
Locus_1771	scaffold_312:112645-116225	.	No	Intergene	RM	NA	Tad1-7_PGr	2	3581	307	0.100977	0.0814332	0.0814332	0.0781759	0.0944625	0.156352	0.201954	0.140065	0.0456026	0.00977199	0.00651466	0	0	0	0.00325733	0	0	0
Locus_1772	scaffold_312:118816-120462	.	No	Intergene	No	NA	NA	2	1647	105	0.114286	0.0761905	0.0666667	0.104762	0.0857143	0.219048	0.142857	0.114286	0.0666667	0.00952381	0	0	0	0	0	0	0	0
Locus_1773	scaffold_312:124144-125365	.	No	Intergene	RM	NA	Tad1-68_BG	2	1222	110	0.0727273	0.0727273	0.109091	0.0818182	0.118182	0.181818	0.172727	0.145455	0.0272727	0.00909091	0	0	0	0	0	0.00909091	0	0
Locus_1774	scaffold_312:137205-138931	.	No	Intergene	RM	NA	NA	2	1727	99	0.0909091	0.0909091	0.121212	0.0909091	0.020202	0.161616	0.191919	0.141414	0.0707071	0.010101	0.010101	0	0	0	0	0	0	0
Locus_1775	scaffold_313:106883-107611	.	No	Intergene	RM	NA	NA	2	729	254	0.0275591	0.0748031	0.023622	0.0551181	0.133858	0.102362	0.374016	0.122047	0.0787402	0.00787402	0	0	0	0	0	0	0	0
Locus_1776	scaffold_315:21311-23759	-	No	Gene	No	1699035	NA	1	2449	1207	0.122618	0.124275	0.089478	0.0820215	0.076222	0.0538525	0.0555095	0.0339685	0.043082	0.0737365	0.069594	0.028169	0.041425	0.0372825	0.03314	0.019884	0.0124275	0.003314
Locus_1777	scaffold_315:26127-29539	.	No	Gene	No	1485741;1699062;1699067	NA	1	3413	266	0.195489	0.146617	0.150376	0.12782	0.075188	0.075188	0.0413534	0.0413534	0.037594	0.018797	0.0112782	0.0150376	0.0150376	0.0112782	0.0037594	0.0075188	0.0150376	0.0112782
Locus_1778	scaffold_315:32712-34448	-	No	Gene	No	646432	NA	1	1737	175	0.222857	0.108571	0.0914286	0.137143	0.177143	0.0914286	0.0114286	0.0228571	0.0342857	0.0342857	0.0114286	0.0114286	0.0171429	0.00571429	0.00571429	0.00571429	0.0114286	0
Locus_1779	scaffold_315:67835-69629	+	No	Gene	No	1465109	NA	1	1795	126	0.253968	0.111111	0.142857	0.150794	0.0952381	0.0555556	0.0555556	0.015873	0.047619	0.015873	0	0.0238095	0	0.00793651	0.00793651	0	0.015873	0
Locus_178	scaffold_16:353780-355970	-	No	Gene	ERM	1514363;1514371;1514373	NA	1	2191	379	0.192612	0.150396	0.0949868	0.0738786	0.0844327	0.0712401	0.055409	0.0527704	0.0527704	0.0290237	0.0158311	0.0448549	0.0290237	0.00791557	0.00791557	0.0105541	0.0131926	0.0131926
Locus_1780	scaffold_315:89625-91217	+	No	Gene	No	1699204	NA	1	1593	201	0.0696517	0.109453	0.0746269	0.0597015	0.0845771	0.0945274	0.0696517	0.0547264	0.0497512	0.0597015	0.0646766	0.0447761	0.0995025	0.0149254	0.0149254	0.0149254	0.0149254	0.00497512
Locus_1781	scaffold_315:91476-92154	+	No	Gene	No	1699204;1699211	NA	0	679	93	0.0860215	0.0752688	0.0322581	0.0860215	0.0752688	0.0322581	0.0215054	0.0645161	0.0645161	0.107527	0.0752688	0.0967742	0.0645161	0.0752688	0.0107527	0.0107527	0.0215054	0
Locus_1782	scaffold_315:95742-97625	-	No	Gene	No	1465076	NA	1	1884	103	0.174757	0.184466	0.135922	0.0679612	0.0970874	0.0679612	0.0194175	0.0291262	0.0291262	0.0194175	0.038835	0.0291262	0.0291262	0.0194175	0.0194175	0.00970874	0.0194175	0.00970874
Locus_1783	scaffold_315:105624-106620	-	No	Gene	No	1699270	NA	1	997	186	0.11828	0.0860215	0.0967742	0.11828	0.0967742	0.129032	0.0645161	0.0537634	0.0268817	0.0268817	0.0537634	0.0107527	0.0537634	0.0215054	0.0268817	0.00537634	0.0107527	0
Locus_1784	scaffold_315:112501-114407	.	No	Gene	No	1485759;1699304	NA	1	1907	151	0.152318	0.119205	0.0993377	0.0927152	0.0993377	0.0927152	0.0794702	0.0596026	0.0463576	0.00662252	0.0198675	0.013245	0.0331126	0.0198675	0.0331126	0.013245	0	0.0198675
Locus_1785	scaffold_315:117138-119119	-	No	Gene	ERM	1441507	NA	1	1982	1521	0.105851	0.140039	0.111769	0.136095	0.0999343	0.0880999	0.0598291	0.0499671	0.0368179	0.0604865	0.0302433	0.0131492	0.0236686	0.00920447	0.00920447	0.0118343	0.00854701	0.0052597
Locus_1786	scaffold_315:122961-127334	+	No	Gene	No	1699514	NA	1	4374	181	0.138122	0.165746	0.0828729	0.127072	0.110497	0.0607735	0.038674	0.0441989	0.038674	0.0331492	0.0607735	0.0276243	0.0220994	0.0276243	0	0.0165746	0	0.00552486
Locus_1787	scaffold_315:127767-129620	+	No	Gene	ERM	1699514;1699537	NA	1	1854	200	0.13	0.095	0.115	0.1	0.105	0.05	0.035	0.1	0.04	0.04	0.04	0.045	0.03	0.01	0.03	0.02	0	0.015
Locus_1788	scaffold_316:22452-25016	-	No	Gene	No	1785826	NA	1	2565	266	0.199248	0.135338	0.112782	0.105263	0.093985	0.0526316	0.056391	0.0601504	0.0413534	0.0413534	0.018797	0.0225564	0.0112782	0.0150376	0.0225564	0.0037594	0.0075188	0
Locus_1789	scaffold_317:413-2771	.	No	Intergene	No	NA	NA	2	2359	200	0.145	0.27	0.055	0.1	0.045	0.1	0.175	0.08	0.025	0	0	0	0	0	0	0.005	0	0
Locus_179	scaffold_16:363121-365263	+	No	Gene	No	254578	NA	1	2143	175	0.12	0.131429	0.12	0.0971429	0.0914286	0.0514286	0.0971429	0.0514286	0.04	0.04	0.0285714	0.0171429	0.0228571	0.0342857	0.0228571	0.00571429	0.0228571	0.00571429
Locus_1790	scaffold_317:73706-73926	+	No	Intergene	No	NA	NA	0	221	99	0.444444	0.141414	0.161616	0.030303	0.030303	0.020202	0.0505051	0.020202	0.040404	0	0	0.010101	0	0.010101	0.020202	0.020202	0	0
Locus_1791	scaffold_317:125091-127151	+	No	Gene	No	1785886	NA	1	2061	93	0.172043	0.0967742	0.0860215	0.0967742	0.0537634	0.139785	0.107527	0.0322581	0.0645161	0.0215054	0.0107527	0.0107527	0.0215054	0.0322581	0.0107527	0	0.0107527	0.0322581
Locus_1792	scaffold_319:116606-117073	.	No	Gene	RM	1700277	NA	2	468	3081	0.0944499	0.106459	0.111327	0.115222	0.141837	0.153197	0.11717	0.0957481	0.0434924	0.0136319	0.00259656	0.00194742	0.00064914	0.00097371	0.00032457	0.00064914	0.00032457	0
Locus_1793	scaffold_319:117434-117796	.	No	Intergene	RM	NA	NA	2	363	610	0.14918	0.118033	0.116393	0.154098	0.181967	0.0983607	0.0819672	0.0655738	0.0262295	0.00491803	0	0.00327869	0	0	0	0	0	0
Locus_1794	scaffold_320:95252-98972	-	No	Gene	ERM	1785990	NA	1	3721	188	0.18617	0.111702	0.0531915	0.0957447	0.0531915	0.0904255	0.0691489	0.0691489	0.0531915	0.0478723	0.0265957	0.0478723	0.0212766	0.0265957	0.0106383	0.0212766	0.0159574	0
Locus_1795	scaffold_320:111569-114852	-	No	Gene	No	1700394	NA	1	3284	127	0.110236	0.125984	0.102362	0.0866142	0.0629921	0.102362	0.0708661	0.0551181	0.0629921	0.0629921	0.0314961	0.023622	0.015748	0.0472441	0.015748	0.015748	0	0.00787402
Locus_1796	scaffold_321:136957-139105	-	No	Gene	RM	1846786	Tad1-17B_BG	2	2149	492	0.150407	0.113821	0.126016	0.0792683	0.126016	0.115854	0.182927	0.0853659	0.0203252	0	0	0	0	0	0	0	0	0
Locus_1797	scaffold_322:51145-52262	+	No	Gene	No	1700579	NA	1	1118	124	0.104839	0.112903	0.153226	0.112903	0.0564516	0.0887097	0.120968	0.0564516	0.0483871	0.0322581	0.0241935	0.00806452	0.016129	0.0241935	0.0403226	0	0	0
Locus_1798	scaffold_323:16033-16216	-	No	Intergene	No	NA	NA	1	184	463	0.190065	0.174946	0.185745	0.105832	0.0907127	0.0410367	0.0431965	0.0237581	0.0259179	0.00431965	0.0151188	0.00431965	0.00431965	0.0431965	0.0172786	0.00863931	0.012959	0.00863931
Locus_1799	scaffold_323:32203-33549	+	No	Gene	No	1700873	NA	1	1347	105	0.12381	0.152381	0.152381	0.0857143	0.171429	0.0285714	0.0190476	0.0761905	0	0.0190476	0.0285714	0.0380952	0.0190476	0.00952381	0.00952381	0.0285714	0.0190476	0.0190476
Locus_18	scaffold_1:1239650-1241210	.	No	Intergene	RM	NA	NA	2	1561	120	0.0583333	0.0916667	0.0666667	0.0666667	0.108333	0.208333	0.183333	0.158333	0.05	0.00833333	0	0	0	0	0	0	0	0
Locus_180	scaffold_16:375510-376244	.	No	Intergene	RM	NA	NA	2	735	190	0.0473684	0.0368421	0.0631579	0.0526316	0.126316	0.121053	0.305263	0.194737	0.0263158	0	0.0210526	0	0	0	0.00526316	0	0	0
Locus_1800	scaffold_323:51449-53613	-	No	Gene	No	1465249	NA	1	2165	158	0.0822785	0.208861	0.132911	0.14557	0.0949367	0.0696203	0.0443038	0.0506329	0.0316456	0.0253165	0.0253165	0.0253165	0.0253165	0.0189873	0.00632911	0.00632911	0.00632911	0
Locus_1801	scaffold_323:53820-55405	-	No	Gene	No	1465249	NA	1	1586	110	0.109091	0.118182	0.145455	0.127273	0.209091	0.0909091	0.0454545	0.0272727	0.0181818	0.00909091	0	0.0272727	0.0272727	0	0.00909091	0.00909091	0.0181818	0.00909091
Locus_1802	scaffold_323:55629-57239	-	No	Gene	No	1465249	NA	1	1611	148	0.135135	0.128378	0.0608108	0.128378	0.175676	0.0743243	0.0405405	0.0405405	0.0202703	0.0135135	0.0337838	0.0405405	0.0202703	0.0202703	0.0135135	0.00675676	0.0135135	0.0337838
Locus_1803	scaffold_323:58602-64619	-	No	Gene	ERM	1465249	NA	1	6018	550	0.125455	0.132727	0.132727	0.0854545	0.0672727	0.0854545	0.0418182	0.0654545	0.0418182	0.0545455	0.0490909	0.0327273	0.0218182	0.0163636	0.0218182	0.0145455	0.00363636	0.00727273
Locus_1804	scaffold_323:85674-86260	-	No	Gene	No	1701013	NA	1	587	103	0.213592	0.0970874	0.135922	0.0776699	0.0679612	0.0679612	0.0291262	0.0679612	0.038835	0.038835	0.0291262	0.038835	0.0291262	0.0194175	0.0194175	0.0194175	0	0.00970874
Locus_1805	scaffold_325:92936-93773	+	No	Intergene	RM	NA	Gypsy-18_RO-I	2	838	219	0.0365297	0.109589	0.105023	0.0639269	0.173516	0.150685	0.164384	0.13242	0.0593607	0.00456621	0	0	0	0	0	0	0	0
Locus_1806	scaffold_326:9388-10576	+	No	Gene	No	1701591	NA	1	1189	132	0.0530303	0.151515	0.174242	0.113636	0.0833333	0.0681818	0.0757576	0.0378788	0.0378788	0.030303	0.0454545	0.0227273	0.0151515	0.0378788	0.0151515	0.0151515	0.0151515	0.00757576
Locus_1807	scaffold_326:18108-19392	+	No	Gene	No	1701606	NA	1	1285	105	0.0952381	0.0857143	0.171429	0.047619	0.0952381	0.0857143	0.047619	0.0380952	0.047619	0.0571429	0.047619	0.047619	0.047619	0.0190476	0.0285714	0.00952381	0.00952381	0.0190476
Locus_1808	scaffold_326:31598-32560	.	No	Intergene	RM	NA	NA	2	963	967	0.133402	0.125129	0.118925	0.107549	0.163392	0.153051	0.131334	0.0496381	0.0155119	0	0.00103413	0	0	0.00103413	0	0	0	0
Locus_1809	scaffold_329:87082-90006	-	No	Intergene	No	NA	NA	2	2925	219	0.178082	0.086758	0.0547945	0.0684932	0.109589	0.13242	0.173516	0.146119	0.0319635	0.0136986	0.00456621	0	0	0	0	0	0	0
Locus_181	scaffold_16:380562-382586	.	No	Intergene	RM	NA	Tad1-7_PGr	2	2025	102	0.107843	0.0588235	0.0686275	0.0490196	0.117647	0.176471	0.176471	0.205882	0.0294118	0	0.00980392	0	0	0	0	0	0	0
Locus_1810	scaffold_329:90249-92327	.	No	Intergene	No	NA	Tad1-3_BG	2	2079	129	0.0852713	0.0930233	0.0697674	0.0775194	0.0775194	0.209302	0.232558	0.116279	0.0232558	0.00775194	0.00775194	0	0	0	0	0	0	0
Locus_1811	scaffold_330:79536-81649	+	No	Gene	No	1702288	NA	1	2114	114	0.131579	0.131579	0.122807	0.0526316	0.0614035	0.0614035	0.0701754	0.0175439	0.0614035	0.0438596	0.0438596	0.0701754	0.0614035	0.0350877	0.0175439	0.0175439	0	0
Locus_1812	scaffold_336:24813-27423	+	No	Gene	No	1703259	NA	1	2611	89	0.157303	0.247191	0.168539	0.0674157	0.0449438	0.0561798	0.0786517	0.0449438	0.0224719	0.0337079	0	0.0224719	0.011236	0.011236	0.011236	0.011236	0.011236	0
Locus_1813	scaffold_336:66141-69009	-	No	Gene	ERM	1743148	NA	1	2869	354	0.101695	0.225989	0.115819	0.0819209	0.0875706	0.0621469	0.0451977	0.039548	0.0508475	0.0367232	0.0451977	0.0367232	0.019774	0.0169492	0.00564972	0.0141243	0.0112994	0.00282486
Locus_1814	scaffold_336:115380-115785	.	No	Intergene	RM	NA	NA	0	406	219	0.0684932	0.0639269	0.0319635	0.0547945	0.0547945	0.150685	0.0730594	0.39726	0.086758	0.0182648	0	0	0	0	0	0	0	0
Locus_1815	scaffold_337:53343-61409	.	No	Gene	RM	1786495	NA	2	8067	3100	0.0470968	0.0609677	0.0870968	0.130968	0.191935	0.185484	0.152258	0.0925806	0.0390323	0.00774194	0.00354839	0.000645161	0	0.000645161	0	0	0	0
Locus_1816	scaffold_338:5367-8914	+	No	Gene	No	1703674	NA	1	3548	163	0.104294	0.165644	0.128834	0.0858896	0.104294	0.0674847	0.0490798	0.0613497	0.0552147	0.0674847	0.0245399	0.0368098	0.00613497	0.0184049	0.00613497	0.0122699	0	0.00613497
Locus_1817	scaffold_338:25206-27695	-	No	Gene	No	1864228	NA	1	2490	122	0.0737705	0.0819672	0.278689	0.0737705	0.0737705	0.0819672	0.0409836	0.0655738	0.0327869	0.0163934	0.057377	0.0163934	0.0409836	0.0409836	0.00819672	0.0163934	0	0
Locus_1818	scaffold_338:96795-100032	+	No	Gene	No	689436;689481	NA	1	3238	252	0.123016	0.103175	0.115079	0.115079	0.0952381	0.0873016	0.0515873	0.0238095	0.0555556	0.047619	0.0436508	0.0396825	0.031746	0.0238095	0.0277778	0.00793651	0.00396825	0.00396825
Locus_1819	scaffold_338:100300-101496	-	No	Gene	No	689481;1703717	NA	1	1197	101	0.168317	0.148515	0.138614	0.0990099	0.0792079	0.0594059	0.0891089	0.039604	0.019802	0.049505	0.00990099	0.029703	0.039604	0.00990099	0	0.00990099	0	0.00990099
Locus_182	scaffold_16:384289-386352	.	No	Intergene	RM	NA	NA	2	2064	572	0.0751748	0.134615	0.0716783	0.0559441	0.0716783	0.160839	0.229021	0.145105	0.041958	0.00699301	0.00699301	0	0	0	0	0	0	0
Locus_1820	scaffold_341:86131-87632	-	No	Gene	No	1704038	NA	1	1502	104	0.144231	0.173077	0.0961538	0.0865385	0.0865385	0.0192308	0.0288462	0.0480769	0.0480769	0.0480769	0.0384615	0.0288462	0.0576923	0.0384615	0.0192308	0.0384615	0	0
Locus_1821	scaffold_342:123915-127320	.	No	Intergene	RM	NA	NA	2	3406	526	0.0456274	0.0532319	0.0874525	0.144487	0.188213	0.21673	0.13308	0.095057	0.026616	0.00570342	0.00190114	0.00190114	0	0	0	0	0	0
Locus_1822	scaffold_343:43369-43470	+	No	Gene	No	1883599	NA	0	102	168	0.0357143	0.0297619	0.0357143	0.255952	0.0178571	0.0654762	0.267857	0.0654762	0.0297619	0	0.00595238	0.00595238	0	0.00595238	0.0952381	0.0238095	0.0357143	0.0238095
Locus_1823	scaffold_343:62761-63245	-	No	Intergene	No	NA	NA	0	485	278	0.0827338	0.143885	0.0755396	0.0827338	0.0755396	0.0503597	0.0179856	0.0323741	0.0251799	0.0179856	0.0719424	0.136691	0.115108	0.0251799	0.0395683	0.00719424	0	0
Locus_1824	scaffold_343:96537-98756	-	No	Gene	RM	1704346	NA	2	2220	1483	0.134862	0.123399	0.0910317	0.0937289	0.120701	0.140256	0.178692	0.0883345	0.0229265	0.00404585	0.00134862	0	0.000674309	0	0	0	0	0
Locus_1825	scaffold_346:23930-24760	+	No	Gene	No	1786750	NA	1	831	295	0.213559	0.118644	0.0983051	0.0983051	0.0779661	0.0949153	0.0677966	0.0440678	0.0610169	0.0305085	0.040678	0.0135593	0.0135593	0.00677966	0.0101695	0.00338983	0.00338983	0.00338983
Locus_1826	scaffold_346:29514-30145	+	No	Intergene	ERM	NA	NA	2	632	109	0.110092	0.100917	0.137615	0.183486	0.385321	0.0183486	0.0183486	0.0183486	0.0275229	0	0	0	0	0	0	0	0	0
Locus_1827	scaffold_348:24649-25197	-	No	Gene	No	1486355	NA	0	549	314	0.0796178	0.105096	0.140127	0.0382166	0.0732484	0.0382166	0.0159236	0.022293	0.0254777	0.226115	0.0541401	0.0477707	0.044586	0.0414013	0.0191083	0.0191083	0.00636943	0.00318471
Locus_1828	scaffold_349:121616-122332	+	No	Intergene	ERM	NA	NA	0	717	8891	0.234732	0.171972	0.221685	0.127207	0.096952	0.0547745	0.0215949	0.00944776	0.00742324	0.00708582	0.00596108	0.00269936	0.00326173	0.00686087	0.00854797	0.00787313	0.00596108	0.00596108
Locus_1829	scaffold_350:50967-62760	.	No	Intergene	RM	NA	Helitron-1_TMe	2	11794	4398	0.0443383	0.0675307	0.0754889	0.136653	0.198272	0.180764	0.167349	0.079809	0.0377444	0.00818554	0.00227376	0.00136426	0	0.000227376	0	0	0	0
Locus_183	scaffold_16:435201-437793	+	No	Gene	No	1514526	NA	1	2593	97	0.175258	0.175258	0.103093	0.0515464	0.0618557	0.0721649	0.0515464	0.0206186	0.0309278	0.0824742	0.0824742	0.0309278	0.0103093	0.0103093	0.0309278	0.0103093	0	0
Locus_1830	scaffold_350:122321-122712	+	No	Intergene	No	NA	NA	2	392	125	0.088	0.096	0.08	0.056	0.08	0.12	0.344	0.12	0.016	0	0	0	0	0	0	0	0	0
Locus_1831	scaffold_351:28842-30929	.	No	Gene	RM	1786872	Gypsy-13_LBS-I	2	2088	1321	0.107494	0.0968963	0.0953823	0.119606	0.149129	0.150643	0.125662	0.0840273	0.0423921	0.011355	0.00832702	0.00227101	0.001514	0.001514	0.000757002	0.001514	0.001514	0
Locus_1832	scaffold_351:77038-81781	-	No	Gene	No	1814473	NA	1	4744	238	0.117647	0.092437	0.134454	0.130252	0.092437	0.0672269	0.0504202	0.0504202	0.0462185	0.0504202	0.0420168	0.0168067	0.0210084	0.0546218	0.00420168	0.00840336	0.00420168	0.0168067
Locus_1833	scaffold_352:47761-50467	+	No	Gene	No	1705829	NA	1	2707	178	0.11236	0.123596	0.11236	0.0842697	0.0842697	0.101124	0.0674157	0.0955056	0.0674157	0.0224719	0.0449438	0.0168539	0.011236	0.011236	0.011236	0.0168539	0.011236	0.00561798
Locus_1834	scaffold_352:106742-108289	-	No	Intergene	RM	NA	NA	2	1548	4462	0.19229	0.0627521	0.101076	0.048857	0.0459435	0.173017	0.235993	0.0710444	0.0661139	0.00134469	0	0.00134469	0	0	0.000224115	0	0	0
Locus_1835	scaffold_353:92423-102226	.	No	Intergene	RM	NA	Mariner-3_ROr	2	9804	5155	0.0506305	0.0525703	0.0791465	0.142386	0.186615	0.193016	0.13676	0.0770126	0.0628516	0.0116392	0.00484966	0.00213385	0.000193986	0.000193986	0	0	0	0
Locus_1836	scaffold_353:104784-105270	.	No	Intergene	No	NA	NA	2	487	123	0.113821	0.105691	0.130081	0.186992	0.097561	0.0650407	0.154472	0.097561	0.0406504	0	0	0	0	0.00813008	0	0	0	0
Locus_1837	scaffold_355:70689-78313	+	No	Gene	No	724233;1465855;1706471;1706486	NA	1	7625	448	0.142857	0.100446	0.0982143	0.09375	0.0691964	0.0714286	0.0602679	0.0513393	0.0379464	0.0558036	0.0334821	0.0424107	0.0334821	0.0401786	0.03125	0.0200893	0.0111607	0.00669643
Locus_1838	scaffold_357:114472-117667	+	No	Gene	No	1486539	NA	1	3196	95	0.147368	0.0947368	0.136842	0.115789	0.115789	0.0947368	0.0421053	0.0526316	0.0421053	0	0.0421053	0.0315789	0.0315789	0	0.0421053	0	0.0105263	0
Locus_1839	scaffold_358:29330-30719	+	No	Gene	No	1883856	NA	0	1390	252	0.0714286	0.111111	0.047619	0.0674603	0.0515873	0.0555556	0.047619	0.0396825	0.0555556	0.0555556	0.0674603	0.0873016	0.031746	0.111111	0.015873	0.0436508	0.0277778	0.0119048
Locus_184	scaffold_16:439146-441824	+	No	Gene	No	255686;1514537	NA	1	2679	130	0.107692	0.138462	0.115385	0.0615385	0.1	0.0692308	0.107692	0.0384615	0.0230769	0.0307692	0.0538462	0.0538462	0.0153846	0.0230769	0.0230769	0	0.0307692	0.00769231
Locus_1840	scaffold_358:31014-33525	-	No	Gene	No	1707143	NA	1	2512	4112	0.131323	0.111625	0.106031	0.099465	0.0775778	0.0787938	0.0787938	0.16464	0.045963	0.0381809	0.0162938	0.0126459	0.00972763	0.00924125	0.00607977	0.00705253	0.00389105	0.0026751
Locus_1841	scaffold_358:66846-68440	+	No	Gene	No	1707247	NA	1	1595	145	0.0758621	0.137931	0.17931	0.144828	0.062069	0.062069	0.0896552	0.0344828	0.0275862	0.0137931	0.0413793	0.0137931	0.0413793	0.0482759	0.0137931	0.00689655	0	0.00689655
Locus_1842	scaffold_358:80354-82654	-	No	Gene	No	1707341	NA	1	2301	132	0.113636	0.0681818	0.0757576	0.106061	0.189394	0.0757576	0.0378788	0.0681818	0.030303	0.0227273	0.030303	0.030303	0.0757576	0.0227273	0.0227273	0.00757576	0.00757576	0.0151515
Locus_1843	scaffold_359:2987-4475	-	No	Intergene	No	NA	NA	2	1489	198	0.166667	0.0656566	0.0606061	0.0808081	0.146465	0.207071	0.141414	0.0909091	0.0252525	0.0151515	0	0	0	0	0	0	0	0
Locus_1844	scaffold_359:31522-33646	+	No	Gene	No	1787095	NA	1	2125	158	0.164557	0.170886	0.101266	0.0759494	0.0632911	0.0443038	0.120253	0.0506329	0.0189873	0.0189873	0.0253165	0.0189873	0.0506329	0.0253165	0.0126582	0.0189873	0.0189873	0
Locus_1845	scaffold_359:90301-92017	.	No	Gene	RM	1707630	NA	2	1717	2563	0.0397971	0.0495513	0.0573547	0.124073	0.204448	0.216933	0.220055	0.0620367	0.0195084	0.00312134	0.00195084	0	0.000390168	0	0	0.000780336	0	0
Locus_1846	scaffold_360:15056-17817	+	No	Intergene	No	NA	NA	1	2762	94	0.234043	0.138298	0.117021	0.106383	0.0957447	0.0425532	0.0425532	0.0531915	0.0425532	0.0212766	0.0212766	0.0106383	0.0425532	0	0.0212766	0	0.0106383	0
Locus_1847	scaffold_360:38672-40928	-	No	Gene	No	1707863;1707881	NA	1	2257	97	0.185567	0.123711	0.14433	0.0927835	0.0618557	0.0515464	0.0618557	0.0309278	0.0618557	0.0309278	0.0618557	0	0.0309278	0.0103093	0.0103093	0	0.0206186	0.0206186
Locus_1848	scaffold_360:41188-44211	.	No	Gene	ERM	1707881;1707888	NA	1	3024	209	0.0909091	0.167464	0.129187	0.124402	0.114833	0.0526316	0.0382775	0.062201	0.0334928	0.0430622	0.00478469	0.0334928	0.0526316	0.0143541	0.0143541	0.00956938	0.00956938	0.00478469
Locus_1849	scaffold_361:23188-27586	+	No	Gene	No	737185;1708102	NA	1	4399	180	0.111111	0.144444	0.166667	0.127778	0.0611111	0.0944444	0.0444444	0.0277778	0.05	0.0333333	0.0555556	0.0277778	0	0.0277778	0.0111111	0.0111111	0.00555556	0
Locus_185	scaffold_16:452816-455280	+	No	Gene	No	256079;1514696	NA	1	2465	136	0.227941	0.110294	0.117647	0.0294118	0.0955882	0.0588235	0.0808824	0.0441176	0.0514706	0.0294118	0.0294118	0.0147059	0.0147059	0.0441176	0.0220588	0.0294118	0	0
Locus_1850	scaffold_361:40211-40969	+	No	Intergene	No	NA	NA	2	759	119	0.0672269	0.235294	0.0588235	0.0756303	0.0756303	0.12605	0.151261	0.176471	0.0252101	0	0.00840336	0	0	0	0	0	0	0
Locus_1851	scaffold_361:42660-44695	-	No	Gene	ERM	738109	NA	1	2036	299	0.12709	0.140468	0.133779	0.137124	0.0668896	0.0668896	0.0468227	0.0434783	0.0367893	0.0434783	0.0334448	0.0301003	0.0200669	0.0367893	0.0167224	0.0100334	0.00668896	0.00334448
Locus_1852	scaffold_361:58284-59636	-	No	Gene	No	739817;1466044	NA	1	1353	90	0.1	0.122222	0.0777778	0.133333	0.0888889	0.0666667	0.0333333	0.0333333	0.0555556	0.0555556	0.0666667	0.0333333	0.0555556	0.0333333	0.0111111	0.0222222	0	0.0111111
Locus_1853	scaffold_361:75662-78868	+	No	Gene	No	1708327	NA	1	3207	759	0.173913	0.171278	0.101449	0.102767	0.0764163	0.0711462	0.0540184	0.0474308	0.0329381	0.0513834	0.0316206	0.0250329	0.0210804	0.00527009	0.0171278	0.00790514	0.00263505	0.00658762
Locus_1854	scaffold_361:84923-87359	+	No	Gene	No	1708420;1708442	NA	1	2437	192	0.161458	0.109375	0.09375	0.0833333	0.0364583	0.0729167	0.0520833	0.03125	0.0885417	0.03125	0.0364583	0.046875	0.078125	0.0260417	0.0104167	0.0260417	0.00520833	0.0104167
Locus_1855	scaffold_361:88098-90524	+	No	Gene	No	1708446	NA	1	2427	129	0.147287	0.147287	0.100775	0.0930233	0.0697674	0.0387597	0.0620155	0.0465116	0.0542636	0.0620155	0.0387597	0.0387597	0.0542636	0.0232558	0	0.0232558	0	0
Locus_1856	scaffold_362:5072-5474	-	No	Intergene	No	NA	Mariner-2_MLP	2	403	453	0.0419426	0.119205	0.0706402	0.192053	0.112583	0.108168	0.19426	0.108168	0.0397351	0.013245	0	0	0	0	0	0	0	0
Locus_1857	scaffold_362:92581-94657	-	No	Gene	ERM	741812	NA	1	2077	197	0.147208	0.111675	0.152284	0.111675	0.0862944	0.071066	0.0507614	0.0406091	0.0152284	0.0456853	0.0406091	0.0101523	0.0406091	0.035533	0.0101523	0.00507614	0.0101523	0.0152284
Locus_1858	scaffold_362:96174-98416	+	No	Gene	No	1787202	NA	1	2243	147	0.115646	0.176871	0.115646	0.0340136	0.0544218	0.0204082	0.0272109	0.0680272	0.0680272	0.0408163	0.0272109	0.0408163	0.0612245	0.0612245	0.0136054	0.0408163	0.0272109	0.00680272
Locus_1859	scaffold_364:85272-85707	+	No	Intergene	No	NA	NA	0	436	1204	0.899502	0.0830565	0.0124585	0.00166113	0	0.00166113	0.00166113	0	0	0	0	0	0	0	0	0	0	0
Locus_186	scaffold_16:484596-489801	+	No	Gene	ERM	1514712	NA	1	5206	274	0.211679	0.171533	0.109489	0.105839	0.0693431	0.0693431	0.0474453	0.0437956	0.0255474	0.0364964	0.00729927	0.00729927	0.0255474	0.0109489	0.040146	0.0109489	0.00729927	0
Locus_1860	scaffold_364:91561-91830	-	No	Intergene	No	NA	NA	0	270	464	0.258621	0.368534	0.211207	0.0732759	0.0323276	0.0172414	0.00862069	0.00431034	0.012931	0	0.00215517	0	0	0.00215517	0	0.00215517	0.00431034	0.00215517
Locus_1861	scaffold_364:109953-110236	.	No	Intergene	No	NA	NA	2	284	182	0.10989	0.0714286	0.137363	0.131868	0.153846	0.153846	0.120879	0.0934066	0.0274725	0	0	0	0	0	0	0	0	0
Locus_1862	scaffold_365:5251-5869	.	No	Intergene	RM	NA	NA	2	619	1601	0.110556	0.121174	0.0936914	0.123048	0.13554	0.133666	0.130543	0.0930668	0.0374766	0.0062461	0.00499688	0.00749532	0.00062461	0	0	0	0.00187383	0
Locus_1863	scaffold_365:85120-87173	+	No	Gene	ERM	1708909	NA	1	2054	506	0.116601	0.120553	0.0869565	0.0849802	0.0434783	0.0711462	0.0513834	0.0355731	0.0237154	0.0573123	0.055336	0.0533597	0.0652174	0.0355731	0.0296443	0.0355731	0.0197628	0.013834
Locus_1864	scaffold_365:87642-93143	-	No	Gene	ERM	1708917	NA	1	5502	1320	0.150758	0.131818	0.128788	0.104545	0.0886364	0.0742424	0.0537879	0.0537879	0.0348485	0.0454545	0.0242424	0.0280303	0.0212121	0.0151515	0.0189394	0.00984848	0.00757576	0.00833333
Locus_1865	scaffold_367:79840-82619	-	No	Gene	No	1709287	NA	1	2780	181	0.0662983	0.160221	0.121547	0.138122	0.104972	0.0773481	0.0662983	0.0441989	0.0552486	0.0276243	0.038674	0.0165746	0.0331492	0.0110497	0.0110497	0.0110497	0.0110497	0.00552486
Locus_1866	scaffold_369:39054-40683	.	No	Intergene	No	NA	NA	2	1630	103	0.0582524	0.126214	0.0485437	0.0679612	0.0776699	0.223301	0.252427	0.0970874	0.0194175	0.0194175	0	0	0	0.00970874	0	0	0	0
Locus_1867	scaffold_372:73008-74468	-	No	Gene	No	1710101	NA	1	1461	127	0.188976	0.228346	0.0708661	0.0708661	0.0787402	0.102362	0.0393701	0.0472441	0.023622	0.015748	0.0393701	0.023622	0.023622	0.023622	0.00787402	0.015748	0	0
Locus_1868	scaffold_372:104018-107262	+	No	Gene	No	1710123	NA	1	3245	257	0.151751	0.182879	0.0933852	0.0933852	0.0700389	0.0505837	0.0466926	0.0350195	0.0272374	0.0428016	0.0466926	0.0389105	0.0505837	0.0233463	0.0272374	0.0155642	0.00389105	0
Locus_1869	scaffold_373:4152-4266	-	No	Intergene	No	NA	NA	1	115	1091	0.110907	0.0971586	0.096242	0.0284143	0.0641613	0.091659	0.102658	0.0641613	0.175985	0.0577452	0.0476627	0.0119157	0.0183318	0.0091659	0.00824931	0.00366636	0.00458295	0.00733272
Locus_187	scaffold_16:553521-556472	+	No	Gene	No	257188;1514816	NA	1	2952	167	0.203593	0.203593	0.0299401	0.101796	0.125749	0.0958084	0.0598802	0.0359281	0.0299401	0	0.0179641	0.0179641	0.0179641	0.0299401	0.011976	0.011976	0.00598802	0
Locus_1870	scaffold_373:10011-10680	-	No	Intergene	ERM	NA	NA	1	670	10711	0.127906	0.113341	0.142657	0.101391	0.0699281	0.0395855	0.0429465	0.0438801	0.0897208	0.050042	0.0476146	0.0359444	0.0254878	0.0220334	0.00868266	0.0157782	0.0161516	0.00690879
Locus_1871	scaffold_373:39176-39283	+	No	Gene	No	1710217	NA	1	108	589	0.11545	0.123939	0.173175	0.142615	0.210526	0.0628183	0.00509338	0.0220713	0.0390492	0.0237691	0.00509338	0.00848896	0.00679117	0.00679117	0.00339559	0.00169779	0	0.049236
Locus_1872	scaffold_373:59680-61119	+	No	Gene	No	1710265	NA	1	1440	94	0.0744681	0.159574	0.0957447	0.0638298	0.138298	0.0638298	0.0212766	0.0638298	0.0531915	0.0425532	0.0957447	0	0.0638298	0.0212766	0.0212766	0.0106383	0	0.0106383
Locus_1873	scaffold_373:91948-93205	+	No	Gene	ERM	1710526	NA	1	1258	106	0.122642	0.207547	0.198113	0.160377	0.0566038	0.0660377	0.0377358	0.00943396	0.0188679	0.0188679	0.0283019	0.0283019	0.00943396	0	0	0.0377358	0	0
Locus_1874	scaffold_374:26447-28805	-	No	Gene	No	1436983	NA	1	2359	162	0.154321	0.0679012	0.0987654	0.154321	0.0925926	0.0925926	0.037037	0.0432099	0.0185185	0.0555556	0.037037	0.0432099	0.0308642	0.037037	0.0123457	0	0.0246914	0
Locus_1875	scaffold_377:19938-23664	-	No	Gene	No	1711207	NA	1	3727	168	0.160714	0.113095	0.0892857	0.077381	0.0535714	0.0714286	0.0416667	0.047619	0.047619	0.0297619	0.0654762	0.0297619	0.0297619	0.0654762	0.0297619	0.0238095	0.00595238	0.0178571
Locus_1876	scaffold_377:31016-33314	+	No	Gene	ERM	1711253;1711262	NA	0	2299	2693	0.403639	0.187895	0.142963	0.0660973	0.037876	0.0215373	0.0170813	0.00631266	0.004456	0.00482733	0.014482	0.0297066	0.031192	0.0159673	0.00408466	0.00631266	0.00408466	0.00148533
Locus_1877	scaffold_377:88888-92501	-	No	Gene	ERM	1711393;1711405	NA	1	3614	955	0.153927	0.14555	0.121466	0.0963351	0.120419	0.0827225	0.0544503	0.0439791	0.0481675	0.0335079	0.0272251	0.0146597	0.0167539	0.00942408	0.00732984	0.00837696	0.0115183	0.00418848
Locus_1878	scaffold_381:49006-51844	+	No	Gene	No	1711867	NA	1	2839	134	0.0820896	0.156716	0.0746269	0.141791	0.0597015	0.0522388	0.11194	0.0970149	0.0298507	0.0298507	0.0447761	0.0373134	0.0373134	0.0149254	0.00746269	0.0149254	0.00746269	0
Locus_1879	scaffold_383:78435-86212	.	No	Intergene	RM	NA	NA	2	7778	2453	0.0481044	0.0489197	0.0725642	0.138198	0.194048	0.192417	0.16062	0.0860171	0.0411741	0.0134529	0.00203832	0.00163066	0.000407664	0	0	0	0.000407664	0
Locus_188	scaffold_16:620830-622241	.	No	Gene	RM	1514954	NA	2	1412	1109	0.0694319	0.091073	0.122633	0.0811542	0.111812	0.275023	0.117223	0.0775473	0.0468891	0.00360685	0.00270514	0.000901713	0	0	0	0	0	0
Locus_1880	scaffold_383:88725-92460	.	No	Intergene	RM	NA	NA	2	3736	996	0.065261	0.0582329	0.0773092	0.110442	0.218876	0.197791	0.140562	0.0943775	0.0251004	0.00803213	0.00200803	0.00200803	0	0	0	0	0	0
Locus_1881	scaffold_385:28948-30182	.	No	Gene	RM	1712465	NA	2	1235	223	0.0672646	0.0896861	0.0807175	0.165919	0.242152	0.165919	0.125561	0.044843	0.00896861	0.0044843	0	0	0.0044843	0	0	0	0	0
Locus_1882	scaffold_389:2605-4757	-	No	Gene	No	1713073	NA	0	2153	108	0.194444	0.037037	0.12963	0.0740741	0.0277778	0.0462963	0.0462963	0.00925926	0.0648148	0.0462963	0.0185185	0.037037	0.111111	0.0462963	0.0555556	0.0185185	0.0277778	0.00925926
Locus_1883	scaffold_389:5838-7697	-	No	Gene	No	1713082	NA	1	1860	199	0.150754	0.0954774	0.0603015	0.0854271	0.0653266	0.0854271	0.0452261	0.0502513	0.080402	0.0100503	0.040201	0.0552764	0.0753769	0.0251256	0.0351759	0.0150754	0.00502513	0.0201005
Locus_1884	scaffold_389:12377-12644	+	No	Gene	No	766144	NA	1	268	298	0.167785	0.120805	0.144295	0.147651	0.147651	0.0738255	0.057047	0.0234899	0.0268456	0.0503356	0.0302013	0.0100671	0	0	0	0	0	0
Locus_1885	scaffold_389:12924-13452	-	No	Intergene	No	NA	NA	1	529	160	0.0875	0.08125	0.09375	0.0875	0.09375	0.04375	0.05	0.0625	0.0625	0.05625	0.05625	0.04375	0.0625	0.03125	0.01875	0.0125	0.04375	0.0125
Locus_1886	scaffold_389:38149-38422	-	No	Gene	No	1713222	NA	0	274	971	0.22863	0.221421	0.123584	0.0792997	0.0484037	0.0298661	0.0226571	0.030896	0.0504634	0.0133883	0.0164779	0.0236869	0.053553	0.0205973	0.0113285	0.0144181	0.0061792	0.00514933
Locus_1887	scaffold_389:44786-45258	+	No	Gene	No	1713264	NA	0	473	1215	0.0493827	0.0510288	0.0460905	0.0641975	0.0576132	0.0987654	0.0683128	0.0798354	0.111111	0.0617284	0.177778	0.0329218	0.0510288	0.0312757	0.0139918	0.00164609	0.000823045	0.00246914
Locus_1888	scaffold_389:46686-48752	+	No	Gene	RM	1713264;1713268	NA	0	2067	1532	0.0254569	0.0345953	0.022846	0.0300261	0.0261097	0.0104439	0.0124021	0.0398172	0.365535	0.299608	0.058094	0.0424282	0.0248042	0.00326371	0.00130548	0.00130548	0.00195822	0
Locus_1889	scaffold_390:31589-34123	-	No	Gene	ERM	1713461	NA	1	2535	223	0.0762332	0.103139	0.103139	0.188341	0.0762332	0.112108	0.0941704	0.0627803	0.0269058	0.0538117	0.0313901	0.0134529	0.0134529	0.0269058	0.00896861	0	0.0044843	0.0044843
Locus_189	scaffold_16:623273-625851	+	No	Gene	ERM	1514961	NA	1	2579	461	0.240781	0.117137	0.0997831	0.0650759	0.0694143	0.0715835	0.0520607	0.0433839	0.0173536	0.0260304	0.0542299	0.0412148	0.0303688	0.0260304	0.0195228	0.00867679	0.0130152	0.00433839
Locus_1890	scaffold_393:65747-67958	-	No	Gene	No	1487072	NA	1	2212	113	0.106195	0.176991	0.0973451	0.106195	0.0707965	0.0619469	0.079646	0.0265487	0.0530973	0.0530973	0.00884956	0.0442478	0.0353982	0.0353982	0.00884956	0.0265487	0	0.00884956
Locus_1891	scaffold_394:49261-50113	+	No	Gene	RM	1847623	NA	2	853	655	0.070229	0.0900763	0.0870229	0.0961832	0.128244	0.148092	0.203053	0.114504	0.0549618	0.00458015	0.00305344	0	0	0	0	0	0	0
Locus_1892	scaffold_396:17908-19735	-	No	Gene	ERM	1714472	NA	1	1828	632	0.47943	0.0806962	0.0617089	0.068038	0.0601266	0.0743671	0.0268987	0.0237342	0.0379747	0.0126582	0.00791139	0.0174051	0.0110759	0.0142405	0.0110759	0.00632911	0.00474684	0.00158228
Locus_1893	scaffold_398:23045-28383	.	No	Intergene	RM	NA	NA	2	5339	1679	0.064324	0.0655152	0.0780226	0.144729	0.174509	0.188207	0.162597	0.0655152	0.0327576	0.0125074	0.00238237	0.00893389	0	0	0	0	0	0
Locus_1894	scaffold_398:33462-37979	.	No	Intergene	RM	NA	NA	2	4518	1305	0.0551724	0.0452107	0.100383	0.127203	0.202299	0.193103	0.158621	0.0697318	0.0314176	0.00996169	0.00536398	0.000766284	0.000766284	0	0	0	0	0
Locus_1895	scaffold_399:16330-18342	-	No	Intergene	No	NA	NA	1	2013	103	0.15534	0.15534	0.106796	0.116505	0.126214	0.0873786	0.0582524	0.0485437	0.0679612	0.0485437	0	0	0.0194175	0	0.00970874	0	0	0
Locus_1896	scaffold_399:18730-20970	-	No	Gene	No	777671	NA	1	2241	160	0.09375	0.13125	0.15	0.125	0.08125	0.075	0.05	0.075	0.04375	0.025	0.03125	0.01875	0.0375	0.01875	0.0125	0.0125	0.0125	0.00625
Locus_1897	scaffold_399:31156-32049	+	No	Gene	No	1714904	NA	1	894	175	0.114286	0.0971429	0.154286	0.08	0.0857143	0.08	0.0742857	0.0457143	0.0342857	0.0857143	0.04	0.0114286	0.0342857	0.0228571	0.0171429	0.0114286	0.00571429	0.00571429
Locus_1898	scaffold_399:64787-68233	+	No	Gene	No	1714929;1714936	NA	1	3447	120	0.166667	0.0666667	0.0916667	0.15	0.108333	0.0916667	0.05	0.0416667	0.0583333	0.0333333	0.025	0.0333333	0.0416667	0.025	0.0166667	0	0	0
Locus_1899	scaffold_401:20480-22516	-	No	Gene	ERM	1715157	NA	1	2037	149	0.174497	0.0738255	0.107383	0.0872483	0.0671141	0.120805	0.0201342	0.0805369	0.0469799	0.0402685	0.0469799	0.0469799	0.0268456	0.0134228	0.033557	0.00671141	0	0.00671141
Locus_19	scaffold_1:1349196-1353512	+	No	Gene	ERM	1491471	NA	1	4317	1023	0.119257	0.144673	0.104594	0.13001	0.0762463	0.0694037	0.0782014	0.0420332	0.0391007	0.0430108	0.0361681	0.0361681	0.0244379	0.0205279	0.00488759	0.0156403	0.00684262	0.00879765
Locus_190	scaffold_16:638586-638860	-	No	Intergene	No	NA	NA	0	275	311	0.0450161	0.0514469	0.0932476	0.0996785	0.189711	0.176849	0.115756	0.0643087	0.0096463	0.0160772	0.0160772	0.0096463	0.0160772	0.00643087	0.0803859	0.00321543	0.00643087	0
Locus_1900	scaffold_401:22899-24385	-	No	Gene	No	1715157	NA	1	1487	158	0.132911	0.0886076	0.107595	0.0886076	0.056962	0.0379747	0.0886076	0.0379747	0.0506329	0.056962	0.0506329	0.0316456	0.0759494	0.0316456	0.00632911	0.0316456	0.0253165	0
Locus_1901	scaffold_401:25830-26408	-	No	Gene	RM	1715165	NA	0	579	157	0.0636943	0.0509554	0.0700637	0.0509554	0.0764331	0.140127	0.101911	0.159236	0.242038	0.0191083	0.0127389	0	0	0	0.00636943	0.00636943	0	0
Locus_1902	scaffold_401:28701-32687	.	No	Gene	No	1466758;1715191;1788118	NA	1	3987	107	0.121495	0.149533	0.046729	0.149533	0.11215	0.0747664	0.0560748	0.046729	0.0560748	0.00934579	0.0560748	0	0.046729	0.0280374	0.0186916	0	0.0186916	0.00934579
Locus_1903	scaffold_401:34600-35150	-	No	Intergene	No	NA	Mariner-1_SLL	2	551	1917	0.13302	0.152843	0.135107	0.122066	0.126761	0.118936	0.127804	0.057903	0.0203443	0.00312989	0.00208659	0	0	0	0	0	0	0
Locus_1904	scaffold_401:55664-56784	+	No	Gene	No	798387	NA	1	1121	146	0.10274	0.109589	0.109589	0.0684932	0.0684932	0.0616438	0.0547945	0.0479452	0.0616438	0.0684932	0.0684932	0.0479452	0.0479452	0.0136986	0.00684932	0.0342466	0.0136986	0.0136986
Locus_1905	scaffold_401:66102-71482	+	No	Gene	No	1715303	NA	1	5381	456	0.125	0.149123	0.0942982	0.0942982	0.0964912	0.0833333	0.0614035	0.0592105	0.0438596	0.0350877	0.0482456	0.0285088	0.0175439	0.0328947	0.00657895	0.00877193	0.00657895	0.00877193
Locus_1906	scaffold_403:8447-9498	.	No	Intergene	RM	NA	NA	2	1052	241	0.0414938	0.0746888	0.0871369	0.141079	0.190871	0.174274	0.20332	0.0580913	0.0124481	0.00829876	0.00829876	0	0	0	0	0	0	0
Locus_1907	scaffold_404:8731-12389	-	No	Gene	No	1715416	NA	1	3659	121	0.14876	0.14876	0.123967	0.132231	0.0743802	0.0578512	0.0578512	0.107438	0.0495868	0.00826446	0.0330579	0.0247934	0.00826446	0.00826446	0.00826446	0	0.00826446	0
Locus_1908	scaffold_405:50-280	.	No	Intergene	RM	NA	NA	2	231	101	0.0594059	0.0891089	0.049505	0.118812	0.049505	0.118812	0.257426	0.207921	0.049505	0	0	0	0	0	0	0	0	0
Locus_1909	scaffold_407:490-2139	.	No	Intergene	No	NA	NA	2	1650	140	0.0642857	0.392857	0.0714286	0.0357143	0.0642857	0.107143	0.15	0.0785714	0.0285714	0.00714286	0	0	0	0	0	0	0	0
Locus_191	scaffold_16:650154-651281	-	No	Gene	ERM	1515035	NA	1	1128	2895	0.197927	0.14715	0.121934	0.0908463	0.167185	0.0483592	0.0452504	0.0338515	0.0259067	0.0186528	0.015544	0.0452504	0.0231434	0.00414508	0.00621762	0.00310881	0.00310881	0.00241796
Locus_1910	scaffold_408:76881-79391	.	No	Gene	No	1716541;1847773	NA	1	2511	172	0.104651	0.0813953	0.0930233	0.0465116	0.0755814	0.0406977	0.0813953	0.0465116	0.0755814	0.0639535	0.0465116	0.0697674	0.0581395	0.0523256	0.0232558	0.0116279	0.0232558	0.00581395
Locus_1911	scaffold_408:80087-82314	+	No	Gene	No	1847774	NA	1	2228	142	0.084507	0.112676	0.0915493	0.0704225	0.0774648	0.0633803	0.056338	0.0422535	0.0422535	0.105634	0.0352113	0.056338	0.0704225	0.0492958	0.0140845	0.00704225	0.0140845	0.00704225
Locus_1912	scaffold_414:12640-13326	-	No	Gene	RM	1884596	NA	2	687	127	0.0708661	0.0393701	0.0787402	0.0708661	0.0551181	0.133858	0.338583	0.173228	0.023622	0.00787402	0.00787402	0	0	0	0	0	0	0
Locus_1913	scaffold_414:13541-13863	-	No	Gene	No	1884596	NA	2	323	111	0.117117	0.0900901	0.036036	0.144144	0.0900901	0.153153	0.144144	0.207207	0.018018	0	0	0	0	0	0	0	0	0
Locus_1914	scaffold_414:56874-56998	-	No	Intergene	No	NA	GORPI	0	125	318	0.647799	0.327044	0.00628931	0	0.00943396	0.00628931	0	0.00314465	0	0	0	0	0	0	0	0	0	0
Locus_1915	scaffold_415:2943-7499	.	No	Intergene	RM	NA	NA	2	4557	1294	0.0463679	0.0525502	0.076507	0.131376	0.172334	0.172334	0.15456	0.129057	0.0486862	0.0131376	0.000772798	0.000772798	0.0015456	0	0	0	0	0
Locus_1916	scaffold_417:70462-76243	.	No	Gene	RM	1487398	NA	2	5782	2069	0.0517158	0.0589657	0.0865152	0.149348	0.169647	0.173514	0.179797	0.0792653	0.0338328	0.0115998	0.00241663	0.00338328	0	0	0	0	0	0
Locus_1917	scaffold_417:83677-90527	+	No	Gene	RM	1717180	Tad1-1B_PGr	2	6851	3358	0.0795116	0.0750447	0.0726623	0.0604527	0.0872543	0.182549	0.269506	0.134902	0.0315664	0.00506254	0.000893389	0	0	0.000297796	0.000297796	0	0	0
Locus_1918	scaffold_419:50128-53053	+	No	Gene	No	1466924	NA	1	2926	107	0.102804	0.140187	0.140187	0.11215	0.0654206	0.0747664	0.0841121	0.0841121	0.0373832	0.0373832	0.0280374	0.00934579	0.00934579	0.0186916	0.00934579	0.0373832	0	0.00934579
Locus_1919	scaffold_419:56237-57655	-	No	Gene	No	1717333	NA	1	1419	160	0.11875	0.21875	0.25	0.04375	0.03125	0.0625	0.10625	0.05	0.05	0.03125	0.00625	0.00625	0.00625	0.00625	0	0.00625	0	0.00625
Locus_192	scaffold_16:686297-688180	+	No	Gene	No	1515155	NA	1	1884	155	0.174194	0.083871	0.129032	0.083871	0.0193548	0.0451613	0.0580645	0.0516129	0.0322581	0.083871	0.0387097	0.0322581	0.0451613	0.0516129	0.0387097	0.0129032	0.00645161	0.0129032
Locus_1920	scaffold_420:22172-24332	-	No	Gene	No	1817684	NA	1	2161	110	0.154545	0.163636	0.1	0.0636364	0.118182	0.0909091	0.0363636	0.0363636	0.0272727	0.0272727	0.0272727	0.0454545	0.0363636	0.0181818	0.0181818	0.0272727	0	0.00909091
Locus_1921	scaffold_421:33994-34098	-	No	Intergene	ERM	NA	NA	0	105	2753642	2.32419e-05	5.26575e-05	3.70419e-05	7.481e-05	0.000216077	9.07889e-05	9.07889e-05	0.000172862	0.000594849	0.00167596	0.0042885	0.0297777	0.0294944	0.0669361	0.223696	0.603466	0.0290746	0.0102377
Locus_1922	scaffold_422:5862-7878	-	No	Intergene	RM	NA	NA	2	2017	129	0.0542636	0.0775194	0.0775194	0.0930233	0.155039	0.162791	0.248062	0.0697674	0.0387597	0.0232558	0	0	0	0	0	0	0	0
Locus_1923	scaffold_423:6802-10302	-	No	Gene	RM	1718325	NA	0	3501	330	0.0969697	0.0909091	0.0757576	0.0878788	0.124242	0.154545	0.163636	0.0757576	0.0393939	0.0121212	0.0151515	0.0121212	0.0121212	0.0151515	0	0.0121212	0.00606061	0.00606061
Locus_1924	scaffold_423:21844-22916	+	No	Gene	ERM	1718464;1718470	NA	1	1073	224	0.0625	0.165179	0.254464	0.142857	0.0982143	0.0803571	0.0223214	0.0580357	0.0357143	0.0178571	0.0133929	0.00892857	0.0178571	0.00892857	0	0.00892857	0.00446429	0
Locus_1925	scaffold_423:26183-29319	-	No	Gene	ERM	1718484;1718490	NA	1	3137	603	0.189055	0.135987	0.114428	0.0945274	0.0878939	0.0762852	0.0597015	0.0878939	0.0248756	0.0348259	0.0199005	0.0149254	0.013267	0.013267	0.00829187	0.013267	0.00331675	0.00829187
Locus_1926	scaffold_424:21792-25697	.	No	Intergene	RM	NA	NA	2	3906	553	0.0669078	0.0632911	0.0813743	0.122966	0.18264	0.173599	0.139241	0.0904159	0.0379747	0.0271248	0.00723327	0.00542495	0	0.00180832	0	0	0	0
Locus_1927	scaffold_427:34118-36873	+	No	Gene	No	819585;1718908	NA	1	2756	151	0.13245	0.125828	0.15894	0.10596	0.0596026	0.0397351	0.0728477	0.0860927	0.0860927	0.0397351	0.0264901	0.0198675	0.0198675	0.00662252	0.00662252	0.013245	0	0
Locus_1928	scaffold_429:34300-35735	-	No	Gene	No	1467059	NA	1	1436	295	0.122034	0.115254	0.186441	0.118644	0.122034	0.0474576	0.0542373	0.0372881	0.0271186	0.0508475	0.0372881	0.020339	0.00338983	0.0101695	0.0169492	0.0135593	0.00677966	0.0101695
Locus_1929	scaffold_430:46940-47195	.	No	Intergene	No	NA	NA	2	256	281	0.149466	0.156584	0.0854093	0.0818505	0.0925267	0.19573	0.0782918	0.0676157	0.0782918	0.00355872	0	0	0.00355872	0.00711744	0	0	0	0
Locus_193	scaffold_16:716832-717036	-	No	Intergene	RM	NA	NA	2	205	95	0.0210526	0.263158	0.0210526	0.0315789	0.115789	0.221053	0.2	0.105263	0.0105263	0	0	0	0	0	0	0.0105263	0	0
Locus_1930	scaffold_435:15515-18316	.	No	Gene	No	1720069	NA	1	2802	112	0.116071	0.116071	0.0892857	0.151786	0.116071	0.133929	0.0535714	0.0625	0.0446429	0.0178571	0	0.0267857	0.0267857	0	0	0	0.0178571	0.0267857
Locus_1931	scaffold_435:23314-25309	+	No	Gene	No	1788822	NA	1	1996	104	0.115385	0.134615	0.134615	0.125	0.0576923	0.0769231	0.0576923	0.0576923	0.0673077	0.0288462	0.0288462	0.0288462	0.0192308	0.0384615	0.00961538	0.00961538	0	0.00961538
Locus_1932	scaffold_435:36180-38816	-	No	Gene	No	1720171	NA	1	2637	126	0.103175	0.0952381	0.0555556	0.15873	0.119048	0.0952381	0.0396825	0.0396825	0.0952381	0.047619	0.0555556	0.031746	0.015873	0.015873	0	0.015873	0.015873	0
Locus_1933	scaffold_435:52277-56293	+	No	Gene	No	1788835	NA	1	4017	214	0.140187	0.121495	0.0841121	0.154206	0.11215	0.0934579	0.0747664	0.0420561	0.0654206	0.0186916	0.0233645	0.0140187	0.0140187	0.00934579	0.00934579	0	0	0.0233645
Locus_1934	scaffold_436:44186-45952	.	No	Intergene	RM	NA	Tad1-7_PGr	2	1767	273	0.10989	0.172161	0.153846	0.0879121	0.124542	0.135531	0.106227	0.0842491	0.021978	0	0	0	0.003663	0	0	0	0	0
Locus_1935	scaffold_437:21075-22997	-	No	Gene	ERM	1759684	NA	0	1923	1276	0.0642633	0.0634796	0.0697492	0.065047	0.179467	0.0595611	0.253918	0.115987	0.0274295	0.0305643	0.015674	0.0148903	0.0101881	0.0125392	0.00783699	0.0039185	0.00470219	0.000783699
Locus_1936	scaffold_437:36794-38864	-	No	Gene	No	1720400	NA	1	2071	194	0.128866	0.128866	0.0927835	0.134021	0.0773196	0.0412371	0.0721649	0.0360825	0.0309278	0.0515464	0.0721649	0.0412371	0.00515464	0.0360825	0.0154639	0.0206186	0.00515464	0.0103093
Locus_1937	scaffold_440:33100-35813	+	No	Gene	No	832341;1427387;1720762	NA	1	2714	145	0.144828	0.144828	0.110345	0.117241	0.062069	0.131034	0.0551724	0.0413793	0.0344828	0.0206897	0.00689655	0.0482759	0.0275862	0.0137931	0.0137931	0.0206897	0.00689655	0
Locus_1938	scaffold_441:23804-26443	+	No	Gene	No	1720896	NA	1	2640	168	0.14881	0.136905	0.125	0.0952381	0.047619	0.0416667	0.0892857	0.0357143	0.0357143	0.0357143	0.0714286	0.0178571	0.0357143	0.0178571	0.00595238	0.00595238	0.0357143	0.0178571
Locus_1939	scaffold_441:31642-34960	-	No	Gene	No	1720947	NA	1	3319	150	0.14	0.153333	0.08	0.106667	0.0533333	0.133333	0.06	0.06	0.02	0.0466667	0.04	0.0266667	0.0133333	0.04	0.00666667	0.00666667	0.00666667	0.00666667
Locus_194	scaffold_17:58495-65773	.	No	Intergene	RM	NA	Mariner-3_GLuc	2	7279	3769	0.0586362	0.0520032	0.0663306	0.148581	0.206155	0.174317	0.142213	0.0878217	0.0453701	0.0111435	0.00344919	0.00265322	0.000795967	0	0	0	0.000530645	0
Locus_1940	scaffold_441:73114-73832	+	No	Intergene	No	NA	NA	1	719	108	0.138889	0.111111	0.148148	0.148148	0.0925926	0.101852	0.0740741	0.037037	0.0185185	0.0277778	0.00925926	0.00925926	0.0277778	0.0277778	0.0277778	0	0	0
Locus_1941	scaffold_441:80291-81655	.	No	Gene	RM	1721053	NA	2	1365	4039	0.131716	0.117851	0.124288	0.107205	0.13543	0.156227	0.138153	0.0636296	0.0183214	0.00519931	0.00123793	0.000495172	0	0	0.000247586	0	0	0
Locus_1942	scaffold_443:3418-4557	.	No	Intergene	RM	NA	NA	2	1140	1149	0.124456	0.152306	0.100087	0.113142	0.121845	0.147955	0.118364	0.0852916	0.0234987	0.00609225	0.00522193	0	0.000870322	0	0	0	0.000870322	0
Locus_1943	scaffold_446:30886-33181	+	No	Gene	No	1721541	NA	1	2296	94	0.0212766	0.0957447	0.0744681	0.138298	0.0425532	0.12766	0.106383	0.0744681	0.0212766	0.0425532	0.0212766	0.0744681	0.0638298	0.0638298	0.0106383	0	0.0106383	0.0106383
Locus_1944	scaffold_446:35310-38183	.	No	Intergene	RM	NA	NA	2	2874	734	0.0258856	0.0626703	0.0572207	0.0940054	0.182561	0.205722	0.23842	0.0776567	0.0340599	0.0190736	0.0013624	0.0013624	0	0	0	0	0	0
Locus_1945	scaffold_448:68557-70756	-	No	Gene	No	1721809	NA	1	2200	167	0.185629	0.0898204	0.131737	0.0838323	0.125749	0.0419162	0.113772	0.0598802	0.0359281	0.0239521	0.0239521	0.0239521	0.00598802	0.0179641	0	0.0179641	0.011976	0.00598802
Locus_1946	scaffold_450:70399-77643	.	No	Intergene	RM	NA	NA	2	7245	3334	0.0428914	0.0644871	0.0755849	0.137672	0.185663	0.180864	0.169466	0.0713857	0.0512897	0.0143971	0.0029994	0.00239952	0.00089982	0	0	0	0	0
Locus_1947	scaffold_451:41139-42334	.	No	Intergene	RM	NA	NA	2	1196	5506	0.0993462	0.116782	0.105884	0.133672	0.133672	0.158009	0.13113	0.0748275	0.0335997	0.00617508	0.00290592	0.00108972	0.00072648	0.00054486	0.00108972	0.00018162	0.00018162	0.00018162
Locus_1948	scaffold_455:8573-12314	+	No	Gene	ERM	845186;1722395	NA	1	3742	188	0.0957447	0.148936	0.12234	0.0797872	0.0531915	0.0531915	0.0851064	0.0957447	0.037234	0.0425532	0.0106383	0.0478723	0.0478723	0.0265957	0.0159574	0.0212766	0.00531915	0.0106383
Locus_1949	scaffold_455:12614-15280	+	No	Gene	No	844162;845186	NA	1	2667	139	0.165468	0.122302	0.0791367	0.100719	0.057554	0.100719	0.0647482	0.0431655	0.0647482	0.057554	0.0431655	0.0215827	0.028777	0.0143885	0.0215827	0.00719424	0.00719424	0
Locus_195	scaffold_17:140074-150987	.	No	Gene	RM	1764325	Gypsy-13_RO-I	2	10914	4246	0.0628827	0.089967	0.154498	0.10033	0.192416	0.158738	0.13024	0.0673575	0.0277909	0.00965615	0.00282619	0.00259067	0.000706547	0	0	0	0	0
Locus_1950	scaffold_455:17728-19973	-	No	Gene	No	1722435;1722441;1722448	NA	1	2246	251	0.211155	0.0956175	0.159363	0.0278884	0.0478088	0.0796813	0.0239044	0.0239044	0.0199203	0	0.0159363	0.0836653	0.0199203	0.0557769	0.0996016	0.0119522	0.0159363	0.00796813
Locus_1951	scaffold_457:55749-56425	-	No	Gene	No	1722944	NA	1	677	3116	0.0645058	0.107189	0.0840822	0.0898588	0.0725289	0.0911425	0.0664313	0.097561	0.0484596	0.0545571	0.139923	0.0218228	0.0157253	0.012837	0.00994865	0.00866496	0.00481386	0.00994865
Locus_1952	scaffold_458:18743-20677	-	No	Gene	No	847719	NA	1	1935	89	0.157303	0.146067	0.0898876	0.0449438	0.11236	0.0449438	0.0561798	0.0337079	0.0224719	0.0449438	0.0337079	0.0449438	0.0674157	0.0224719	0.0561798	0	0	0.0224719
Locus_1953	scaffold_459:38900-39252	.	No	Intergene	RM	NA	NA	2	353	347	0.0806916	0.132565	0.0979827	0.14121	0.121037	0.092219	0.170029	0.10951	0.0288184	0.0172911	0.00288184	0.00288184	0.00288184	0	0	0	0	0
Locus_1954	scaffold_459:67423-69257	.	No	Gene	RM	1885182	NA	2	1835	4471	0.0903601	0.119213	0.09707	0.118542	0.172668	0.172445	0.108924	0.0539029	0.047193	0.0111832	0.00424961	0.00111832	0.000894654	0.000894654	0.000670991	0.000447327	0.000223664	0
Locus_1955	scaffold_460:9417-9973	.	No	Intergene	RM	NA	hAT-7_PGr	2	557	172	0.156977	0.0581395	0.0639535	0.0290698	0.110465	0.156977	0.27907	0.0639535	0.0755814	0	0.00581395	0	0	0	0	0	0	0
Locus_1956	scaffold_461:67733-68991	+	No	Gene	No	1467499	NA	1	1259	126	0.166667	0.111111	0.0952381	0.134921	0.015873	0.047619	0.103175	0.031746	0.015873	0.047619	0.0238095	0.031746	0.047619	0.047619	0.031746	0.015873	0.015873	0.015873
Locus_1957	scaffold_461:69195-70681	+	No	Intergene	No	NA	NA	1	1487	128	0.1875	0.140625	0.140625	0.109375	0.0625	0.078125	0.078125	0.0390625	0.0234375	0.0234375	0.0234375	0.015625	0.015625	0.0234375	0.015625	0.0078125	0.015625	0
Locus_1958	scaffold_464:16803-17689	-	No	Intergene	ERM	NA	NA	0	887	148	0.209459	0.297297	0.141892	0.0810811	0.0675676	0.027027	0.0405405	0.0135135	0.027027	0.027027	0.027027	0.0135135	0.0135135	0	0	0	0.0135135	0
Locus_1959	scaffold_464:19402-20438	-	No	Intergene	No	NA	NA	1	1037	745	0.085906	0.0832215	0.0926174	0.154362	0.162416	0.0791946	0.0456376	0.0630872	0.0644295	0.052349	0.0590604	0.0187919	0.0134228	0.00402685	0.00536913	0.0107383	0.00536913	0
Locus_196	scaffold_17:187595-188071	-	No	Intergene	No	NA	NA	1	477	140	0.235714	0.185714	0.107143	0.0571429	0.0785714	0.0785714	0.0642857	0.0357143	0.0714286	0.00714286	0.0214286	0	0.00714286	0.0142857	0	0.00714286	0.0285714	0
Locus_1960	scaffold_464:62858-64494	+	No	Gene	RM	1487998	NA	2	1637	665	0.133835	0.148872	0.108271	0.0917293	0.103759	0.120301	0.166917	0.0947368	0.0240602	0.00451128	0.00150376	0.00150376	0	0	0	0	0	0
Locus_1961	scaffold_467:62940-72190	.	No	Intergene	RM	NA	NA	2	9251	3378	0.0470693	0.0506217	0.0808171	0.133215	0.203375	0.186501	0.143872	0.0970989	0.035524	0.0142096	0.0062167	0.00118413	0.000296033	0	0	0	0	0
Locus_1962	scaffold_468:14661-17007	+	No	Gene	No	1467571	NA	1	2347	240	0.104167	0.1375	0.1125	0.125	0.0708333	0.0708333	0.0666667	0.0541667	0.0375	0.0708333	0.025	0.05	0.0208333	0.0208333	0.0125	0.0125	0.00833333	0
Locus_1963	scaffold_468:29098-31433	+	No	Gene	No	1724407	NA	1	2336	104	0.153846	0.115385	0.105769	0.115385	0.0769231	0.0480769	0.0769231	0.0384615	0.0961538	0.0480769	0.0480769	0.00961538	0.0384615	0.0192308	0.00961538	0	0	0
Locus_1964	scaffold_468:32841-34403	-	No	Gene	ERM	1467572;1467589	NA	1	1563	114	0.157895	0.0877193	0.0877193	0.105263	0.0701754	0.0350877	0.0789474	0.0614035	0.0263158	0.0175439	0.0701754	0.0438596	0.0175439	0.0877193	0	0.0175439	0.0263158	0.00877193
Locus_1965	scaffold_470:5414-6737	+	No	Intergene	RM	NA	NA	2	1324	119	0.134454	0.0504202	0.0504202	0.0504202	0.0420168	0.210084	0.277311	0.134454	0.0420168	0.00840336	0	0	0	0	0	0	0	0
Locus_1966	scaffold_470:18753-22270	+	No	Gene	No	1789477	NA	1	3518	168	0.125	0.160714	0.142857	0.113095	0.136905	0.0654762	0.0714286	0.0416667	0	0.0357143	0.0238095	0.0178571	0.00595238	0.0119048	0.0178571	0.0119048	0.00595238	0.0119048
Locus_1967	scaffold_470:35626-38717	-	No	Gene	No	862475	NA	1	3092	216	0.148148	0.152778	0.0787037	0.0740741	0.0925926	0.12037	0.0648148	0.0555556	0.0416667	0.0277778	0.0138889	0.00462963	0.0185185	0.0231481	0.0231481	0.0416667	0.00462963	0.0138889
Locus_1968	scaffold_470:53978-54439	+	No	Intergene	No	NA	NA	0	462	4504	0.0650533	0.0648313	0.180284	0.123002	0.0750444	0.0517318	0.0506217	0.0219805	0.0148757	0.0106572	0.00488455	0.0071048	0.0173179	0.0044405	0.0222025	0.124334	0.148757	0.0128774
Locus_1969	scaffold_470:54683-55262	+	No	Intergene	No	NA	NA	0	580	360	0.0722222	0.0611111	0.0333333	0.0305556	0.0388889	0.0583333	0.0194444	0.00833333	0.00277778	0.0194444	0.05	0.0944444	0.0694444	0.0222222	0.0111111	0.0222222	0.0527778	0.333333
Locus_197	scaffold_17:193838-194492	-	No	Intergene	No	NA	NA	1	655	1116	0.213262	0.158602	0.0806452	0.0609319	0.0707885	0.0654122	0.103943	0.0672043	0.0609319	0.0277778	0.016129	0.0107527	0.00896057	0.0062724	0.0170251	0.0107527	0.00896057	0.0116487
Locus_1970	scaffold_475:13984-14141	+	No	Gene	RM	1725045	NA	1	158	659	0.0789074	0.0925645	0.0940819	0.0455235	0.0333839	0.0379363	0.0273141	0.0364188	0.100152	0.274659	0.156297	0.0121396	0.00455235	0	0.0030349	0	0.0030349	0
Locus_1971	scaffold_475:45253-45410	+	No	Intergene	No	NA	NA	0	158	144	0	0.0972222	0.777778	0.0208333	0.0138889	0.0833333	0.00694444	0	0	0	0	0	0	0	0	0	0	0
Locus_1972	scaffold_477:25004-28609	-	No	Gene	No	1865725	NA	1	3606	492	0.128049	0.0955285	0.0934959	0.0813008	0.0731707	0.0365854	0.0406504	0.046748	0.0650407	0.0853659	0.0609756	0.0365854	0.0670732	0.0243902	0.0304878	0.0121951	0.0142276	0.00813008
Locus_1973	scaffold_477:63688-65174	-	No	Gene	No	1725431	NA	1	1487	123	0.105691	0.0813008	0.121951	0.0650407	0.0894309	0.105691	0.0650407	0.0487805	0.0487805	0.130081	0.0406504	0.0569106	0.00813008	0	0.0243902	0.00813008	0	0
Locus_1974	scaffold_484:3117-3272	-	No	Intergene	No	NA	NA	2	156	221	0.280543	0.117647	0.131222	0.0497738	0.0995475	0.0497738	0.162896	0.081448	0.0226244	0.00452489	0	0	0	0	0	0	0	0
Locus_1975	scaffold_484:22411-25246	-	No	Gene	No	1726151	NA	1	2836	852	0.158451	0.165493	0.109155	0.064554	0.0821596	0.0739437	0.07277	0.0399061	0.0481221	0.0293427	0.0598592	0.028169	0.0199531	0.0199531	0.0140845	0.00586854	0.00586854	0.00234742
Locus_1976	scaffold_484:46408-47789	-	No	Intergene	ERM	NA	NA	0	1382	501	0.163673	0.443114	0.0618762	0.0838323	0.0858283	0.0479042	0.0199601	0.0239521	0.0299401	0.0179641	0.00199601	0.00798403	0.00199601	0.00399202	0	0.00399202	0.00199601	0
Locus_1977	scaffold_485:3882-5130	-	No	Gene	No	1726211	NA	1	1249	200	0.155	0.145	0.11	0.19	0.1	0.04	0.025	0.045	0.015	0.035	0.015	0.015	0.03	0.03	0.03	0.005	0.01	0.005
Locus_1978	scaffold_485:26480-30356	+	No	Gene	No	1488206	NA	1	3877	183	0.163934	0.120219	0.120219	0.10929	0.114754	0.0655738	0.125683	0.0327869	0.0273224	0.0273224	0.0218579	0.0163934	0.00546448	0.010929	0.010929	0.010929	0	0.0163934
Locus_1979	scaffold_485:30917-32988	-	No	Gene	No	1726292	NA	1	2072	163	0.337423	0.116564	0.0736196	0.0674847	0.0613497	0.0490798	0.0368098	0.0306748	0.0429448	0.0306748	0.0429448	0.0245399	0.0184049	0.0368098	0.0245399	0.00613497	0	0
Locus_198	scaffold_17:203434-206018	+	No	Gene	No	1448792	NA	1	2585	89	0.0898876	0.0674157	0.179775	0.123596	0.0561798	0.11236	0.101124	0.0561798	0.0449438	0.0337079	0.0449438	0.0337079	0	0	0.0337079	0.0224719	0	0
Locus_1980	scaffold_485:45771-48437	-	No	Gene	No	1726323	NA	1	2667	245	0.142857	0.114286	0.114286	0.122449	0.077551	0.0734694	0.0571429	0.0326531	0.0816327	0.0285714	0.0285714	0.0204082	0.0163265	0.0163265	0.0367347	0	0.0204082	0.0163265
Locus_1981	scaffold_486:28107-29815	+	No	Gene	No	1467785	NA	1	1709	118	0.161017	0.135593	0.118644	0.0847458	0.0762712	0.127119	0.0423729	0.0762712	0.0423729	0.00847458	0.0338983	0.00847458	0.0169492	0.0169492	0.0169492	0.0254237	0	0.00847458
Locus_1982	scaffold_486:56373-57062	-	No	Gene	No	1488228	NA	2	690	100	0.22	0.14	0.06	0.07	0.11	0.13	0.14	0.11	0.02	0	0	0	0	0	0	0	0	0
Locus_1983	scaffold_486:57886-58016	.	No	Gene	No	1488228	NA	2	131	109	0.119266	0.0825688	0.12844	0.155963	0.0917431	0.174312	0.146789	0.0825688	0.0183486	0	0	0	0	0	0	0	0	0
Locus_1984	scaffold_486:58227-62240	+	No	Gene	RM	1488228	NA	2	4014	2165	0.0743649	0.100231	0.0822171	0.0863741	0.105774	0.187067	0.2	0.0983834	0.0438799	0.0110855	0.00369515	0.00323326	0.00184758	0	0	0.000461894	0.00138568	0
Locus_1985	scaffold_487:18804-21408	-	No	Gene	ERM	1726684;1726687	NA	1	2605	378	0.148148	0.142857	0.116402	0.148148	0.0952381	0.10582	0.0767196	0.0343915	0.026455	0.0291005	0.026455	0.021164	0.0026455	0.00793651	0.0026455	0.00529101	0.00793651	0.0026455
Locus_1986	scaffold_489:9418-10141	+	No	Gene	No	1488253	NA	1	724	168	0.172619	0.113095	0.125	0.10119	0.0535714	0.0654762	0.0595238	0.0595238	0.047619	0.0535714	0.0297619	0.0297619	0.0297619	0.0119048	0.0119048	0.00595238	0.00595238	0.0238095
Locus_1987	scaffold_489:26115-27004	-	No	Gene	No	1726822;1726827	NA	1	890	102	0.0980392	0.137255	0.117647	0.0784314	0.0882353	0.0294118	0.0392157	0.0196078	0.0196078	0.117647	0.00980392	0.0686275	0.0392157	0.0686275	0.0392157	0.0196078	0	0.00980392
Locus_1988	scaffold_490:33398-33688	.	No	Intergene	No	NA	NA	2	291	156	0.0320513	0.205128	0.224359	0.0576923	0.198718	0.121795	0.0833333	0.0320513	0.0320513	0.0128205	0	0	0	0	0	0	0	0
Locus_1989	scaffold_490:58442-58788	.	No	Intergene	RM	NA	NA	2	347	160	0.0875	0.06875	0.075	0.05	0.08125	0.19375	0.2625	0.15	0.01875	0.00625	0	0	0	0.00625	0	0	0	0
Locus_199	scaffold_17:206262-208954	+	No	Gene	No	281792;1448792	NA	1	2693	95	0.136842	0.2	0.0631579	0.115789	0.0842105	0.0421053	0.0736842	0.0421053	0.0210526	0.0105263	0.0526316	0.0315789	0.0526316	0.0315789	0.0210526	0.0105263	0	0.0105263
Locus_1990	scaffold_491:16365-17527	+	No	Gene	No	882878;1727015	NA	1	1163	129	0.100775	0.131783	0.139535	0.116279	0.0930233	0.0852713	0.0775194	0.0387597	0.0620155	0.0310078	0.0155039	0.0232558	0.0155039	0.0387597	0.00775194	0.0155039	0	0.00775194
Locus_1991	scaffold_491:30238-33022	-	No	Gene	No	1727059;1727062	NA	0	2785	518	0.108108	0.0830116	0.0810811	0.0656371	0.0405405	0.0366795	0.0521236	0.034749	0.023166	0.0405405	0.046332	0.0579151	0.162162	0.127413	0.019305	0.00965251	0.00772201	0.003861
Locus_1992	scaffold_494:60925-61589	.	No	Gene	RM	1488317	NA	2	665	205	0.0439024	0.0634146	0.0585366	0.097561	0.0341463	0.346341	0.2	0.107317	0.0341463	0.0097561	0	0.00487805	0	0	0	0	0	0
Locus_1993	scaffold_499:45044-45803	.	No	Intergene	RM	NA	NA	2	760	175	0.0514286	0.148571	0.08	0.0571429	0.0628571	0.171429	0.16	0.165714	0.0914286	0	0.00571429	0	0	0	0	0	0.00571429	0
Locus_1994	scaffold_499:63247-64353	.	No	Gene	No	1848595	NA	2	1107	180	0.0833333	0.255556	0.0666667	0.105556	0.122222	0.138889	0.0833333	0.116667	0.0222222	0.00555556	0	0	0	0	0	0	0	0
Locus_1995	scaffold_500:15313-24144	-	No	Gene	ERM	1789968	NA	1	8832	1662	0.122744	0.120337	0.11071	0.113718	0.0872443	0.0758123	0.0758123	0.0541516	0.0433213	0.0330927	0.043923	0.0246691	0.0312876	0.0156438	0.0204573	0.0120337	0.0078219	0.00722022
Locus_1996	scaffold_500:24352-29120	-	No	Gene	ERM	1789968	NA	1	4769	744	0.180108	0.126344	0.0967742	0.0900538	0.0900538	0.0685484	0.0887097	0.0376344	0.0416667	0.0336022	0.0416667	0.0188172	0.0268817	0.0188172	0.0134409	0.0107527	0.00672043	0.0094086
Locus_1997	scaffold_500:40670-44300	-	No	Gene	No	1467948;1728020;1743406	NA	1	3631	136	0.102941	0.125	0.102941	0.117647	0.0514706	0.0661765	0.0588235	0.0220588	0.0367647	0.0367647	0.0294118	0.0808824	0.0588235	0.0147059	0.0514706	0.0294118	0.00735294	0.00735294
Locus_1998	scaffold_501:43768-45720	+	No	Gene	No	1789985	NA	1	1953	201	0.134328	0.124378	0.144279	0.0746269	0.0995025	0.0995025	0.0497512	0.0248756	0.0298507	0.0348259	0.0497512	0.0248756	0.0248756	0.0248756	0.0149254	0	0.0199005	0.0248756
Locus_1999	scaffold_501:62738-63037	+	No	Intergene	RM	NA	NA	2	300	321	0.11838	0.0872274	0.115265	0.0996885	0.102804	0.146417	0.199377	0.105919	0.0186916	0.00311526	0	0	0	0	0	0.00311526	0	0
Locus_2	scaffold_1:130219-131208	-	No	Intergene	No	NA	Mariner-2_MLP	2	990	135	0.22963	0.0518519	0.0740741	0.118519	0.103704	0.162963	0.148148	0.0962963	0.0148148	0	0	0	0	0	0	0	0	0
Locus_20	scaffold_2:9-6720	.	No	Gene	No	380961;1491525	NA	2	6712	1252	0.129393	0.0966454	0.0902556	0.126198	0.170927	0.162939	0.136581	0.0654952	0.0207668	0	0.000798722	0	0	0	0	0	0	0
Locus_200	scaffold_17:209447-211149	.	No	Intergene	RM	NA	NA	2	1703	2733	0.100988	0.116356	0.111965	0.125137	0.152945	0.133553	0.132455	0.0889133	0.0208562	0.00841566	0.00402488	0.00109769	0.00146359	0.000365898	0.000365898	0.000365898	0	0.000731797
Locus_2000	scaffold_502:25379-26833	-	No	Gene	No	1728167	NA	1	1455	212	0.0943396	0.113208	0.0943396	0.0990566	0.0613208	0.0660377	0.0754717	0.0235849	0.0754717	0.0330189	0.0471698	0.0424528	0.0660377	0.0566038	0.0188679	0.0141509	0.0141509	0.00471698
Locus_2001	scaffold_504:47286-49418	.	No	Intergene	RM	NA	NA	2	2133	644	0.0450311	0.0729814	0.068323	0.153727	0.186335	0.197205	0.164596	0.0745342	0.0295031	0.0015528	0.00465839	0.0015528	0	0	0	0	0	0
Locus_2002	scaffold_505:43199-43665	-	No	Intergene	ERM	NA	NA	0	467	321	0.0436137	0.0124611	0.0529595	0.0809969	0.174455	0.233645	0.193146	0.0965732	0.05919	0.0311526	0	0.00623053	0.00623053	0	0.00311526	0.00311526	0	0.00311526
Locus_2003	scaffold_506:43531-47529	+	No	Gene	No	1790058;1885665	NA	1	3999	276	0.0978261	0.0833333	0.0724638	0.0942029	0.0724638	0.076087	0.076087	0.0362319	0.0289855	0.0797101	0.0543478	0.0434783	0.0471014	0.0688406	0.0253623	0.0289855	0.0108696	0.00362319
Locus_2004	scaffold_507:36269-37996	.	No	Intergene	RM	NA	NA	2	1728	109	0.0642202	0.100917	0.100917	0.110092	0.0917431	0.12844	0.201835	0.137615	0.0458716	0.0183486	0	0	0	0	0	0	0	0
Locus_2005	scaffold_508:35512-36328	.	No	Gene	RM	1728867	NA	2	817	162	0.0864198	0.0679012	0.0987654	0.0802469	0.148148	0.160494	0.246914	0.0679012	0.0308642	0.00617284	0	0	0	0	0.00617284	0	0	0
Locus_2006	scaffold_509:25852-27393	-	No	Intergene	No	NA	NA	2	1542	921	0.0977199	0.141151	0.134636	0.0781759	0.103149	0.114007	0.14658	0.145494	0.0271444	0.00760043	0.00217155	0.00217155	0	0	0	0	0	0
Locus_2007	scaffold_515:38092-41607	+	No	Gene	No	1468112	NA	1	3516	150	0.1	0.18	0.133333	0.14	0.04	0.0733333	0.0466667	0.06	0.0466667	0.0466667	0.0266667	0.02	0.0466667	0.00666667	0.0266667	0.00666667	0	0
Locus_2008	scaffold_515:54754-57523	.	No	Intergene	RM	NA	NA	2	2770	578	0.0346021	0.0778547	0.0640138	0.122837	0.205882	0.190311	0.16436	0.0968858	0.0311419	0.0103806	0.0017301	0	0	0	0	0	0	0
Locus_2009	scaffold_517:650-1166	-	No	Gene	No	1885741	NA	2	517	690	0.149275	0.134783	0.073913	0.123188	0.134783	0.124638	0.12029	0.105797	0.0217391	0.0101449	0.00144928	0	0	0	0	0	0	0
Locus_201	scaffold_17:220974-222605	-	No	Intergene	RM	NA	NA	2	1632	2780	0.111511	0.103957	0.151799	0.0798561	0.094964	0.106475	0.154317	0.174101	0.0172662	0.00431655	0.00143885	0	0	0	0	0	0	0
Locus_2010	scaffold_517:31953-33242	-	No	Intergene	RM	NA	NA	2	1290	473	0.0824524	0.0613108	0.0761099	0.0909091	0.150106	0.150106	0.20296	0.120507	0.0549683	0.00422833	0.00211416	0.00211416	0	0	0	0.00211416	0	0
Locus_2011	scaffold_518:39080-46993	+	No	Intergene	RM	NA	Helitron-5_PGr	0	7914	10989	0.199927	0.402311	0.033033	0.0500501	0.0834471	0.0846301	0.0742561	0.047229	0.017472	0.00518701	0.00182	0.000273	0.000182	0.000182	0	0	0	0
Locus_2012	scaffold_523:37437-43575	-	No	Gene	No	1729848	NA	1	6139	914	0.12035	0.124726	0.117068	0.0776805	0.0700219	0.0645514	0.0634573	0.0382932	0.0404814	0.0547046	0.0426696	0.0415755	0.0426696	0.0437637	0.02407	0.012035	0.012035	0.00984683
Locus_2013	scaffold_523:44184-47547	-	No	Gene	ERM	1468162;1790285	NA	1	3364	175	0.24	0.137143	0.0457143	0.102857	0.0971429	0.0742857	0.0685714	0.0285714	0.0571429	0.0171429	0.0285714	0.0285714	0.00571429	0.0285714	0.0171429	0	0.0171429	0.00571429
Locus_2014	scaffold_526:26955-27592	-	No	Intergene	RM	NA	NA	2	638	1946	0.115622	0.0878726	0.121274	0.123844	0.155704	0.142343	0.154162	0.0698869	0.0195272	0.00462487	0.00154162	0.00154162	0.000513875	0.000513875	0.00102775	0	0	0
Locus_2015	scaffold_527:494-1061	.	No	Gene	No	1488560	NA	2	568	177	0.186441	0.112994	0.0734463	0.0960452	0.118644	0.112994	0.146893	0.124294	0.0169492	0.0112994	0	0	0	0	0	0	0	0
Locus_2016	scaffold_527:1879-3017	.	No	Gene	RM	1488560	NA	2	1139	450	0.0733333	0.184444	0.0911111	0.0622222	0.102222	0.148889	0.16	0.122222	0.0422222	0.0133333	0	0	0	0	0	0	0	0
Locus_2017	scaffold_533:4126-5364	+	No	Intergene	RM	NA	NA	2	1239	94	0.0425532	0.0319149	0.0744681	0.0744681	0.0851064	0.159574	0.244681	0.191489	0.0744681	0.0212766	0	0	0	0	0	0	0	0
Locus_2018	scaffold_533:6189-8427	+	No	Intergene	RM	NA	NA	2	2239	159	0.113208	0.0754717	0.113208	0.0691824	0.0691824	0.201258	0.132075	0.144654	0.0691824	0.0125786	0	0	0	0	0	0	0	0
Locus_2019	scaffold_534:24529-27663	+	No	Gene	No	1488614	NA	1	3135	176	0.170455	0.102273	0.119318	0.107955	0.0909091	0.0795455	0.0625	0.0227273	0.0340909	0.0397727	0.0454545	0.0397727	0.0227273	0.0170455	0.0113636	0.0170455	0.0113636	0.00568182
Locus_202	scaffold_17:253332-262413	.	No	Intergene	RM	NA	hAT-1_Cglob	2	9082	4553	0.0582034	0.0542499	0.0707226	0.112453	0.171975	0.163409	0.225126	0.0942236	0.0340435	0.00878542	0.00439271	0.00197672	0.000439271	0	0	0	0	0
Locus_2020	scaffold_534:27936-30956	+	No	Gene	No	1488614	Copia-10_BG-I	0	3021	133	0.105263	0.0526316	0.075188	0.0977444	0.120301	0.112782	0.112782	0.0601504	0.0676692	0.0075188	0.075188	0.037594	0.0150376	0.0225564	0.0150376	0	0.0150376	0.0075188
Locus_2021	scaffold_534:36881-38874	-	No	Gene	No	1730968	NA	1	1994	151	0.0993377	0.0927152	0.18543	0.13245	0.0993377	0.0463576	0.0463576	0.0529801	0.0463576	0.0529801	0.0331126	0.00662252	0.0264901	0.0264901	0	0.013245	0.0264901	0.013245
Locus_2022	scaffold_537:17204-18426	-	No	Gene	ERM	1468247	NA	1	1223	179	0.134078	0.128492	0.162011	0.0782123	0.0335196	0.0502793	0.0726257	0.0335196	0.0335196	0.0726257	0.0335196	0.0502793	0.0502793	0.0167598	0.0223464	0.0167598	0	0.0111732
Locus_2023	scaffold_538:23459-28467	-	No	Gene	No	922710;1743428	NA	1	5009	366	0.114754	0.125683	0.117486	0.128415	0.0601093	0.114754	0.0846995	0.0655738	0.0273224	0.0382514	0.0300546	0.0245902	0.0191257	0.010929	0.0163934	0.00546448	0.00273224	0.0136612
Locus_2024	scaffold_538:30505-32093	-	No	Gene	No	1731383	NA	1	1589	105	0.142857	0.161905	0.104762	0.0857143	0.0857143	0.0666667	0.0380952	0.047619	0.0571429	0.0380952	0.0380952	0.0285714	0.0285714	0.0285714	0.0190476	0.0285714	0	0
Locus_2025	scaffold_539:41072-44021	+	No	Gene	No	1790496	NA	1	2950	168	0.119048	0.14881	0.0952381	0.130952	0.0535714	0.047619	0.0595238	0.0357143	0.047619	0.0297619	0.047619	0.0238095	0.0595238	0.0357143	0.0357143	0.0238095	0	0.00595238
Locus_2026	scaffold_540:10244-11780	-	No	Gene	RM	1885892	NA	2	1537	92	0.0326087	0.0434783	0.0543478	0.130435	0.293478	0.206522	0.184783	0.0217391	0.0108696	0.0217391	0	0	0	0	0	0	0	0
Locus_2027	scaffold_540:27601-28346	-	No	Intergene	No	NA	NA	2	746	1363	0.126192	0.126926	0.105649	0.0763023	0.109318	0.176816	0.17755	0.0711665	0.027146	0.00146735	0.00146735	0	0	0	0	0	0	0
Locus_2028	scaffold_546:44890-45987	-	No	Intergene	RM	NA	NA	0	1098	1018	0.0294695	0.0451866	0.0569745	0.0540275	0.104126	0.212181	0.227898	0.184676	0.0736739	0.00884086	0	0.000982318	0	0	0.00196464	0	0	0
Locus_2029	scaffold_552:18096-25954	.	No	Gene	RM	1790647	NA	2	7859	3150	0.0469841	0.0488889	0.0653968	0.127302	0.203492	0.2	0.148571	0.0949206	0.0447619	0.0130159	0.00412698	0.00190476	0	0	0	0	0	0.000634921
Locus_203	scaffold_17:370017-370700	+	No	Intergene	ERM	NA	NA	0	684	217	0.248848	0.16129	0.184332	0.110599	0.0691244	0.0599078	0.0460829	0.0276498	0.0322581	0.0184332	0.00460829	0.00460829	0.00460829	0.0184332	0	0	0.00921659	0
Locus_2030	scaffold_553:21824-23011	+	No	Gene	RM	1732527;1885985	NA	2	1188	6635	0.141522	0.113188	0.110927	0.103542	0.103843	0.138809	0.173323	0.0848531	0.0238131	0.00361718	0.00226074	0	0	0	0.000150716	0.000150716	0	0
Locus_2031	scaffold_554:29508-31379	+	No	Gene	No	1732571	NA	1	1872	115	0.173913	0.130435	0.113043	0.130435	0.0347826	0.0608696	0.0608696	0.026087	0.0173913	0.0695652	0.0521739	0.0521739	0.0347826	0.0173913	0.00869565	0.0173913	0	0
Locus_2032	scaffold_559:1636-2491	.	No	Intergene	No	NA	NA	2	856	103	0.135922	0.203883	0.135922	0.0776699	0.165049	0.106796	0.0873786	0.0485437	0.0194175	0.00970874	0	0	0	0	0.00970874	0	0	0
Locus_2033	scaffold_559:21083-22041	-	No	Gene	No	1732927	NA	1	959	123	0.170732	0.105691	0.146341	0.219512	0.0243902	0.0569106	0.0325203	0.0406504	0.0162602	0.00813008	0.0243902	0.00813008	0.0243902	0.0325203	0.0487805	0.0243902	0.00813008	0.00813008
Locus_2034	scaffold_562:35565-37269	-	No	Gene	ERM	1733063	NA	1	1705	291	0.109966	0.109966	0.0824742	0.116838	0.0859107	0.0618557	0.0412371	0.0584192	0.0274914	0.04811	0.0721649	0.0652921	0.0206186	0.0378007	0.0309278	0.0206186	0.0103093	0
Locus_2035	scaffold_563:35606-37966	+	No	Gene	No	1733148;1733172	NA	0	2361	119	0.344538	0.159664	0.092437	0.117647	0.0504202	0.0672269	0.0336134	0.00840336	0.0252101	0.0252101	0	0.0252101	0.0420168	0	0.00840336	0	0	0
Locus_2036	scaffold_567:44099-44613	-	No	Intergene	RM	NA	NA	2	515	712	0.182584	0.101124	0.0308989	0.348315	0.0252809	0.0856742	0.106742	0.0617978	0.0196629	0.00702247	0.00842697	0.0126404	0.00421348	0	0	0.00140449	0.00140449	0.00280899
Locus_2037	scaffold_568:25379-25685	.	No	Intergene	No	NA	NA	2	307	105	0.114286	0.228571	0.0857143	0.0761905	0.0857143	0.171429	0.12381	0.0761905	0.0190476	0.00952381	0.00952381	0	0	0	0	0	0	0
Locus_2038	scaffold_573:29233-30468	.	No	Gene	No	1733770	NA	2	1236	106	0.0283019	0.160377	0.0566038	0.0943396	0.141509	0.122642	0.198113	0.122642	0.0283019	0.00943396	0.00943396	0.0188679	0.00943396	0	0	0	0	0
Locus_2039	scaffold_576:33287-35131	.	No	Intergene	RM	NA	NA	2	1845	827	0.0362757	0.0374849	0.0773881	0.102781	0.20919	0.23821	0.175333	0.0858525	0.0266022	0.00604595	0.00483676	0	0	0	0	0	0	0
Locus_204	scaffold_17:373108-373853	.	No	Intergene	No	NA	NA	2	746	479	0.0939457	0.125261	0.0897704	0.127349	0.160752	0.112735	0.194154	0.0709812	0.0187891	0.00208768	0	0	0.00208768	0.00208768	0	0	0	0
Locus_2040	scaffold_577:23554-26667	+	No	Gene	No	1848958	NA	1	3114	93	0.0967742	0.16129	0.107527	0.107527	0.0752688	0.0967742	0.0215054	0.0430108	0.0322581	0.0537634	0.0430108	0.0537634	0.0430108	0.0322581	0.0215054	0.0107527	0	0
Locus_2041	scaffold_578:16549-18025	.	No	Gene	No	1848961	NA	2	1477	281	0.13879	0.0854093	0.153025	0.124555	0.0996441	0.0960854	0.209964	0.0604982	0.024911	0.00355872	0	0	0	0.00355872	0	0	0	0
Locus_2042	scaffold_578:18264-19221	+	No	Gene	RM	1848961	NA	2	958	1032	0.0649225	0.126938	0.0542636	0.103682	0.159884	0.140504	0.188953	0.131783	0.0251938	0.00387597	0	0	0	0	0	0	0	0
Locus_2043	scaffold_578:19549-20974	.	No	Gene	RM	1848961	EnSpm-2_ROr	2	1426	1161	0.101637	0.107666	0.0723514	0.0904393	0.121447	0.186908	0.196382	0.0938846	0.0206718	0.00689061	0.00172265	0	0	0	0	0	0	0
Locus_2044	scaffold_578:23951-26148	.	No	Intergene	RM	NA	NA	2	2198	450	0.0933333	0.0977778	0.108889	0.0688889	0.131111	0.148889	0.188889	0.104444	0.0488889	0.00444444	0.00222222	0.00222222	0	0	0	0	0	0
Locus_2045	scaffold_579:36526-38232	+	No	Gene	RM	1790940	NA	2	1707	1846	0.118093	0.099675	0.0937161	0.0980498	0.102925	0.157638	0.191224	0.095883	0.0362947	0.00379198	0.00216685	0.000541712	0	0	0	0	0	0
Locus_2046	scaffold_579:38455-38903	+	No	Gene	RM	1790940	EnSpm-2_ROr	0	449	122	0.0163934	0.057377	0.0409836	0	0.106557	0.196721	0.303279	0.180328	0.0983607	0	0	0	0	0	0	0	0	0
Locus_2047	scaffold_579:39178-40159	+	No	Gene	RM	1790940	NA	2	982	2330	0.109442	0.0982833	0.0888412	0.107725	0.0987124	0.154077	0.20515	0.0974249	0.0347639	0.00343348	0.00128755	0	0.000429185	0	0	0	0.000429185	0
Locus_2048	scaffold_581:30706-31338	-	No	Intergene	No	NA	NA	2	633	172	0.110465	0.0697674	0.0988372	0.116279	0.122093	0.174419	0.139535	0.116279	0.00581395	0.0348837	0	0.0116279	0	0	0	0	0	0
Locus_2049	scaffold_581:31630-32286	-	No	Intergene	RM	NA	NA	2	657	172	0.122093	0.162791	0.0872093	0.0406977	0.116279	0.151163	0.180233	0.104651	0.0290698	0.00581395	0	0	0	0	0	0	0	0
Locus_205	scaffold_17:381430-382315	-	No	Intergene	RM	NA	NA	2	886	2989	0.0732687	0.0809635	0.0966879	0.0869856	0.107394	0.17899	0.236199	0.106056	0.0247574	0.00635664	0.00133824	0.00033456	0	0.00033456	0.00033456	0	0	0
Locus_2050	scaffold_581:36418-36927	.	No	Intergene	No	NA	CACTA-1_Ccinerea	2	510	315	0.187302	0.047619	0.0952381	0.114286	0.142857	0.149206	0.146032	0.0730159	0.0349206	0.00952381	0	0	0	0	0	0	0	0
Locus_2051	scaffold_582:33383-38886	.	No	Intergene	RM	NA	NA	2	5504	1193	0.0486169	0.0611903	0.0611903	0.12741	0.155909	0.17938	0.176027	0.124057	0.0435876	0.0159262	0.00335289	0.000838223	0.00251467	0	0	0	0	0
Locus_2052	scaffold_587:35308-35567	-	No	Intergene	No	NA	NA	0	260	163	0.423313	0.496933	0.0122699	0	0.00613497	0.0245399	0.0184049	0.0184049	0	0	0	0	0	0	0	0	0	0
Locus_2053	scaffold_588:11761-18756	+	No	Gene	ERM	1734724	NA	1	6996	1509	0.150431	0.121272	0.119284	0.117959	0.0861498	0.074884	0.0662691	0.0477137	0.0344599	0.0284957	0.0390987	0.0311465	0.0258449	0.01723	0.0112657	0.0152419	0.00662691	0.00662691
Locus_2054	scaffold_588:19852-20495	-	No	Intergene	No	NA	NA	0	644	1432	0.0921788	0.185056	0.268156	0.234637	0.0565642	0.0328212	0.0286313	0.0174581	0.0391061	0.0146648	0.0027933	0.00558659	0.00349162	0.00209497	0.00558659	0.00418994	0.00418994	0.0027933
Locus_2055	scaffold_590:14263-15338	+	No	Intergene	ERM	NA	NA	0	1076	583	0.246998	0.207547	0.183533	0.111492	0.0600343	0.025729	0.0343053	0.0240137	0.0308748	0.0240137	0.0137221	0.0188679	0.00686106	0.00171527	0.0051458	0.00343053	0	0.00171527
Locus_2056	scaffold_590:17831-18735	+	No	Intergene	No	NA	NA	0	905	95	0.221053	0.178947	0.231579	0.105263	0.0526316	0.0526316	0.0105263	0.0421053	0.0421053	0.0105263	0.0105263	0.0105263	0.0105263	0	0.0105263	0.0105263	0	0
Locus_2057	scaffold_590:19473-20050	+	No	Intergene	No	NA	NA	0	578	126	0.301587	0.174603	0.119048	0.103175	0.047619	0.0793651	0.0555556	0.0396825	0.015873	0.015873	0.031746	0.00793651	0	0.00793651	0	0	0	0
Locus_2058	scaffold_591:8418-11080	-	No	Gene	No	1734993;1791052	NA	1	2663	125	0.088	0.12	0.088	0.112	0.072	0.12	0.08	0.016	0.064	0.024	0.032	0.008	0.016	0.064	0.048	0.008	0.032	0.008
Locus_2059	scaffold_591:28681-30188	+	No	Intergene	No	NA	NA	0	1508	4485	0.0573021	0.0735786	0.0528428	0.0367893	0.122631	0.0552954	0.112375	0.175474	0.0202899	0.0702341	0.0162765	0.0136009	0.0298774	0.0878484	0.0173913	0.0265329	0.0200669	0.0115942
Locus_206	scaffold_17:396002-396997	.	No	Intergene	RM	NA	Gypsy-18_RO-I	2	996	117	0.0683761	0.025641	0.0940171	0.0683761	0.136752	0.273504	0.136752	0.162393	0.017094	0.017094	0	0	0	0	0	0	0	0
Locus_2060	scaffold_592:10561-10813	-	No	Intergene	No	NA	NA	1	253	3019	0.0818152	0.0765154	0.0529977	0.17688	0.282213	0.0533289	0.0702219	0.0321298	0.0301424	0.0241802	0.016893	0.023849	0.0486916	0.0105995	0.00264988	0.00662471	0.00198741	0.00828089
Locus_2061	scaffold_592:27074-30861	-	No	Gene	No	1735144	NA	1	3788	140	0.214286	0.135714	0.128571	0.0714286	0.0785714	0.0714286	0.0571429	0.0357143	0.0142857	0.0214286	0.0214286	0.0357143	0.0214286	0.0142857	0.0142857	0.05	0.00714286	0.00714286
Locus_2062	scaffold_592:31566-34418	-	No	Gene	No	1735152;1735154	NA	1	2853	104	0.144231	0.115385	0.0673077	0.144231	0.0673077	0.0673077	0.0769231	0.0576923	0.0192308	0.0480769	0.0673077	0.00961538	0.00961538	0.0288462	0.0192308	0.0192308	0.0288462	0.00961538
Locus_2063	scaffold_596:34235-35731	+	No	Gene	No	1735248	NA	2	1497	114	0.105263	0.105263	0.131579	0.0877193	0.0526316	0.122807	0.175439	0.192982	0.0175439	0.00877193	0	0	0	0	0	0	0	0
Locus_2064	scaffold_598:15339-17373	.	No	Gene	RM	962426	NA	2	2035	1952	0.111168	0.112705	0.189549	0.0978484	0.137807	0.133197	0.138832	0.0578893	0.0153689	0.00307377	0.00153689	0	0	0	0	0	0.00102459	0
Locus_2065	scaffold_600:24610-30472	+	No	Gene	No	1791132	NA	1	5863	462	0.138528	0.12987	0.145022	0.103896	0.116883	0.0541126	0.0865801	0.0497835	0.047619	0.034632	0.021645	0.0194805	0.012987	0.012987	0.004329	0.00649351	0.004329	0.0108225
Locus_2066	scaffold_600:31379-35200	.	No	Gene	RM	1735637	NA	2	3822	702	0.103989	0.102564	0.121083	0.0797721	0.118234	0.155271	0.148148	0.123932	0.0242165	0.00854701	0.00997151	0.0014245	0	0.0014245	0	0.0014245	0	0
Locus_2067	scaffold_602:12712-14682	.	No	Gene	No	981604;1735855	NA	1	1971	148	0.189189	0.141892	0.0945946	0.0810811	0.0810811	0.114865	0.0878378	0.0405405	0.0337838	0.0135135	0	0.0675676	0.00675676	0.00675676	0.00675676	0.0337838	0	0
Locus_2068	scaffold_602:14882-17358	-	No	Gene	No	981339;981604;1735866	NA	1	2477	272	0.150735	0.0955882	0.0992647	0.0514706	0.194853	0.0919118	0.0514706	0.0808824	0.0330882	0.0367647	0.0294118	0.0147059	0.0330882	0.0147059	0.00735294	0.00367647	0.00367647	0.00735294
Locus_2069	scaffold_607:32507-33454	.	No	Gene	RM	1791202	NA	2	948	346	0.106936	0.0895954	0.0693642	0.0722543	0.0924855	0.16474	0.196532	0.16763	0.0346821	0.00578035	0	0	0	0	0	0	0	0
Locus_207	scaffold_17:462950-466848	.	No	Intergene	RM	NA	Mariner-2_ROr	2	3899	966	0.0465839	0.057971	0.0703934	0.115942	0.180124	0.168737	0.201863	0.0910973	0.0424431	0.0165631	0.00517598	0.00207039	0.0010352	0	0	0	0	0
Locus_2070	scaffold_608:2997-7109	+	No	Gene	No	1468733;1736056	NA	1	4113	265	0.181132	0.101887	0.124528	0.124528	0.0981132	0.0754717	0.0716981	0.0339623	0.0188679	0.0339623	0.0264151	0.00377358	0.0264151	0.0301887	0.0150943	0.0150943	0.0113208	0.00754717
Locus_2071	scaffold_608:9422-12083	-	No	Gene	No	1791204	NA	1	2662	150	0.14	0.126667	0.126667	0.0933333	0.133333	0.0533333	0.06	0.0666667	0.06	0.0133333	0.02	0.02	0.02	0.0266667	0.0266667	0.00666667	0.00666667	0
Locus_2072	scaffold_608:21372-24151	+	No	Gene	No	1736134;1736186	NA	1	2780	162	0.104938	0.123457	0.104938	0.123457	0.0493827	0.0679012	0.0802469	0.0432099	0.0493827	0.0308642	0.0555556	0.0493827	0.0432099	0.0493827	0	0.00617284	0	0.0185185
Locus_2073	scaffold_608:25214-28179	-	No	Gene	ERM	1468723	NA	1	2966	326	0.174847	0.141104	0.0981595	0.156442	0.0674847	0.0705521	0.0674847	0.0337423	0.0276074	0.0368098	0.0184049	0.0184049	0.0276074	0.0153374	0.0276074	0.00920245	0	0.00920245
Locus_2074	scaffold_609:115-1009	.	No	Intergene	No	NA	NA	2	895	95	0.0736842	0.105263	0.0631579	0.0947368	0.0526316	0.210526	0.210526	0.105263	0.0631579	0.0105263	0.0105263	0	0	0	0	0	0	0
Locus_2075	scaffold_609:22869-23501	.	No	Intergene	No	NA	NA	2	633	104	0.0480769	0.201923	0.0384615	0.0769231	0.0961538	0.144231	0.134615	0.182692	0.0480769	0.0288462	0	0	0	0	0	0	0	0
Locus_2076	scaffold_609:23992-25145	.	No	Intergene	RM	NA	NA	2	1154	178	0.0730337	0.11236	0.0674157	0.0561798	0.0898876	0.168539	0.275281	0.101124	0.0393258	0.00561798	0.011236	0	0	0	0	0	0	0
Locus_2077	scaffold_610:932-3102	-	No	Gene	ERM	1489056	NA	0	2171	40250	0.185839	0.0464596	0.0263602	0.0753789	0.412273	0.051528	0.0600497	0.0109814	0.0143354	0.00236025	0.00285714	0.00347826	0.00663354	0.0578634	0.023528	0.00824845	0.0109317	0.00089441
Locus_2078	scaffold_610:13504-15080	-	No	Gene	ERM	1736381	NA	1	1577	196	0.147959	0.158163	0.0969388	0.137755	0.147959	0.112245	0.0510204	0.0357143	0.0255102	0.00510204	0.0204082	0.0102041	0.0102041	0.0153061	0	0.0153061	0.00510204	0.00510204
Locus_2079	scaffold_618:28850-29162	+	No	Intergene	RM	NA	Gypsy-1-I_RO	2	313	95	0.0210526	0.0947368	0.0526316	0.0736842	0.0421053	0.115789	0.168421	0.389474	0.0421053	0	0	0	0	0	0	0	0	0
Locus_208	scaffold_17:574979-585561	.	No	Intergene	RM	NA	NA	2	10583	4963	0.0572235	0.0515817	0.0763651	0.141447	0.201894	0.18517	0.148902	0.0878501	0.0354624	0.00725368	0.00402982	0.00141044	0.00100746	0.000201491	0	0.000201491	0	0
Locus_2080	scaffold_618:29460-30579	.	No	Intergene	RM	NA	Gypsy-18_RO-I	2	1120	234	0.0641026	0.0555556	0.0641026	0.0854701	0.0641026	0.17094	0.119658	0.32906	0.0384615	0.0042735	0.0042735	0	0	0	0	0	0	0
Locus_2081	scaffold_634:10901-12960	+	No	Gene	No	1489151	NA	2	2060	92	0.0652174	0.152174	0.0434783	0.141304	0.163043	0.141304	0.119565	0.0434783	0.0326087	0	0.0326087	0.0108696	0.0217391	0.0217391	0	0	0.0108696	0
Locus_2082	scaffold_636:26504-26970	+	No	Gene	RM	1886379	NA	2	467	306	0.179739	0.0849673	0.0915033	0.186275	0.0718954	0.133987	0.176471	0.0653595	0.00653595	0.00326797	0	0	0	0	0	0	0	0
Locus_2083	scaffold_643:6820-7858	.	No	Intergene	RM	NA	NA	1	1039	11611	0.0559814	0.0354836	0.128585	0.085264	0.0580484	0.142365	0.0476273	0.0369477	0.0231677	0.203686	0.176643	0.00155025	0.00232538	0.00146413	8.61252e-05	0.000344501	0	0.000430626
Locus_2084	scaffold_643:10075-10697	.	No	Intergene	RM	NA	NA	2	623	517	0.0638298	0.0947776	0.0870406	0.0580271	0.10058	0.282398	0.170213	0.0967118	0.0270793	0.00386847	0.00193424	0	0.00967118	0.00386847	0	0	0	0
Locus_2085	scaffold_643:18153-20449	-	No	Intergene	ERM	NA	NA	0	2297	1715	0.0676385	0.0810496	0.0827988	0.0728863	0.210496	0.11895	0.122449	0.0909621	0.0530612	0.0262391	0.0209913	0.0116618	0.0110787	0.0134111	0.00524781	0.0058309	0.00291545	0.00233236
Locus_2086	scaffold_644:24882-25327	-	No	Intergene	No	NA	Tad1-29_BG	2	446	190	0.121053	0.210526	0.1	0.115789	0.115789	0.110526	0.147368	0.0736842	0	0	0.00526316	0	0	0	0	0	0	0
Locus_2087	scaffold_648:17-469	-	No	Intergene	No	NA	NA	2	453	188	0.18617	0.0744681	0.0638298	0.0744681	0.0531915	0.132979	0.239362	0.148936	0.0212766	0.00531915	0	0	0	0	0	0	0	0
Locus_2088	scaffold_649:7603-8007	.	No	Intergene	No	NA	NA	2	405	189	0.216931	0.0793651	0.0740741	0.0899471	0.0899471	0.164021	0.206349	0.0582011	0.021164	0	0	0	0	0	0	0	0	0
Locus_2089	scaffold_653:4055-4233	.	No	Intergene	No	NA	NA	1	179	101	0.0891089	0.128713	0.178218	0.039604	0.0990099	0.217822	0.049505	0.0594059	0.108911	0	0	0	0.019802	0	0	0	0.00990099	0
Locus_209	scaffold_17:717032-720396	-	No	Gene	No	1516785;1868966	NA	1	3365	156	0.160256	0.0961538	0.121795	0.0320513	0.121795	0.108974	0.0833333	0.102564	0.0448718	0.0192308	0.0320513	0.025641	0.0192308	0.0192308	0.0128205	0	0	0
Locus_2090	scaffold_655:8005-10838	-	No	Gene	No	1738316	NA	1	2834	103	0.15534	0.165049	0.0970874	0.126214	0.116505	0.0679612	0.0485437	0.0582524	0.0582524	0	0.0291262	0.0291262	0.0291262	0	0	0	0.0194175	0
Locus_2091	scaffold_658:19531-19994	+	No	Intergene	ERM	NA	NA	0	464	1803	0.134775	0.157515	0.235164	0.201331	0.0881864	0.0305047	0.0305047	0.0194121	0.010538	0.0216306	0.00665557	0.00831947	0.0116473	0.00610094	0.0166389	0.00610094	0.0110926	0.00388242
Locus_2092	scaffold_663:8146-9704	+	No	Gene	No	1738570	NA	0	1559	1155	0.0796537	0.0692641	0.0805195	0.116017	0.0753247	0.0666667	0.0493506	0.0718615	0.00606061	0.00779221	0.0112554	0.0034632	0.00519481	0.004329	0.004329	0.0103896	0.0779221	0.260606
Locus_2093	scaffold_670:17693-18944	+	No	Gene	ERM	1468977;1468979	NA	1	1252	279	0.09319	0.146953	0.125448	0.121864	0.103943	0.0681004	0.0501792	0.046595	0.0358423	0.046595	0.0322581	0.0358423	0.0215054	0.0358423	0.00716846	0.0107527	0.0107527	0.00716846
Locus_2094	scaffold_673:2465-5124	.	No	Intergene	No	NA	Tad1-18_BG	2	2660	134	0.0820896	0.149254	0.0970149	0.0746269	0.149254	0.164179	0.149254	0.104478	0.0298507	0	0	0	0	0	0	0	0	0
Locus_2095	scaffold_680:6888-9689	-	No	Gene	RM	1739015	NA	1	2802	227	0.110132	0.127753	0.114537	0.0704846	0.0748899	0.0748899	0.0704846	0.101322	0.0440529	0.030837	0.030837	0.0264317	0.0352423	0.0176211	0.0176211	0.0352423	0.0132159	0.00440529
Locus_2096	scaffold_683:8602-9493	+	No	Gene	RM	1791704	NA	2	892	134	0.0522388	0.0522388	0.0447761	0.0746269	0.119403	0.149254	0.223881	0.186567	0.0820896	0.0149254	0	0	0	0	0	0	0	0
Locus_2097	scaffold_683:11506-12885	.	No	Intergene	No	NA	NA	0	1380	663	0.226244	0.282051	0.0633484	0.0829563	0.0618401	0.0739065	0.0965309	0.0799397	0.0301659	0.00301659	0	0	0	0	0	0	0	0
Locus_2098	scaffold_684:13588-14255	-	No	Intergene	No	NA	Harbinger-22_PGr	0	668	134	0.0223881	0.0447761	0.104478	0.0746269	0.0223881	0.0895522	0.268657	0.134328	0.223881	0.00746269	0	0	0	0	0	0	0	0.00746269
Locus_2099	scaffold_697:11907-14294	.	No	Gene	RM	1825428	CACTA-1_Ccinerea	2	2388	581	0.070568	0.115318	0.0998279	0.091222	0.110155	0.19105	0.179002	0.0998279	0.0413081	0.00172117	0	0	0	0	0	0	0	0
Locus_21	scaffold_2:369102-371517	-	No	Intergene	No	NA	Tad1-9_BG	2	2416	531	0.210923	0.156309	0.0979284	0.0602637	0.184557	0.0979284	0.105461	0.0546139	0.0301318	0.00188324	0	0	0	0	0	0	0	0
Locus_210	scaffold_17:743561-754924	.	No	Intergene	RM	NA	NA	2	11364	4039	0.0505076	0.0487744	0.0715524	0.121317	0.199554	0.18767	0.161426	0.106462	0.0391186	0.00916068	0.00297103	0.000742758	0.000742758	0	0	0	0	0
Locus_2100	scaffold_705:166-1968	.	No	Gene	No	1423202	NA	1	1803	2554	0.146045	0.150744	0.0610807	0.108457	0.0653876	0.0931872	0.122553	0.102193	0.0673453	0.0328896	0.0144871	0.00978857	0.00743931	0.00587314	0.0054816	0.00391543	0.00156617	0.00156617
Locus_2101	scaffold_705:7829-9587	+	No	Gene	No	1833854	NA	0	1759	9817	0.0777223	0.0721198	0.0633595	0.0802689	0.145156	0.143832	0.129266	0.116329	0.0580625	0.0320872	0.026994	0.0140572	0.0111032	0.0079454	0.00438016	0.00621371	0.00692676	0.00417643
Locus_2102	scaffold_705:9816-13378	+	No	Gene	No	1739217;1739219;1760957;1833854	NA	1	3563	24373	0.16346	0.121405	0.0974029	0.0981004	0.10048	0.101875	0.0765191	0.0530915	0.0265868	0.0217864	0.0152628	0.0153448	0.0189964	0.0320026	0.0286793	0.0121856	0.0129241	0.00389776
Locus_2103	scaffold_710:159-2758	-	No	Gene	No	1469059	NA	1	2600	20951	0.128633	0.118037	0.0788984	0.0801394	0.111689	0.112214	0.110639	0.0831941	0.0473486	0.0364183	0.0260608	0.0163238	0.0137464	0.00940289	0.00883013	0.00644361	0.0070641	0.00491623
Locus_2104	scaffold_710:8619-12350	.	No	Gene	No	1469060	NA	2	3732	4023	0.127517	0.137957	0.0795426	0.0785483	0.0825255	0.110863	0.157842	0.109868	0.054437	0.0218742	0.0116828	0.00720855	0.00621427	0.00273428	0.0059657	0.00124285	0.00198857	0.00198857
Locus_2105	scaffold_739:9-8820	-	No	Gene	No	1739496;1739499;1739503;1743476;1833864	NA	2	8812	21856	0.128203	0.134746	0.111914	0.107705	0.11228	0.120196	0.111365	0.0704612	0.0360084	0.0181186	0.0121706	0.00896779	0.00768668	0.00581076	0.00539898	0.00311127	0.00315703	0.00269949
Locus_2106	scaffold_741:1-8677	+	No	Gene	No	1064698;1469097;1469099;1469104;1739522;1739533	NA	1	8677	33436	0.145831	0.139221	0.111646	0.0970212	0.08766	0.0979184	0.100072	0.0693265	0.0364876	0.0350221	0.0223412	0.0137875	0.0114248	0.00995933	0.00924154	0.00445627	0.00430674	0.00427683
Locus_2107	scaffold_743:7710-8616	.	No	Intergene	RM	NA	NA	2	907	250	0.056	0.136	0.06	0.048	0.08	0.104	0.148	0.284	0.072	0.012	0	0	0	0	0	0	0	0
Locus_2108	scaffold_759:6-6312	.	No	Gene	No	1430001;1489381;1739666	NA	2	6307	9303	0.129958	0.10631	0.096313	0.0792218	0.101043	0.129958	0.157261	0.10201	0.048479	0.0153714	0.00806192	0.00881436	0.0027948	0.00225734	0.00236483	0.00128991	0.00569709	0.0027948
Locus_2109	scaffold_776:4021-5343	+	No	Intergene	No	NA	NA	2	1323	175	0.0571429	0.0914286	0.114286	0.137143	0.137143	0.12	0.148571	0.16	0.0171429	0.0114286	0.00571429	0	0	0	0	0	0	0
Locus_211	scaffold_18:615-719	-	No	Intergene	No	NA	NA	2	105	90	0.0111111	0.0777778	0.3	0.133333	0.177778	0.0222222	0.0888889	0.133333	0.0222222	0.0333333	0	0	0	0	0	0	0	0
Locus_2110	scaffold_778:4390-5260	+	No	Intergene	No	NA	NA	2	871	173	0.0693642	0.150289	0.0924855	0.121387	0.121387	0.156069	0.16185	0.109827	0.00578035	0.00578035	0.00578035	0	0	0	0	0	0	0
Locus_2111	scaffold_794:29-6177	-	No	Gene	ERM	1469144;1761024	NA	1	6149	28513	0.138323	0.128818	0.145969	0.0982359	0.0972188	0.0932557	0.0926946	0.073861	0.0348964	0.0232175	0.0192193	0.0143443	0.0140638	0.00697927	0.00666363	0.00361239	0.00452425	0.00410339
Locus_2112	scaffold_797:15-6271	-	No	Gene	No	1739902;1743490;1792040;1866655	NA	1	6257	17893	0.116191	0.113396	0.11457	0.0885821	0.089644	0.120829	0.106019	0.081652	0.0423629	0.0224669	0.017437	0.0151456	0.0131895	0.00832728	0.0194489	0.0153691	0.00832728	0.00704186
Locus_2113	scaffold_811:16-4917	+	No	Gene	RM	1098871;1098872;1739976;1827431	I-1_AO	2	4902	524	0.118321	0.0992366	0.0706107	0.0763359	0.122137	0.188931	0.204198	0.0973282	0.019084	0.00381679	0	0	0	0	0	0	0	0
Locus_2114	scaffold_815:62-1355	-	No	Intergene	No	NA	NA	1	1294	110	0.190909	0.209091	0.0909091	0.127273	0.0727273	0.0636364	0.0545455	0.0272727	0.0272727	0	0.0181818	0.0363636	0.0181818	0.00909091	0.0181818	0.0181818	0	0.0181818
Locus_2115	scaffold_817:5055-5236	.	No	Intergene	No	NA	NA	2	182	94	0.106383	0.148936	0.0851064	0.0531915	0.159574	0.148936	0.159574	0.106383	0.0212766	0.0106383	0	0	0	0	0	0	0	0
Locus_2116	scaffold_828:3-4837	.	No	Gene	No	1469184;1469189;1469191;1740052;1827756	NA	2	4835	7894	0.0924753	0.10261	0.0922219	0.0806942	0.125285	0.152394	0.145807	0.132379	0.0434507	0.0119078	0.00494046	0.00329364	0.00202686	0.00329364	0.00380035	0.00202686	0.000760071	0.000633392
Locus_2117	scaffold_830:1-1782	.	No	Gene	No	1886648	Tad1-33_BG	2	1782	309	0.145631	0.135922	0.0809061	0.119741	0.139159	0.142395	0.116505	0.0873786	0.0226537	0.00647249	0.00323625	0	0	0	0	0	0	0
Locus_2118	scaffold_830:1982-4750	.	No	Gene	No	1886648	Zisupton-3_PGr	2	2769	170	0.141176	0.0941176	0.111765	0.0882353	0.117647	0.176471	0.123529	0.1	0.0235294	0.0117647	0.0117647	0	0	0	0	0	0	0
Locus_2119	scaffold_836:1-4596	+	No	Gene	ERM	1740074;1740087	NA	1	4596	21811	0.163954	0.14401	0.0987117	0.0922929	0.090734	0.0837192	0.086516	0.0672596	0.0755124	0.0243455	0.0183394	0.0137545	0.0146256	0.00994911	0.00499748	0.00362203	0.00357618	0.00408051
Locus_212	scaffold_18:5870-8534	-	No	Gene	No	1745464	NA	1	2665	129	0.155039	0.0852713	0.0930233	0.0697674	0.0620155	0.0620155	0.0620155	0.0465116	0.0465116	0.0697674	0.0542636	0.108527	0.0387597	0.0310078	0.00775194	0	0	0.00775194
Locus_2120	scaffold_842:3-4372	-	No	Gene	No	1469207;1469208;1740119;1740125	NA	1	4370	26164	0.174782	0.163889	0.125478	0.0997936	0.0741095	0.0998701	0.0872191	0.0715869	0.0340162	0.0152882	0.0141416	0.00936401	0.00794985	0.00462468	0.00458645	0.0084085	0.00271365	0.00217857
Locus_2121	scaffold_861:139-3769	.	No	Gene	No	1740220;1740221	NA	1	3631	1659	0.0970464	0.0518385	0.0620856	0.058469	0.0596745	0.0867993	0.0916215	0.0765521	0.0988547	0.170585	0.114527	0.0168776	0.00482218	0.0066305	0.00180832	0	0.000602773	0.00120555
Locus_2122	scaffold_862:157-2459	+	No	Gene	RM	1740240;1849309	NA	1	2303	3060	0.143464	0.0905229	0.157843	0.114379	0.11732	0.0470588	0.0611111	0.0519608	0.0212418	0.0379085	0.0166667	0.00849673	0.0104575	0.0127451	0.0163399	0.00849673	0.0411765	0.0428105
Locus_2123	scaffold_871:55-3505	.	No	Gene	No	1469223;1469224	NA	1	3451	438	0.107306	0.155251	0.125571	0.107306	0.0890411	0.114155	0.107306	0.0799087	0.0388128	0.0182648	0.0205479	0.00913242	0.00456621	0	0.00913242	0.0114155	0.00228311	0
Locus_2124	scaffold_897:1397-3175	.	No	Gene	RM	1792193;1849317	NA	2	1779	995	0.103518	0.112563	0.100503	0.0984925	0.258291	0.122613	0.0894472	0.0512563	0.0311558	0.00904523	0.00904523	0.0040201	0.00301508	0.0040201	0.00100503	0	0.00201005	0
Locus_2125	scaffold_934:5-766	-	No	Gene	No	1792237	NA	2	762	136	0.0661765	0.132353	0.176471	0.0588235	0.132353	0.102941	0.169118	0.110294	0.0147059	0.0147059	0.0147059	0	0	0	0.00735294	0	0	0
Locus_2126	scaffold_940:1-478	+	No	Gene	RM	1792245	NA	2	478	896	0.128348	0.11942	0.133929	0.103795	0.142857	0.123884	0.117188	0.0814732	0.0401786	0.00558036	0.00111607	0.00111607	0.00111607	0	0	0	0	0
Locus_2127	scaffold_982:2-1828	+	No	Gene	No	1469275	NA	1	1827	10400	0.208558	0.160962	0.121827	0.0926923	0.0524038	0.0728846	0.0523077	0.0320192	0.0267308	0.0252885	0.01125	0.0125	0.00884615	0.00865385	0.0178846	0.0249038	0.0503846	0.0199038
Locus_2128	scaffold_996:2-1760	-	No	Gene	No	1469280	NA	1	1759	6796	0.130665	0.138905	0.0960859	0.1005	0.120365	0.10256	0.10359	0.0626839	0.0413479	0.0311948	0.0135374	0.0103002	0.00882872	0.00897587	0.00779871	0.0108888	0.00515009	0.00662154
Locus_2129	scaffold_1071:8-1193	+	No	Gene	No	1489550	NA	2	1186	517	0.174081	0.137331	0.170213	0.121857	0.104449	0.0773694	0.0754352	0.10058	0.032882	0.00386847	0	0.00193424	0	0	0	0	0	0
Locus_213	scaffold_18:8736-9807	-	No	Gene	No	1745464	NA	1	1072	95	0.0947368	0.242105	0.189474	0.0736842	0.0421053	0.0631579	0.0842105	0.0736842	0.0315789	0.0210526	0.0315789	0	0.0105263	0.0105263	0.0210526	0.0105263	0	0
Locus_2130	scaffold_1080:523-1135	+	No	Gene	No	1740781	NA	1	613	90	0.122222	0.1	0.188889	0.111111	0.0777778	0.0777778	0.0444444	0.0444444	0.111111	0.0111111	0.0111111	0.0222222	0.0333333	0	0.0111111	0.0222222	0.0111111	0
Locus_2131	scaffold_1085:55-1160	+	No	Intergene	RM	NA	Gypsy-1-I_RO	2	1106	95	0.0526316	0.0736842	0.126316	0.105263	0.0842105	0.115789	0.273684	0.126316	0.0421053	0	0	0	0	0	0	0	0	0
Locus_214	scaffold_18:10867-11787	+	No	Gene	No	1516968	NA	1	921	99	0.111111	0.121212	0.0808081	0.0808081	0.040404	0.131313	0.0505051	0.040404	0.0606061	0.0707071	0.0505051	0.111111	0.020202	0	0.020202	0	0	0.010101
Locus_215	scaffold_18:12107-15796	+	No	Gene	ERM	1516978	NA	1	3690	189	0.132275	0.100529	0.148148	0.100529	0.0952381	0.0793651	0.0899471	0.042328	0.037037	0.0634921	0.021164	0.042328	0.00529101	0.015873	0.010582	0.010582	0	0.00529101
Locus_216	scaffold_18:16054-19320	-	No	Gene	No	1516979	NA	1	3267	128	0.125	0.148438	0.0859375	0.132812	0.0546875	0.046875	0.046875	0.0390625	0.0546875	0.046875	0.0390625	0.0703125	0.046875	0.015625	0	0.03125	0.015625	0
Locus_217	scaffold_18:39655-41181	-	No	Gene	No	1517096	NA	1	1527	164	0.109756	0.103659	0.109756	0.0487805	0.097561	0.0670732	0.0914634	0.0670732	0.054878	0.0731707	0.0365854	0.0365854	0.0487805	0.0304878	0.00609756	0	0.0121951	0.00609756
Locus_218	scaffold_18:41617-42943	+	No	Gene	ERM	1517103	NA	0	1327	11077	0.105895	0.209533	0.193735	0.233366	0.0515483	0.065812	0.0411664	0.0696037	0.0104721	0.0157985	0.00153471	0.000993049	0.000270831	0	9.02772e-05	0	9.02772e-05	9.02772e-05
Locus_219	scaffold_18:82877-87453	+	No	Gene	No	1517290;1741101	NA	1	4577	142	0.119718	0.140845	0.190141	0.056338	0.0704225	0.0633803	0.0422535	0.028169	0.0211268	0.0352113	0.0915493	0.0422535	0.028169	0.0140845	0.028169	0.0211268	0.00704225	0
Locus_22	scaffold_2:460219-464333	+	No	Gene	No	1834046	NA	2	4115	2411	0.138946	0.142265	0.10618	0.11572	0.119038	0.116964	0.145583	0.0837827	0.0257155	0.00497719	0.000414766	0	0.000414766	0	0	0	0	0
Locus_220	scaffold_18:89247-91187	-	No	Gene	ERM	1517326	NA	1	1941	501	0.135729	0.181637	0.115768	0.0618762	0.0958084	0.0618762	0.0658683	0.0479042	0.0758483	0.0518962	0.0259481	0.0219561	0.0139721	0.00998004	0.00798403	0.0179641	0.00598802	0.00199601
Locus_221	scaffold_18:163107-166163	+	No	Gene	No	1448957;1764478	NA	1	3057	104	0.144231	0.134615	0.182692	0.115385	0.0769231	0.0865385	0.0865385	0.0192308	0.0384615	0.00961538	0.0288462	0.0384615	0.0192308	0.00961538	0	0	0.00961538	0
Locus_222	scaffold_18:188540-190614	-	No	Gene	No	1517677	NA	1	2075	211	0.109005	0.132701	0.156398	0.132701	0.0758294	0.0473934	0.0616114	0.0473934	0.0379147	0.028436	0.0331754	0.028436	0.0331754	0.028436	0.0236967	0.0189573	0.00473934	0
Locus_223	scaffold_18:231099-232291	-	No	Gene	ERM	1741111	NA	2	1193	281	0.0640569	0.0996441	0.0462633	0.11032	0.160142	0.24911	0.117438	0.0355872	0.0284698	0.0177936	0.0142349	0.0142349	0.0142349	0.0106762	0.00355872	0.00711744	0.00355872	0.00355872
Locus_224	scaffold_18:232514-232779	-	No	Gene	RM	1741111	NA	0	266	1034	0.0290135	0.0154739	0.0309478	0.0309478	0.0232108	0.0667311	0.0638298	0.132495	0.0464217	0.0415861	0.0299807	0.0299807	0.0232108	0.0270793	0.089942	0.0696325	0.244681	0.00483559
Locus_225	scaffold_18:258235-260697	-	No	Gene	No	1764509	NA	1	2463	102	0.205882	0.0980392	0.0980392	0.147059	0.0784314	0.0882353	0.0686275	0.0392157	0.0196078	0.0392157	0.0196078	0.0294118	0.00980392	0.0196078	0.0196078	0	0.00980392	0.00980392
Locus_226	scaffold_18:261082-261972	-	No	Gene	ERM	1448956	NA	0	891	92	0.119565	0.206522	0.163043	0.152174	0.0978261	0.0978261	0.0434783	0.0434783	0.0434783	0.0108696	0	0	0	0.0108696	0	0	0.0108696	0
Locus_227	scaffold_18:447537-447639	.	No	Intergene	No	NA	NA	0	103	172	0.0755814	0.238372	0.203488	0.19186	0.0755814	0.174419	0.0174419	0.00581395	0.00581395	0.00581395	0.00581395	0	0	0	0	0	0	0
Locus_228	scaffold_18:597706-598036	.	No	Intergene	No	NA	NA	0	331	323	0.0247678	0.0340557	0.0495356	0.0928793	0.0650155	0.0464396	0.151703	0.368421	0.0495356	0.0278638	0.0371517	0.00619195	0	0.00309598	0.00619195	0.0247678	0.00928793	0.00309598
Locus_229	scaffold_18:720180-720928	+	No	Intergene	No	NA	NA	2	749	106	0.0754717	0.122642	0.0849057	0.0943396	0.169811	0.169811	0.141509	0.0471698	0.0660377	0.0188679	0.00943396	0	0	0	0	0	0	0
Locus_23	scaffold_2:478850-481348	.	No	Intergene	RM	NA	NA	2	2499	550	0.0345455	0.0309091	0.0890909	0.163636	0.247273	0.163636	0.150909	0.0636364	0.0418182	0.00909091	0.00363636	0	0.00181818	0	0	0	0	0
Locus_230	scaffold_18:726013-726986	+	No	Intergene	RM	NA	NA	2	974	122	0.0245902	0.122951	0.0983607	0.131148	0.163934	0.106557	0.229508	0.0327869	0.057377	0.00819672	0.0163934	0.00819672	0	0	0	0	0	0
Locus_231	scaffold_19:16783-16976	+	No	Intergene	ERM	NA	NA	0	194	877	0.6374	0.0535918	0.0250855	0.0399088	0.031927	0.0216648	0.0148233	0.022805	0.0193843	0.027366	0.0376283	0.0193843	0.013683	0.0159635	0.00684151	0.00798176	0.00114025	0.00342075
Locus_232	scaffold_19:17275-17526	+	No	Intergene	ERM	NA	NA	2	252	149	0.0872483	0.100671	0.194631	0.288591	0.0738255	0.0738255	0.0671141	0.0268456	0.0268456	0.0134228	0.0134228	0.00671141	0.00671141	0.00671141	0.00671141	0	0.00671141	0
Locus_233	scaffold_19:31306-32425	+	No	Gene	ERM	348238;348239	NA	0	1120	160	0.15625	0.11875	0.28125	0.06875	0.0625	0.2	0.03125	0.03125	0.00625	0.00625	0.00625	0	0.00625	0.00625	0	0.0125	0.00625	0
Locus_234	scaffold_19:32663-34826	+	No	Gene	No	348239	NA	1	2164	91	0.164835	0.164835	0.142857	0.0659341	0.0769231	0.0879121	0.0879121	0.032967	0.021978	0.021978	0.032967	0.021978	0.021978	0.021978	0.021978	0	0.010989	0
Locus_235	scaffold_19:56414-59515	.	No	Gene	No	1518946;1518949	NA	1	3102	119	0.10084	0.159664	0.134454	0.12605	0.0840336	0.0672269	0.0504202	0.0420168	0.0420168	0.0756303	0.0504202	0.00840336	0.00840336	0.0252101	0.00840336	0.00840336	0.00840336	0
Locus_236	scaffold_19:272948-275455	-	No	Gene	No	1519395	NA	1	2508	213	0.159624	0.178404	0.0892019	0.0985915	0.117371	0.0610329	0.0469484	0.0328638	0.0375587	0.0375587	0.0375587	0.0187793	0.0187793	0.0328638	0.00469484	0.0187793	0.00469484	0.00469484
Locus_237	scaffold_19:340915-341567	+	No	Intergene	RM	NA	NA	2	653	4357	0.114069	0.0945605	0.0989213	0.118201	0.107643	0.211384	0.158136	0.0768878	0.0181317	0.00160661	0.000229516	0	0	0	0	0.000229516	0	0
Locus_238	scaffold_19:341785-341987	+	No	Intergene	RM	NA	NA	2	203	293	0.293515	0.102389	0.122867	0.0819113	0.170648	0.0716724	0.0887372	0.0409556	0.0204778	0.00341297	0	0.00341297	0	0	0	0	0	0
Locus_239	scaffold_19:481119-482031	-	No	Intergene	ERM	NA	NA	0	913	7245	0.0150449	0.0224983	0.251898	0.0937198	0.0325742	0.0191856	0.00703934	0.00786749	0.00869565	0.118427	0.331401	0.026087	0.00703934	0.00372671	0.021256	0.0215321	0.00952381	0.00248447
Locus_24	scaffold_2:634067-638542	+	No	Gene	RM	1866993	NA	2	4476	3057	0.109912	0.110893	0.112856	0.112856	0.12594	0.160942	0.155381	0.0768728	0.0287864	0.00392542	0.000981354	0.000327118	0.000327118	0	0	0	0	0
Locus_240	scaffold_19:552439-553857	-	No	Gene	No	1764721	NA	1	1419	119	0.184874	0.159664	0.142857	0.134454	0.117647	0.0756303	0.0672269	0.0252101	0.0168067	0.0168067	0.0168067	0	0.00840336	0.00840336	0	0.00840336	0.00840336	0.00840336
Locus_241	scaffold_19:576929-577291	-	No	Intergene	RM	NA	NA	0	363	268	0.0932836	0.0708955	0.0746269	0.0597015	0.0634328	0.0522388	0.0485075	0.0522388	0.0186567	0.0447761	0.0634328	0.100746	0.108209	0.0708955	0.0186567	0.0335821	0.0223881	0.00373134
Locus_242	scaffold_19:620817-622518	-	No	Gene	No	1520258	NA	1	1702	101	0.168317	0.247525	0.0990099	0.0990099	0.0594059	0.049505	0.049505	0.029703	0.029703	0.00990099	0.00990099	0.039604	0.029703	0.029703	0.029703	0.00990099	0	0.00990099
Locus_243	scaffold_19:624311-626118	+	No	Gene	No	1520268	NA	1	1808	108	0.0925926	0.101852	0.166667	0.0925926	0.0648148	0.101852	0.0277778	0.037037	0.0277778	0.0555556	0.0555556	0.0462963	0.0185185	0.037037	0.0185185	0.00925926	0.0185185	0.0277778
Locus_244	scaffold_19:654286-658173	-	No	Gene	No	1802323	NA	1	3888	192	0.145833	0.104167	0.125	0.104167	0.0572917	0.0677083	0.0572917	0.0729167	0.0208333	0.0572917	0.046875	0.0260417	0.015625	0.03125	0.0364583	0.0104167	0.015625	0.00520833
Locus_245	scaffold_20:2865-5837	.	No	Intergene	No	NA	Tad1-24_BG	2	2973	169	0.0769231	0.0828402	0.100592	0.0532544	0.100592	0.177515	0.195266	0.112426	0.0828402	0.0177515	0	0	0	0	0	0	0	0
Locus_246	scaffold_20:28126-29739	+	No	Gene	No	1520614	NA	1	1614	224	0.0892857	0.0758929	0.0892857	0.0714286	0.0714286	0.0446429	0.0401786	0.0401786	0.0625	0.0803571	0.0892857	0.129464	0.0401786	0.03125	0.0178571	0.0133929	0.00892857	0.00446429
Locus_247	scaffold_20:65089-67352	.	No	Gene	No	1520689	NA	2	2264	201	0.114428	0.0597015	0.0547264	0.079602	0.169154	0.179104	0.18408	0.0995025	0.0348259	0.0149254	0	0	0.00497512	0.00497512	0	0	0	0
Locus_248	scaffold_20:84798-86459	-	No	Gene	No	1520773	NA	1	1662	250	0.132	0.112	0.084	0.112	0.056	0.064	0.052	0.068	0.056	0.032	0.064	0.052	0.052	0.024	0.024	0.012	0.004	0
Locus_249	scaffold_20:205081-210332	-	No	Gene	No	1764819	NA	1	5252	152	0.138158	0.118421	0.157895	0.0855263	0.0592105	0.0657895	0.0723684	0.0394737	0.0855263	0.0328947	0.0526316	0.0197368	0.0263158	0.00657895	0.00657895	0.00657895	0.0263158	0
Locus_25	scaffold_2:724981-725026	+	No	Intergene	ERM	NA	NA	1	46	1528	0.123037	0.151832	0.123691	0.102094	0.0379581	0.149215	0.0739529	0.110602	0.0634817	0.0281414	0.0124346	0.0104712	0.0065445	0.00196335	0.0013089	0	0.00327225	0
Locus_250	scaffold_20:353043-355416	+	No	Gene	No	1521273	NA	1	2374	104	0.201923	0.0192308	0.125	0.0576923	0.0961538	0.0865385	0.0865385	0.0288462	0.0288462	0.0480769	0.0288462	0.0288462	0.0480769	0.00961538	0.0480769	0.0384615	0.00961538	0.00961538
Locus_251	scaffold_20:356460-358609	-	No	Gene	ERM	1521277	NA	1	2150	206	0.179612	0.169903	0.0873786	0.116505	0.145631	0.0631068	0.0485437	0.0242718	0.038835	0.0291262	0.0242718	0.0145631	0.0194175	0.0194175	0.0145631	0	0.00485437	0
Locus_252	scaffold_20:412609-416213	+	No	Gene	No	1521324	NA	1	3605	108	0.148148	0.12037	0.12037	0.111111	0.0740741	0.0555556	0.0277778	0.0462963	0.037037	0.0277778	0.0833333	0.0555556	0.037037	0.00925926	0.0185185	0.0185185	0	0.00925926
Locus_253	scaffold_20:467594-469573	-	No	Gene	No	389182;1835934	NA	1	1980	130	0.207692	0.0692308	0.123077	0.1	0.0692308	0.0692308	0.0846154	0.0461538	0.0230769	0.0307692	0.0230769	0.0230769	0.0461538	0.0230769	0.0153846	0.0230769	0.0230769	0
Locus_254	scaffold_20:613441-618316	+	No	Gene	ERM	1521778	NA	1	4876	242	0.136364	0.128099	0.0991736	0.107438	0.119835	0.0950413	0.0867769	0.0619835	0.0371901	0.0206612	0.0330579	0.0123967	0.0123967	0.00413223	0.0165289	0.0165289	0.00826446	0.00413223
Locus_255	scaffold_20:626863-629868	-	No	Gene	No	1521812;1521837	NA	1	3006	144	0.194444	0.0625	0.0833333	0.0694444	0.0833333	0.0555556	0.0555556	0.0138889	0.0416667	0.0277778	0.0208333	0.0694444	0.0486111	0.0694444	0.0208333	0.0416667	0.0277778	0.0138889
Locus_256	scaffold_20:633639-635324	.	No	Gene	RM	1764925	NA	2	1686	1298	0.077812	0.140216	0.128659	0.0924499	0.196456	0.157165	0.117103	0.0585516	0.0215716	0.00924499	0	0	0.000770416	0	0	0	0	0
Locus_257	scaffold_20:657103-659006	.	No	Gene	RM	1521868;1521874	NA	2	1904	235	0.123404	0.114894	0.114894	0.093617	0.0808511	0.106383	0.221277	0.0978723	0.0425532	0.00425532	0	0	0	0	0	0	0	0
Locus_258	scaffold_20:673767-675516	+	No	Gene	No	1521892	NA	1	1750	93	0.129032	0.107527	0.16129	0.139785	0.16129	0.0322581	0.0645161	0.0430108	0.0430108	0.0107527	0.0107527	0.0215054	0.0107527	0.0322581	0.0215054	0.0107527	0	0
Locus_259	scaffold_20:681962-682430	.	No	Intergene	RM	NA	NA	2	469	90	0.0666667	0.0888889	0.0222222	0.0666667	0.0333333	0.411111	0.222222	0.0666667	0.0222222	0	0	0	0	0	0	0	0	0
Locus_26	scaffold_2:764206-773503	.	No	Intergene	RM	NA	Gypsy-1-I_RO	2	9298	5672	0.0454866	0.0539492	0.0832158	0.128702	0.195874	0.202221	0.150388	0.0849788	0.0354372	0.0139281	0.00334979	0.00229196	0.000176305	0	0	0	0	0
Locus_260	scaffold_21:45343-55469	.	No	Intergene	RM	NA	hAT-2_PGr	2	10127	3844	0.0398023	0.0585328	0.0790843	0.132674	0.228928	0.191207	0.131634	0.0793444	0.0424037	0.0109261	0.0028616	0.00234131	0.000260146	0	0	0	0	0
Locus_261	scaffold_21:62275-64529	+	No	Gene	RM	1521932	NA	2	2255	4576	0.0952797	0.135052	0.103584	0.102273	0.151005	0.163462	0.141171	0.0854458	0.0150787	0.00568182	0.000655594	0.000437063	0.000218531	0	0.000218531	0.000218531	0.000218531	0
Locus_262	scaffold_21:304336-306019	-	No	Gene	No	1764990	NA	2	1684	2070	0.0917874	0.0985507	0.119807	0.142029	0.122705	0.157971	0.146377	0.0869565	0.0251208	0.0057971	0.00144928	0.000966184	0	0	0	0	0.000483092	0
Locus_263	scaffold_21:318965-320404	+	No	Gene	RM	1522529	NA	1	1440	600	0.168333	0.161667	0.12	0.0833333	0.0816667	0.0533333	0.07	0.035	0.0316667	0.035	0.0333333	0.03	0.0166667	0.0166667	0.0216667	0.025	0.00833333	0.00833333
Locus_264	scaffold_21:339092-339516	+	No	Intergene	No	NA	NA	0	425	718	0.0766017	0.0598886	0.0696379	0.0376045	0.0222841	0.0181058	0.0181058	0.204735	0.194986	0.254875	0.0278552	0.00835655	0.00696379	0	0	0	0	0
Locus_265	scaffold_21:382903-383442	.	No	Intergene	No	NA	NA	2	540	98	0.102041	0.102041	0.102041	0.102041	0.193878	0.173469	0.183673	0.0102041	0.0306122	0	0	0	0	0	0	0	0	0
Locus_266	scaffold_21:474235-477327	+	No	Gene	No	1869411	Gypsy-3_RO-I	2	3093	182	0.0934066	0.0714286	0.0604396	0.0934066	0.148352	0.153846	0.225275	0.131868	0.021978	0	0	0	0	0	0	0	0	0
Locus_267	scaffold_21:478393-478873	.	No	Intergene	RM	NA	FOLYT1	2	481	878	0.1082	0.117312	0.124146	0.102506	0.137813	0.142369	0.136674	0.0842825	0.0250569	0.0170843	0.00341686	0.00113895	0	0	0	0	0	0
Locus_268	scaffold_21:479512-482463	.	No	Intergene	RM	NA	NA	2	2952	630	0.0428571	0.084127	0.0936508	0.150794	0.15873	0.184127	0.130159	0.0968254	0.0380952	0.0142857	0.0015873	0.0031746	0.0015873	0	0	0	0	0
Locus_269	scaffold_21:531450-533125	.	No	Intergene	No	NA	NA	1	1676	96	0.0833333	0.104167	0.104167	0.0833333	0.125	0.0833333	0.0729167	0.135417	0.0833333	0.0208333	0.03125	0.0208333	0.0208333	0.0104167	0	0.0104167	0.0104167	0
Locus_27	scaffold_2:815841-823255	.	No	Intergene	RM	NA	NA	2	7415	1886	0.0641569	0.0657476	0.0683987	0.134677	0.207847	0.202015	0.130965	0.0837752	0.0254507	0.0121951	0.00318134	0.00106045	0	0	0.000530223	0	0	0
Locus_270	scaffold_21:567216-568156	-	No	Gene	RM	1522825	NA	2	941	7944	0.0493454	0.0541289	0.1143	0.140987	0.0888721	0.139225	0.231747	0.140735	0.0320997	0.00654582	0.00151057	0.000251762	0.000251762	0	0	0	0	0
Locus_271	scaffold_21:651619-653352	-	No	Gene	No	1522888	NA	1	1734	247	0.101215	0.101215	0.0890688	0.101215	0.0566802	0.0242915	0.0647773	0.0404858	0.0404858	0.0809717	0.0526316	0.0607287	0.0566802	0.0404858	0.0283401	0.0283401	0.0202429	0.0121457
Locus_272	scaffold_21:655711-657127	+	No	Gene	No	1522898	NA	1	1417	104	0.0769231	0.0576923	0.0865385	0.153846	0.115385	0.0576923	0.105769	0	0.0961538	0.0288462	0.0288462	0.0288462	0.0480769	0.0480769	0.0384615	0.0192308	0	0.00961538
Locus_273	scaffold_22:26066-27007	+	No	Gene	ERM	1522960	NA	1	942	119	0.201681	0.201681	0.0672269	0.12605	0.092437	0.0504202	0.0756303	0.0252101	0.0168067	0.0252101	0.0252101	0.0168067	0.0336134	0.00840336	0.00840336	0	0.0168067	0.00840336
Locus_274	scaffold_22:425423-427035	.	No	Intergene	RM	NA	NA	2	1613	259	0.019305	0.0772201	0.0926641	0.150579	0.169884	0.212355	0.177606	0.0579151	0.023166	0	0.011583	0.003861	0	0.003861	0	0	0	0
Locus_275	scaffold_22:507064-507757	+	No	Intergene	RM	NA	NA	2	694	129	0.0620155	0.147287	0.0775194	0.131783	0.147287	0.0852713	0.186047	0.0852713	0.0542636	0.0155039	0	0	0	0	0	0.00775194	0	0
Locus_276	scaffold_23:14081-15065	-	No	Gene	ERM	1524048;1765251	NA	1	985	663	0.140271	0.125189	0.0633484	0.13273	0.104072	0.0889894	0.0588235	0.0497738	0.025641	0.0271493	0.0377074	0.0226244	0.025641	0.015083	0.0165913	0.015083	0.0286576	0.0226244
Locus_277	scaffold_23:16631-18065	+	No	Gene	ERM	1524053	NA	1	1435	265	0.120755	0.124528	0.124528	0.0867925	0.0716981	0.0679245	0.0490566	0.0339623	0.045283	0.0415094	0.0641509	0.0339623	0.045283	0.0339623	0.0264151	0.0150943	0.0150943	0
Locus_278	scaffold_23:25641-27728	-	No	Gene	ERM	1524087	NA	1	2088	367	0.128065	0.144414	0.141689	0.0953678	0.0599455	0.0762943	0.0490463	0.0217984	0.0408719	0.0381471	0.0572207	0.0408719	0.0435967	0.0217984	0.0217984	0.00544959	0.0027248	0.0108992
Locus_279	scaffold_23:80752-83063	.	No	Gene	RM	454026	NA	2	2312	212	0.0613208	0.0707547	0.0849057	0.0660377	0.150943	0.221698	0.15566	0.122642	0.0566038	0.00471698	0	0	0.00471698	0	0	0	0	0
Locus_28	scaffold_2:847690-854830	.	No	Intergene	RM	NA	NA	2	7141	2408	0.0406977	0.0581395	0.0539867	0.125	0.219269	0.211379	0.153239	0.0743355	0.0394518	0.0166113	0.00539867	0.00207641	0.000415282	0	0	0	0	0
Locus_280	scaffold_23:188243-189075	+	No	Intergene	No	NA	NA	2	833	110	0.0454545	0.0454545	0.0454545	0.190909	0.509091	0.0363636	0.0272727	0.0363636	0.0454545	0	0	0.0181818	0	0	0	0	0	0
Locus_281	scaffold_23:282897-286777	-	No	Gene	No	1449410	NA	1	3881	192	0.161458	0.135417	0.109375	0.125	0.0677083	0.0729167	0.046875	0.0677083	0.0208333	0.0416667	0.0260417	0.046875	0.015625	0.00520833	0.0260417	0.0104167	0.015625	0.00520833
Locus_282	scaffold_23:342866-345777	+	No	Gene	No	1524900	NA	1	2912	217	0.119816	0.119816	0.0921659	0.129032	0.0921659	0.0737327	0.0552995	0.0599078	0.0368664	0.0691244	0.0230415	0.0414747	0.0184332	0.0184332	0.0138249	0.0184332	0.0138249	0.00460829
Locus_283	scaffold_23:440377-442861	+	No	Gene	No	1525050	NA	1	2485	234	0.162393	0.15812	0.123932	0.0811966	0.0683761	0.0598291	0.0683761	0.034188	0.0213675	0.0384615	0.0512821	0.0299145	0.025641	0.0299145	0.0213675	0.0042735	0.0128205	0.00854701
Locus_284	scaffold_23:460593-460749	-	No	Gene	No	1525122	NA	0	157	11210	0.64273	0.0422837	0.0863515	0.049331	0.0322034	0.0514719	0.0213202	0.00526316	0.0387154	0.00945584	0.00561998	0.00686887	0.00178412	0.00124888	0.00133809	0.000802855	0.00133809	0.00187333
Locus_285	scaffold_23:514132-517386	-	No	Gene	No	1525281;1525319	NA	1	3255	143	0.104895	0.13986	0.0979021	0.0839161	0.0979021	0.0699301	0.0769231	0.0699301	0.0559441	0.034965	0.0559441	0.048951	0	0.013986	0.013986	0.013986	0.00699301	0.013986
Locus_286	scaffold_23:672992-674650	+	No	Gene	No	1525617	NA	1	1659	179	0.122905	0.0837989	0.117318	0.150838	0.106145	0.0893855	0.0167598	0.0391061	0.0391061	0.027933	0.027933	0.0502793	0.0446927	0.0335196	0.0335196	0.0111732	0.00558659	0
Locus_287	scaffold_23:676894-680197	-	No	Gene	ERM	1525622	NA	1	3304	847	0.14758	0.108619	0.153483	0.115702	0.0909091	0.0672963	0.0637544	0.0507674	0.0354191	0.0318772	0.0342385	0.0283353	0.0295159	0.0106257	0.0141677	0.00590319	0.00472255	0.00708383
Locus_288	scaffold_24:62540-71634	.	No	Gene	RM	474489	NA	2	9095	4881	0.0469166	0.0573653	0.0712969	0.129072	0.21512	0.188281	0.146691	0.0938332	0.032985	0.0104487	0.00553165	0.00204876	0.000409752	0	0	0	0	0
Locus_289	scaffold_24:309734-315165	.	No	Intergene	RM	NA	NA	2	5432	2338	0.0479042	0.060308	0.0816938	0.127459	0.19846	0.173225	0.168948	0.0885372	0.0359281	0.0115483	0.00299401	0.000855432	0.00128315	0.000855432	0	0	0	0
Locus_29	scaffold_3:51-662	-	No	Gene	RM	1867050	NA	0	612	2184	0.0274725	0.0297619	0.0320513	0.0334249	0.0315934	0.0503663	0.309066	0.362179	0.0384615	0.0627289	0.0206044	0.0018315	0	0.000457875	0	0	0	0
Locus_290	scaffold_24:396302-397484	-	No	Gene	No	1526230	NA	1	1183	101	0.138614	0.039604	0.0891089	0.0990099	0.108911	0.128713	0.0693069	0.0792079	0.029703	0.019802	0.049505	0.0693069	0.029703	0.00990099	0.019802	0.019802	0	0
Locus_291	scaffold_24:431757-433170	+	No	Gene	No	1526299	NA	1	1414	108	0.194444	0.12963	0.138889	0.12963	0.0648148	0.0277778	0.0925926	0.037037	0.037037	0.00925926	0.0185185	0.00925926	0.0462963	0.0277778	0	0	0	0.037037
Locus_292	scaffold_24:505972-507219	+	No	Gene	No	1526429	NA	1	1248	115	0.13913	0.113043	0.165217	0.0869565	0.0782609	0.0695652	0.0434783	0.0434783	0.0347826	0.0347826	0.0347826	0.0434783	0.0347826	0.0347826	0	0.0347826	0	0.00869565
Locus_293	scaffold_24:617861-622265	+	No	Gene	No	1851977	NA	1	4405	218	0.174312	0.133028	0.0963303	0.0825688	0.0733945	0.087156	0.0550459	0.0688073	0.0275229	0.0504587	0.0321101	0.0366972	0.0183486	0.00917431	0.0137615	0.0137615	0.00917431	0.0183486
Locus_294	scaffold_25:117911-119841	-	No	Gene	No	1526883	NA	1	1931	124	0.177419	0.145161	0.0967742	0.0645161	0.0806452	0.0483871	0.0403226	0.0241935	0.0241935	0.0564516	0.0645161	0.0483871	0.0322581	0.0322581	0.0241935	0.016129	0	0.0241935
Locus_295	scaffold_25:124368-125593	-	No	Gene	No	1526935	NA	1	1226	96	0.166667	0.166667	0.15625	0.0729167	0.0520833	0.0416667	0.0208333	0.0416667	0.0833333	0.0625	0.0416667	0.03125	0.0104167	0.0104167	0.0416667	0	0	0
Locus_296	scaffold_25:163927-166474	-	No	Gene	No	1527057	NA	1	2548	101	0.0990099	0.0990099	0.0891089	0.188119	0.0594059	0.049505	0.0792079	0.049505	0.049505	0.0594059	0.039604	0.039604	0.049505	0	0.029703	0	0.00990099	0.00990099
Locus_297	scaffold_25:190110-192497	+	No	Gene	No	1527085	NA	1	2388	186	0.145161	0.107527	0.102151	0.0967742	0.0967742	0.0913978	0.107527	0.0376344	0.0376344	0.0107527	0.0215054	0.0268817	0.0268817	0.0107527	0.0268817	0.0322581	0.0107527	0.0107527
Locus_298	scaffold_25:310450-312938	.	No	Intergene	RM	NA	NA	2	2489	504	0.0396825	0.0436508	0.0972222	0.142857	0.180556	0.156746	0.156746	0.121032	0.0456349	0.0119048	0.00198413	0	0.00198413	0	0	0	0	0
Locus_299	scaffold_25:442518-448136	+	No	Gene	RM	1527388	Tad1-57_BG	2	5619	446	0.105381	0.0784753	0.073991	0.0874439	0.109865	0.186099	0.213004	0.118834	0.0201794	0.00224215	0.0044843	0	0	0	0	0	0	0
Locus_3	scaffold_1:218360-218781	-	No	Gene	No	1489727	NA	2	422	123	0.422764	0.0650407	0.0325203	0.0162602	0.276423	0.121951	0.0569106	0.00813008	0	0	0	0	0	0	0	0	0	0
Locus_30	scaffold_3:953-1143	-	No	Gene	No	1867050	NA	2	191	154	0.162338	0.181818	0.123377	0.0649351	0.116883	0.103896	0.12987	0.103896	0.00649351	0	0.00649351	0	0	0	0	0	0	0
Locus_300	scaffold_25:551660-552256	+	No	Gene	No	1527573	NA	1	597	99	0.131313	0.111111	0.0707071	0.0707071	0.0909091	0.0808081	0.0606061	0.030303	0.0606061	0.030303	0.0505051	0.0707071	0.020202	0.030303	0.0606061	0	0	0.030303
Locus_301	scaffold_25:552483-553391	+	No	Gene	No	1527573	NA	1	909	176	0.181818	0.0681818	0.0909091	0.0965909	0.0795455	0.0795455	0.0625	0.0511364	0.0454545	0.0795455	0.0397727	0.0397727	0.0454545	0.0113636	0.0284091	0	0	0
Locus_302	scaffold_25:553606-555465	+	No	Gene	No	1527573	NA	1	1860	444	0.121622	0.101351	0.0968468	0.108108	0.0900901	0.0630631	0.0495495	0.036036	0.0472973	0.0540541	0.0608108	0.0337838	0.036036	0.0337838	0.027027	0.0112613	0.0157658	0.0135135
Locus_303	scaffold_25:555666-556823	+	No	Gene	No	1527573	NA	1	1158	246	0.130081	0.178862	0.126016	0.0772358	0.0731707	0.0365854	0.0487805	0.0406504	0.0243902	0.0203252	0.0284553	0.0528455	0.0853659	0.0203252	0.0121951	0.0162602	0.0243902	0.00406504
Locus_304	scaffold_25:591893-595204	+	No	Gene	No	1852089	NA	1	3312	120	0.1	0.208333	0.175	0.1	0.116667	0.05	0.0666667	0.05	0.00833333	0.05	0.00833333	0.025	0.00833333	0	0.00833333	0.00833333	0.00833333	0.00833333
Locus_305	scaffold_26:54795-55321	-	No	Gene	No	1528548	NA	1	527	3698	0.0567875	0.055165	0.105733	0.239319	0.177123	0.0557058	0.0459708	0.0262304	0.03894	0.0186587	0.0313683	0.0700379	0.0321796	0.0164954	0.00432666	0.00405625	0.00838291	0.0135208
Locus_306	scaffold_26:59135-60480	+	No	Gene	No	1528607	NA	1	1346	108	0.138889	0.0833333	0.111111	0.166667	0.0462963	0.0277778	0.0648148	0.0833333	0.037037	0.0462963	0.037037	0.0462963	0.0462963	0.0277778	0.0185185	0.00925926	0	0.00925926
Locus_307	scaffold_26:68108-70854	+	No	Gene	No	1528629	NA	1	2747	115	0.156522	0.182609	0.104348	0.104348	0.0434783	0.0695652	0.0521739	0.026087	0.0521739	0.00869565	0.0608696	0.00869565	0.0695652	0.026087	0.00869565	0.00869565	0.0173913	0
Locus_308	scaffold_26:134774-134973	+	No	Intergene	No	NA	NA	0	200	186	0.0698925	0.0806452	0.0967742	0.0268817	0.0483871	0.0322581	0.0322581	0.016129	0.016129	0.0268817	0.0268817	0.0268817	0.0645161	0.107527	0.204301	0.0376344	0.0752688	0.0107527
Locus_309	scaffold_26:220449-221928	-	No	Gene	No	1528899;1528907	Tad1-58_BG	1	1480	367	0.13624	0.138965	0.0871935	0.106267	0.160763	0.0762943	0.0708447	0.0408719	0.027248	0.0354223	0.0163488	0.0163488	0.0326975	0.013624	0.00544959	0.0190736	0.013624	0.0027248
Locus_31	scaffold_3:22774-25667	.	No	Gene	No	1492923;1492927	NA	0	2894	174	0.16092	0.0402299	0.0689655	0.0977011	0.045977	0.0402299	0.0574713	0.0114943	0.0632184	0.0402299	0.0574713	0.0574713	0.0977011	0.0344828	0.0632184	0.0287356	0.0172414	0.0172414
Locus_310	scaffold_26:311309-312535	+	No	Gene	No	1529178	NA	1	1227	279	0.146953	0.107527	0.136201	0.129032	0.0537634	0.0537634	0.0752688	0.0358423	0.0250896	0.0573477	0.0322581	0.0358423	0.0394265	0.0286738	0.0143369	0.0107527	0.00716846	0.0107527
Locus_311	scaffold_26:344533-345453	+	No	Gene	No	1529238	NA	1	921	111	0.117117	0.108108	0.144144	0.108108	0.0720721	0.0540541	0.0720721	0.018018	0.027027	0.018018	0.0810811	0.0810811	0.0540541	0.018018	0.018018	0	0.00900901	0
Locus_312	scaffold_26:362894-364684	+	No	Gene	No	1472513	NA	1	1791	96	0.21875	0.125	0.09375	0.145833	0.0729167	0.0520833	0.0520833	0.0625	0.0416667	0.0520833	0.0208333	0.0104167	0.03125	0	0.0208333	0	0	0
Locus_313	scaffold_26:390733-390898	+	No	Intergene	No	NA	NA	0	166	12221	0.0509778	0.0169381	0.0103919	0.0175927	0.0198838	0.0337125	0.0715981	0.255871	0.406595	0.0360036	0.03674	0.0139105	0.00458228	0.00335488	0.00679159	0.00531871	0.00736437	0.00237296
Locus_314	scaffold_26:401301-403471	+	No	Gene	ERM	1449894;1741259;1765796	NA	1	2171	98	0.132653	0.122449	0.122449	0.193878	0.102041	0.0816327	0.0306122	0.0306122	0.0306122	0.0306122	0	0.0408163	0.0204082	0.0102041	0.0204082	0.0102041	0.0204082	0
Locus_315	scaffold_26:405715-409325	.	No	Gene	No	1529344;1529350;1765796	NA	1	3611	93	0.139785	0.129032	0.172043	0.129032	0.0537634	0.0322581	0.0537634	0.0322581	0.0215054	0.0537634	0.0322581	0.0215054	0.0215054	0.0215054	0.0430108	0.0215054	0.0107527	0.0107527
Locus_316	scaffold_26:426184-428831	+	No	Gene	No	1529380	NA	1	2648	201	0.174129	0.179104	0.0945274	0.0746269	0.0995025	0.0646766	0.0597015	0.0497512	0.0348259	0.0348259	0.0149254	0.0348259	0.0248756	0.00995025	0.0149254	0.0149254	0.00995025	0.00995025
Locus_317	scaffold_26:503768-504761	.	No	Intergene	RM	NA	Gypsy-1-I_RO	2	994	277	0.0577617	0.0938628	0.0577617	0.0866426	0.0974729	0.144404	0.277978	0.148014	0.0180505	0.0108303	0.00361011	0.00361011	0	0	0	0	0	0
Locus_318	scaffold_26:517488-517585	-	No	Intergene	No	NA	NA	0	98	263	0.475285	0.0304183	0.190114	0.0304183	0.0532319	0.0228137	0.0114068	0.0114068	0.129278	0.0342205	0.00380228	0.00380228	0.00380228	0	0	0	0	0
Locus_319	scaffold_26:530084-531539	-	No	Gene	No	1529499	NA	1	1456	100	0.16	0.15	0.19	0.1	0.07	0.05	0.07	0.07	0.03	0.01	0.02	0.01	0.04	0.02	0	0	0	0.01
Locus_32	scaffold_3:26942-28597	-	No	Gene	ERM	1492939;1761602	NA	1	1656	226	0.238938	0.0752212	0.0973451	0.110619	0.0619469	0.0884956	0.0663717	0.0353982	0.0353982	0.0265487	0.0486726	0.0353982	0.0353982	0.0265487	0.00442478	0.00442478	0	0.00884956
Locus_320	scaffold_26:558487-561496	+	No	Gene	ERM	1529594	DNA3-9_MLP	1	3010	217	0.0829493	0.170507	0.0829493	0.138249	0.119816	0.0875576	0.078341	0.0599078	0.0414747	0.0414747	0.0138249	0	0.0184332	0.0322581	0.0230415	0.00460829	0	0.00460829
Locus_321	scaffold_26:577613-578363	-	No	Gene	No	1529645	NA	1	751	671	0.0834575	0.0834575	0.0581222	0.0938897	0.0730253	0.0685544	0.0789866	0.0312966	0.0461997	0.0745156	0.0640835	0.0685544	0.076006	0.0387481	0.0253353	0.0253353	0.00298063	0.00745156
Locus_322	scaffold_27:23568-24855	.	No	Gene	RM	1449962	NA	2	1288	275	0.0727273	0.0981818	0.105455	0.0690909	0.101818	0.145455	0.214545	0.156364	0.0145455	0.00363636	0.00363636	0.00727273	0.00727273	0	0	0	0	0
Locus_323	scaffold_27:63411-67719	.	No	Intergene	RM	NA	NA	2	4309	978	0.0347648	0.0439673	0.0725971	0.135992	0.223926	0.209611	0.156442	0.0817996	0.0327198	0.00408998	0.00102249	0.00204499	0.00102249	0	0	0	0	0
Locus_324	scaffold_27:73410-74962	-	No	Intergene	No	NA	NA	1	1553	213	0.131455	0.15493	0.112676	0.117371	0.0938967	0.107981	0.0892019	0.056338	0.0516432	0.0187793	0.0234742	0.00938967	0.00938967	0.00469484	0.0140845	0	0.00469484	0
Locus_325	scaffold_27:213502-214303	-	No	Gene	No	1870011	NA	1	802	165	0.109091	0.0969697	0.115152	0.0848485	0.0727273	0.0969697	0.0727273	0.0545455	0.0545455	0.0545455	0.0363636	0.030303	0.0606061	0.0242424	0.0121212	0.0181818	0	0.00606061
Locus_326	scaffold_27:214620-214743	-	No	Gene	ERM	1870011	NA	1	124	131	0.129771	0.0687023	0.145038	0.21374	0.152672	0.0534351	0.0534351	0.0381679	0.00763359	0.0381679	0.0305344	0.0152672	0.00763359	0.0305344	0.00763359	0	0	0.00763359
Locus_327	scaffold_27:323551-324545	.	No	Intergene	RM	NA	NA	2	995	135	0.0592593	0.0592593	0.0740741	0.0592593	0.177778	0.103704	0.185185	0.185185	0.0518519	0.0222222	0.00740741	0	0.00740741	0	0	0.00740741	0	0
Locus_328	scaffold_27:336156-337811	+	No	Gene	RM	1836489	NA	2	1656	286	0.0839161	0.0909091	0.0629371	0.0979021	0.104895	0.146853	0.195804	0.174825	0.0384615	0	0.0034965	0	0	0	0	0	0	0
Locus_329	scaffold_27:517287-519602	.	No	Intergene	RM	NA	hAT-2_MLP	2	2316	234	0.0683761	0.102564	0.0726496	0.115385	0.102564	0.15812	0.213675	0.115385	0.0470085	0.0042735	0	0	0	0	0	0	0	0
Locus_33	scaffold_3:62199-64068	-	No	Gene	No	1493114;1493120;1867073	NA	1	1870	116	0.112069	0.0948276	0.112069	0.0862069	0.0603448	0.0689655	0.0172414	0	0.0603448	0.0603448	0.0775862	0.0862069	0.0431034	0.0603448	0.00862069	0.0258621	0.00862069	0.0172414
Locus_330	scaffold_27:627176-627694	+	No	Gene	No	1870075	NA	0	519	101	0.0594059	0.148515	0.0693069	0.039604	0.039604	0.0594059	0.049505	0.0693069	0.0594059	0.0792079	0.0693069	0.049505	0.0594059	0.0594059	0.049505	0.019802	0.00990099	0.00990099
Locus_331	scaffold_28:206444-209449	+	No	Gene	RM	575338;1531351;1531357	NA	2	3006	525	0.112381	0.102857	0.0742857	0.08	0.0933333	0.125714	0.302857	0.087619	0.0190476	0.00190476	0	0	0	0	0	0	0	0
Locus_332	scaffold_28:220646-221428	+	No	Intergene	RM	NA	NA	2	783	598	0.0802676	0.0869565	0.113712	0.138796	0.167224	0.185619	0.145485	0.0652174	0.00668896	0	0.0100334	0	0	0	0	0	0	0
Locus_333	scaffold_28:228687-231848	.	No	Gene	No	1870117	Mariner-2_ROr	2	3162	301	0.116279	0.0697674	0.10299	0.112957	0.146179	0.196013	0.142857	0.0498339	0.0232558	0.013289	0.00664452	0	0	0.00332226	0.00332226	0.00664452	0.00664452	0
Locus_334	scaffold_28:241526-242902	-	No	Gene	No	575674;1531453	NA	2	1377	130	0.1	0.153846	0.153846	0.138462	0.1	0.192308	0.0692308	0.0615385	0.0307692	0	0	0	0	0	0	0	0	0
Locus_335	scaffold_28:271959-274538	+	No	Gene	RM	575993;1531634	NA	2	2580	477	0.0607966	0.115304	0.0754717	0.136268	0.127883	0.148847	0.232704	0.0649895	0.033543	0.00209644	0	0.00209644	0	0	0	0	0	0
Locus_336	scaffold_28:281844-283661	.	No	Intergene	No	NA	Mariner-8_ROr	2	1818	162	0.117284	0.0925926	0.111111	0.12963	0.166667	0.17284	0.0987654	0.0617284	0.0246914	0.0123457	0	0.00617284	0	0.00617284	0	0	0	0
Locus_337	scaffold_28:285093-286263	+	No	Gene	RM	1531770	NA	2	1171	551	0.0453721	0.0725953	0.127042	0.179673	0.163339	0.190563	0.103448	0.0816697	0.0235935	0.0108893	0	0	0.00181488	0	0	0	0	0
Locus_338	scaffold_28:345427-345528	-	Yes	Intergene	No	NA	NA	0	102	37395	0.156545	0.071908	0.285065	0.204653	0.225832	0.0247359	0.013558	0.00419842	0.00200562	0.000320899	0.00104292	0.000401123	0.00104292	0.00406471	0.000481348	0.00299505	0.000267415	0.000882471
Locus_339	scaffold_28:346121-346253	-	Yes	Intergene	No	NA	NA	0	133	2778	0.111951	0.0763139	0.300216	0.0921526	0.0471562	0.0334773	0.0273578	0.0219582	0.0212383	0.101512	0.0863931	0.049676	0.00719942	0.00575954	0.00719942	0.00539957	0.00431965	0.000719942
Locus_34	scaffold_3:107156-109002	+	No	Gene	No	1761633	NA	1	1847	93	0.16129	0.0860215	0.0860215	0.0860215	0.107527	0.0537634	0.0215054	0.0322581	0.0537634	0.0430108	0.0215054	0.0537634	0.107527	0.0322581	0	0.0322581	0.0215054	0
Locus_340	scaffold_28:347535-347650	-	Yes	Intergene	No	NA	NA	0	116	74526	0.168827	0.0104527	0.0159944	0.0217508	0.011392	0.385288	0.157448	0.0144648	0.00936586	0.0435955	0.0974559	0.055806	0.0024421	0.00320693	0.000187854	0.00134181	0.000174436	0.000805088
Locus_341	scaffold_28:349765-349990	-	Yes	Intergene	RM	NA	NA	2	226	3636	0.0594059	0.119362	0.15319	0.0569307	0.15429	0.311056	0.0852585	0.0236524	0.0288779	0.00467547	0.00165017	0	0.000550055	0.000550055	0.000275028	0	0	0.000275028
Locus_342	scaffold_28:350996-351184	-	Yes	Intergene	RM	NA	NA	0	189	9875	0.243241	0.0426329	0.158582	0.308354	0.0816203	0.0881013	0.0152911	0.0351392	0.0137722	0.00232911	0.00313924	0.00394937	0.000810127	0.00162025	0.000202532	0.000101266	0.000810127	0.000303797
Locus_343	scaffold_28:351831-351938	-	Yes	Intergene	No	NA	NA	2	108	7174	0.0754112	0.236409	0.0960413	0.137023	0.165319	0.140926	0.0532478	0.035545	0.0344299	0.0104544	0.00641204	0.00306663	0.00223028	0.000278784	0.00153331	0.000696961	0.000418177	0.000557569
Locus_344	scaffold_28:352771-352892	-	No	Intergene	RM	NA	NA	0	122	11315	0.459655	0.0509059	0.114273	0.149006	0.0190897	0.0552364	0.0714096	0.014494	0.0281927	0.00459567	0.0155546	0.00380027	0.00212108	0.00273973	0.00220946	0.00583297	0.000618648	0.000265135
Locus_345	scaffold_28:353658-353769	-	Yes	Intergene	No	NA	NA	2	112	62117	0.0472012	0.124056	0.0576493	0.0904905	0.0771769	0.0476359	0.41673	0.0557818	0.00851619	0.00537695	0.00880596	0.0270135	0.00737318	0.0185778	0.00180305	0.00423395	0.000901525	0.000676143
Locus_346	scaffold_28:362902-365097	+	No	Gene	RM	1766074	NA	2	2196	764	0.0981675	0.0942408	0.0942408	0.128272	0.145288	0.145288	0.163613	0.0942408	0.0235602	0.0052356	0.0039267	0.0039267	0	0	0	0	0	0
Locus_347	scaffold_28:371378-373656	.	No	Intergene	RM	NA	NA	2	2279	553	0.0705244	0.0614828	0.104882	0.132007	0.207957	0.188065	0.141049	0.0632911	0.0180832	0.0108499	0	0	0	0.00180832	0	0	0	0
Locus_348	scaffold_28:494601-498258	.	No	Gene	No	1532067;1766105	NA	1	3658	166	0.162651	0.108434	0.120482	0.0843373	0.13253	0.0783133	0.0843373	0.0481928	0.0361446	0.0180723	0.0301205	0.0120482	0.0120482	0.0240964	0.0120482	0.0120482	0.0120482	0.0120482
Locus_349	scaffold_28:569719-572589	-	No	Gene	No	1472710	Helitron-5_PGr	1	2871	187	0.128342	0.187166	0.0962567	0.106952	0.0748663	0.0802139	0.0534759	0.0427807	0.0534759	0.0481283	0.0106952	0.0641711	0.0160428	0.0106952	0.0106952	0.00534759	0	0.0106952
Locus_35	scaffold_3:161358-164226	-	No	Gene	No	1446764;1493312	NA	1	2869	109	0.119266	0.0733945	0.0917431	0.146789	0.119266	0.0366972	0.0642202	0.0550459	0.0550459	0.0458716	0.0733945	0.0366972	0.00917431	0.0550459	0.00917431	0	0	0.00917431
Locus_350	scaffold_29:38919-41236	.	No	Gene	No	1852386	NA	1	2318	100	0.1	0.11	0.17	0.08	0.09	0.12	0.04	0.08	0.04	0.04	0.02	0.02	0.04	0.03	0.01	0	0.01	0
Locus_351	scaffold_29:63770-65925	+	No	Gene	No	1450220	NA	1	2156	166	0.114458	0.126506	0.120482	0.144578	0.0481928	0.108434	0.0301205	0.060241	0.0301205	0.0542169	0.060241	0.0240964	0.0240964	0.0301205	0.0120482	0.0060241	0.0060241	0
Locus_352	scaffold_29:70285-73669	+	No	Gene	ERM	1532562;1532569	NA	1	3385	484	0.165289	0.157025	0.115702	0.107438	0.0681818	0.0764463	0.0640496	0.0475207	0.0289256	0.0268595	0.035124	0.0206612	0.0165289	0.018595	0.0227273	0.0206612	0.00619835	0.00206612
Locus_353	scaffold_29:175853-176977	-	No	Gene	No	1836607	NA	1	1125	181	0.0994475	0.0773481	0.0939227	0.0828729	0.121547	0.0552486	0.0828729	0.0662983	0.0276243	0.0607735	0.0497238	0.0662983	0.0441989	0.0331492	0.0220994	0.0165746	0	0
Locus_354	scaffold_29:266565-267017	+	No	Intergene	ERM	NA	NA	0	453	302	0.0562914	0.162252	0.0430464	0.0264901	0.0662252	0.225166	0.0993377	0.0430464	0.00993377	0.013245	0.00993377	0.00662252	0.00331126	0	0.00993377	0.013245	0.135762	0.0761589
Locus_355	scaffold_29:359694-363230	+	No	Gene	No	1450090;1533333;1533335	NA	1	3537	238	0.222689	0.193277	0.121849	0.0588235	0.109244	0.0462185	0.0630252	0.0336134	0.0420168	0.0252101	0.0252101	0.0168067	0.00840336	0.012605	0	0.00840336	0.012605	0
Locus_356	scaffold_29:364422-367443	-	No	Gene	No	1533357	NA	1	3022	357	0.120448	0.120448	0.114846	0.0868347	0.0672269	0.117647	0.0560224	0.0364146	0.0448179	0.0280112	0.0308123	0.0308123	0.0560224	0.0448179	0.0280112	0	0.00560224	0.0112045
Locus_357	scaffold_29:393585-393830	+	No	Intergene	No	NA	NA	0	246	11996	0.0441814	0.0194231	0.0150884	0.0270924	0.0280093	0.0353451	0.0112538	0.0490997	0.0236746	0.113955	0.0717739	0.0268423	0.107953	0.293014	0.0967823	0.0255085	0.00966989	0.00133378
Locus_358	scaffold_29:417641-421266	+	No	Gene	No	1450152;1450207;1533483	NA	1	3626	204	0.0784314	0.210784	0.0637255	0.0931373	0.0441176	0.0833333	0.0686275	0.0147059	0.0245098	0.0588235	0.210784	0.0294118	0.00980392	0.00980392	0	0	0	0
Locus_359	scaffold_29:431578-442704	-	No	Gene	ERM	594904	NA	1	11127	1688	0.141588	0.146919	0.112559	0.122038	0.082346	0.0704976	0.0716825	0.0574645	0.0432464	0.0331754	0.0236967	0.0248815	0.0183649	0.0148104	0.0171801	0.00770142	0.00829384	0.0035545
Locus_36	scaffold_3:197868-198592	-	No	Intergene	ERM	NA	NA	1	725	1017	0.179941	0.12586	0.113078	0.0845624	0.0973451	0.0580138	0.06588	0.0639135	0.0530973	0.0717797	0.0304818	0.0176991	0.00589971	0.00884956	0.00294985	0.00983284	0.00688299	0.00393314
Locus_360	scaffold_29:491821-492811	-	No	Intergene	No	NA	NA	2	991	192	0.0416667	0.0677083	0.348958	0.0885417	0.151042	0.125	0.109375	0.0520833	0	0.0104167	0	0.00520833	0	0	0	0	0	0
Locus_361	scaffold_29:499071-499995	+	No	Gene	No	1534030	NA	1	925	134	0.119403	0.223881	0.141791	0.0895522	0.0746269	0.0522388	0.0522388	0.0597015	0.0522388	0.0522388	0.0149254	0.0149254	0	0.00746269	0.0223881	0.00746269	0.00746269	0.00746269
Locus_362	scaffold_29:515464-516581	.	No	Intergene	No	NA	NA	2	1118	108	0.0740741	0.203704	0.0925926	0.138889	0.101852	0.0833333	0.138889	0.111111	0.0555556	0	0	0	0	0	0	0	0	0
Locus_363	scaffold_29:521350-524514	.	No	Gene	RM	1870260	NA	2	3165	1181	0.144793	0.104149	0.102456	0.104996	0.140559	0.129551	0.146486	0.0745131	0.0330229	0.0084674	0.00338696	0.00084674	0.00169348	0.0042337	0	0.00084674	0	0
Locus_364	scaffold_29:613434-616936	+	No	Gene	No	1534118	NA	1	3503	150	0.206667	0.106667	0.08	0.113333	0.08	0.12	0.0533333	0.0466667	0.0333333	0.00666667	0.04	0.02	0.04	0.0133333	0.00666667	0.02	0	0.0133333
Locus_365	scaffold_30:14874-15212	.	No	Intergene	No	NA	NA	2	339	113	0.0353982	0.0973451	0.0353982	0.123894	0.0973451	0.123894	0.292035	0.115044	0.0619469	0.0176991	0	0	0	0	0	0	0	0
Locus_366	scaffold_30:25686-26306	-	No	Intergene	No	NA	NA	1	621	106	0.0849057	0.198113	0.0471698	0.0660377	0.113208	0.0849057	0.0566038	0.0849057	0.0188679	0.0188679	0.0471698	0.0471698	0.0188679	0.0377358	0.0471698	0.00943396	0.0188679	0
Locus_367	scaffold_30:27063-28312	+	No	Gene	No	1534192	NA	1	1250	219	0.0958904	0.178082	0.0913242	0.086758	0.086758	0.0410959	0.0319635	0.0228311	0.0410959	0.0502283	0.0639269	0.0273973	0.0365297	0.0319635	0.0182648	0.0273973	0.0456621	0.0228311
Locus_368	scaffold_30:184317-186765	+	No	Gene	ERM	1472844	NA	1	2449	251	0.123506	0.175299	0.159363	0.0796813	0.103586	0.0677291	0.0796813	0.0478088	0.0318725	0.0239044	0.0199203	0.0199203	0.00796813	0.0239044	0.00796813	0.0119522	0.0159363	0
Locus_369	scaffold_30:217727-218397	-	No	Intergene	RM	NA	NA	2	671	3371	0.0916642	0.102047	0.102047	0.0854346	0.0940374	0.121329	0.303767	0.079205	0.0157223	0.00355977	0.000296648	0.000296648	0.000593296	0	0	0	0	0
Locus_37	scaffold_3:269321-270681	.	No	Gene	RM	1761670	NA	2	1361	1350	0.0422222	0.0733333	0.122963	0.146667	0.197778	0.206667	0.108148	0.0688889	0.0207407	0.00888889	0.00222222	0.000740741	0	0	0	0	0.000740741	0
Locus_370	scaffold_30:399175-400643	-	No	Gene	RM	1870335	NA	2	1469	857	0.0875146	0.106184	0.0793466	0.0711785	0.114352	0.155193	0.175029	0.117853	0.0805134	0.0128355	0	0	0	0	0	0	0	0
Locus_371	scaffold_30:437927-441924	-	No	Gene	No	1534836	EnSpm-3_PGr	1	3998	109	0.165138	0.12844	0.137615	0.0917431	0.0917431	0.0917431	0.0550459	0.0458716	0.00917431	0.0275229	0.0458716	0.0275229	0.0275229	0.00917431	0.00917431	0	0.0275229	0.00917431
Locus_372	scaffold_30:617266-619301	-	No	Gene	RM	1836760	EnSpm-2_ROr	2	2036	915	0.0896175	0.151913	0.0939891	0.114754	0.114754	0.138798	0.147541	0.114754	0.0251366	0.00765027	0.0010929	0	0	0	0	0	0	0
Locus_373	scaffold_31:49849-51377	+	No	Gene	No	1535525	NA	2	1529	385	0.0883117	0.135065	0.103896	0.0779221	0.0909091	0.142857	0.25974	0.0753247	0.012987	0.0103896	0	0	0	0	0	0.0025974	0	0
Locus_374	scaffold_31:114616-116583	+	No	Gene	RM	1766462;1870390	NA	2	1968	185	0.0540541	0.0486486	0.12973	0.0756757	0.102703	0.145946	0.227027	0.145946	0.0540541	0.00540541	0.0108108	0	0	0	0	0	0	0
Locus_375	scaffold_31:533885-534689	-	No	Gene	No	1746794	NA	0	805	91	0.296703	0.637363	0.043956	0	0	0	0.010989	0.010989	0	0	0	0	0	0	0	0	0	0
Locus_376	scaffold_31:575117-575321	-	No	Intergene	No	NA	NA	0	205	255	0.0784314	0.0588235	0.054902	0.0470588	0.0470588	0.0235294	0.0156863	0.0705882	0.0117647	0.0666667	0.0156863	0.0196078	0.0196078	0.0745098	0.0901961	0.0823529	0.129412	0.0941176
Locus_377	scaffold_31:575920-576178	+	No	Gene	ERM	1536440	NA	2	259	383	0.0992167	0.101828	0.180157	0.203655	0.10705	0.117493	0.078329	0.0443864	0.0261097	0.0156658	0.0130548	0.0078329	0	0	0.00261097	0.00261097	0	0
Locus_378	scaffold_31:577743-580929	.	No	Gene	No	1450386;1473020;1536454	NA	1	3187	138	0.123188	0.152174	0.123188	0.123188	0.057971	0.057971	0.0724638	0.0217391	0.0507246	0.0434783	0.057971	0.0289855	0.0289855	0.0217391	0	0.0144928	0.0144928	0.00724638
Locus_379	scaffold_32:32794-34680	-	No	Gene	No	1536648	NA	1	1887	1072	0.122201	0.112873	0.0979478	0.101679	0.0587687	0.0503731	0.0485075	0.0382463	0.0541045	0.0746269	0.0494403	0.0597015	0.0466418	0.0279851	0.0186567	0.0158582	0.0121269	0.0102612
Locus_38	scaffold_3:403206-414934	.	No	Intergene	RM	NA	NA	2	11729	2748	0.0644105	0.0815138	0.0836972	0.113901	0.16885	0.180131	0.162664	0.100801	0.0345706	0.00655022	0.00218341	0	0.000363901	0.000363901	0	0	0	0
Locus_380	scaffold_32:147256-149902	+	No	Gene	ERM	1450563	Tad1-58_BG	1	2647	361	0.141274	0.216066	0.144044	0.124654	0.0443213	0.0304709	0.0360111	0.0387812	0.0415512	0.0249307	0.0443213	0.0193906	0.0249307	0.0304709	0.0138504	0.00554017	0.0110803	0.00831025
Locus_381	scaffold_32:263881-264200	-	No	Gene	No	1537054	NA	1	320	581	0.0895009	0.0963855	0.0774527	0.108434	0.108434	0.0499139	0.080895	0.0533563	0.0240964	0.0361446	0.0258176	0.020654	0.0567986	0.0292599	0.0826162	0.0137694	0.0258176	0.020654
Locus_382	scaffold_32:273928-276813	+	No	Gene	ERM	1766655	NA	1	2886	137	0.218978	0.0656934	0.116788	0.10219	0.10219	0.0364964	0.080292	0.0948905	0.0364964	0.0510949	0.0218978	0.00729927	0.0145985	0.0291971	0.00729927	0.00729927	0.00729927	0
Locus_383	scaffold_32:279498-281732	-	No	Gene	No	1537169	Tad1-29_BG	1	2235	112	0.142857	0.107143	0.0982143	0.116071	0.0892857	0.0714286	0.0535714	0.0446429	0.0625	0.0714286	0.0357143	0.00892857	0.0535714	0.00892857	0.0267857	0	0	0.00892857
Locus_384	scaffold_32:284397-289031	-	No	Gene	No	1537169	NA	1	4635	133	0.18797	0.157895	0.120301	0.112782	0.0827068	0.0676692	0.0526316	0.037594	0.0526316	0.0300752	0.0075188	0.0300752	0.0150376	0.0300752	0	0.0150376	0	0
Locus_385	scaffold_32:393099-394330	+	No	Gene	No	1537297	NA	1	1232	215	0.106977	0.0697674	0.125581	0.0930233	0.0837209	0.106977	0.055814	0.0418605	0.0697674	0.0790698	0.0465116	0.055814	0.0232558	0.0139535	0.0139535	0.00930233	0	0.00465116
Locus_386	scaffold_32:394615-395838	-	No	Gene	No	1537306	NA	1	1224	1539	0.168941	0.120858	0.0903184	0.107862	0.0435348	0.0402859	0.0519818	0.0415854	0.0350877	0.0448343	0.0461339	0.0662768	0.0500325	0.0324886	0.0240416	0.0136452	0.0116959	0.0103964
Locus_387	scaffold_32:432311-433711	.	No	Gene	No	1741331	NA	0	1401	107	0.102804	0.102804	0.0373832	0.11215	0.046729	0.168224	0.17757	0.121495	0.0186916	0.0280374	0.0186916	0.00934579	0.0186916	0.00934579	0	0.0186916	0	0.00934579
Locus_388	scaffold_32:434879-440243	.	No	Gene	No	1537345;1537349	NA	1	5365	319	0.125392	0.106583	0.128527	0.175549	0.112853	0.0501567	0.0501567	0.0438871	0.0344828	0.0344828	0.0282132	0.0219436	0.0188088	0.0344828	0.00940439	0.00626959	0.0125392	0.00626959
Locus_389	scaffold_32:564927-567898	-	No	Gene	No	1537777	NA	1	2972	863	0.165701	0.146002	0.104287	0.12978	0.0938586	0.0567787	0.0730012	0.0417149	0.0266512	0.0336037	0.0347625	0.01854	0.023175	0.0196987	0.0104287	0.013905	0.0023175	0.00579374
Locus_39	scaffold_3:602542-603376	.	No	Gene	RM	1493935	NA	2	835	1319	0.0432146	0.0697498	0.11069	0.144807	0.208491	0.160728	0.148597	0.0841547	0.0166793	0.0075815	0.0015163	0.0030326	0	0	0.00075815	0	0	0
Locus_390	scaffold_32:568490-569093	-	No	Intergene	No	NA	NA	1	604	127	0.110236	0.0944882	0.102362	0.11811	0.102362	0.0629921	0.102362	0.0472441	0.0708661	0.0472441	0	0	0.015748	0.00787402	0.015748	0.023622	0.0314961	0.0472441
Locus_391	scaffold_32:575872-579115	-	No	Gene	No	1473134	NA	1	3244	140	0.157143	0.164286	0.0714286	0.114286	0.05	0.107143	0.0571429	0.0428571	0.05	0.0571429	0.0285714	0.0285714	0.00714286	0.0142857	0.00714286	0.00714286	0.0285714	0.00714286
Locus_392	scaffold_32:579365-585673	-	No	Gene	ERM	1473134	NA	1	6309	486	0.152263	0.123457	0.154321	0.127572	0.0946502	0.0884774	0.0411523	0.0411523	0.026749	0.0411523	0.0164609	0.0246914	0.0144033	0.00823045	0.0164609	0.00823045	0.0164609	0.00411523
Locus_393	scaffold_33:9157-19568	+	No	Gene	ERM	1870586	NA	1	10412	1168	0.137842	0.103596	0.119863	0.101884	0.0813356	0.0702055	0.0770548	0.0556507	0.0410959	0.0530822	0.0291096	0.0376712	0.0239726	0.0205479	0.0162671	0.0111301	0.00856164	0.0111301
Locus_394	scaffold_33:19771-22280	+	No	Gene	No	1870586	NA	1	2510	218	0.133028	0.174312	0.100917	0.123853	0.0733945	0.0642202	0.0458716	0.0504587	0.0412844	0.0366972	0.0504587	0.00917431	0.0183486	0.0183486	0.0183486	0.00917431	0.00917431	0.0229358
Locus_395	scaffold_33:42327-43642	+	No	Gene	No	1538005	NA	1	1316	232	0.12069	0.125	0.107759	0.155172	0.189655	0.0603448	0.0862069	0.0431034	0.00431034	0.00431034	0.0258621	0.012931	0.012931	0.012931	0.012931	0.00862069	0.00862069	0.00862069
Locus_396	scaffold_33:95805-98255	+	No	Gene	ERM	1538104;1538109	NA	1	2451	730	0.160274	0.109589	0.112329	0.113699	0.112329	0.0753425	0.0808219	0.0794521	0.0246575	0.0424658	0.0178082	0.0178082	0.0123288	0.0150685	0.00821918	0.00684932	0.00273973	0.00821918
Locus_397	scaffold_33:171886-174611	+	No	Gene	No	1538328	NA	1	2726	184	0.103261	0.190217	0.125	0.0434783	0.108696	0.103261	0.0597826	0.0652174	0.048913	0.0597826	0.0108696	0.0271739	0.0108696	0.0217391	0	0.0163043	0.00543478	0
Locus_398	scaffold_33:205334-208857	-	No	Gene	ERM	674712	NA	1	3524	127	0.15748	0.220472	0.0944882	0.125984	0.0629921	0.0866142	0.0314961	0.0393701	0.0314961	0.00787402	0.015748	0.0314961	0.0393701	0.023622	0.023622	0	0.00787402	0
Locus_399	scaffold_33:213088-217633	.	No	Gene	No	1538404;1741357	NA	1	4546	247	0.129555	0.117409	0.129555	0.0769231	0.0688259	0.0404858	0.0931174	0.048583	0.0364372	0.0566802	0.0445344	0.0364372	0.0323887	0.0323887	0.0121457	0.00404858	0.0161943	0.0242915
Locus_4	scaffold_1:228559-228822	+	No	Gene	RM	1489746	NA	2	264	122	0.0245902	0.057377	0.0245902	0.0819672	0.147541	0.434426	0.0737705	0.0655738	0.0245902	0.00819672	0.0245902	0.0163934	0.00819672	0	0	0.00819672	0	0
Locus_40	scaffold_3:642503-648534	.	No	Intergene	RM	NA	NA	2	6032	2185	0.0393593	0.0581236	0.0764302	0.118078	0.203204	0.185812	0.150114	0.0869565	0.0631579	0.010984	0.00503432	0.00228833	0	0	0.000457666	0	0	0
Locus_400	scaffold_33:229615-236512	+	No	Gene	No	1741358	NA	1	6898	759	0.205534	0.102767	0.105402	0.0974967	0.0843215	0.0816864	0.0606061	0.057971	0.0382082	0.0434783	0.0250329	0.0223979	0.0250329	0.0118577	0.0118577	0.0131752	0.00922266	0.00395257
Locus_401	scaffold_33:281981-282904	.	No	Intergene	No	NA	NA	2	924	110	0.0727273	0.109091	0.136364	0.0727273	0.136364	0.245455	0.1	0.0818182	0.0363636	0.00909091	0	0	0	0	0	0	0	0
Locus_402	scaffold_33:283705-285784	.	No	Intergene	No	NA	NA	2	2080	144	0.131944	0.0902778	0.118056	0.0416667	0.0486111	0.118056	0.25	0.173611	0.0277778	0	0	0	0	0	0	0	0	0
Locus_403	scaffold_33:287527-289585	.	No	Intergene	No	NA	NA	2	2059	284	0.105634	0.0915493	0.105634	0.15493	0.147887	0.126761	0.190141	0.0492958	0.0246479	0	0.00352113	0	0	0	0	0	0	0
Locus_404	scaffold_33:303694-305028	+	No	Gene	No	1538530	NA	1	1335	114	0.22807	0.105263	0.0701754	0.122807	0.105263	0.0526316	0.0614035	0.0175439	0.0175439	0.0789474	0.0263158	0.0350877	0.0438596	0.00877193	0.00877193	0.00877193	0.00877193	0
Locus_405	scaffold_33:390355-391559	-	No	Gene	ERM	676820	NA	2	1205	7420	0.0262803	0.0133423	0.0765499	0.366173	0.241779	0.095283	0.0640162	0.052965	0.0396226	0.00687332	0.0117251	0.00188679	0.000808625	0.000134771	0	0	0.00161725	0.000943396
Locus_406	scaffold_33:483570-486021	+	No	Gene	No	678680;1538838	NA	1	2452	182	0.131868	0.120879	0.153846	0.0879121	0.0824176	0.0879121	0.0659341	0.0769231	0.043956	0.0384615	0.0274725	0.0164835	0.010989	0.021978	0.00549451	0.010989	0.010989	0.00549451
Locus_407	scaffold_33:489205-490674	-	No	Gene	No	1766864	NA	1	1470	91	0.164835	0.153846	0.0879121	0.0879121	0.164835	0.043956	0.021978	0.0549451	0.0659341	0.010989	0.032967	0.032967	0	0.021978	0.010989	0.043956	0	0
Locus_408	scaffold_33:510457-516237	.	No	Gene	No	1450703;1473226;1766869	NA	1	5781	199	0.236181	0.0904523	0.0753769	0.0854271	0.0502513	0.0703518	0.0502513	0.0854271	0.0603015	0.0452261	0.040201	0.0351759	0.0251256	0.0201005	0.00502513	0.0100503	0.00502513	0.0100503
Locus_409	scaffold_33:548476-550986	.	No	Gene	ERM	1473233;1539063;1766878	NA	1	2511	153	0.27451	0.111111	0.0915033	0.0588235	0.0522876	0.0457516	0.111111	0.0457516	0.0392157	0.0196078	0.0392157	0.0196078	0.0261438	0.0261438	0.0196078	0.00653595	0	0.0130719
Locus_41	scaffold_3:678075-678159	-	No	Intergene	No	NA	NA	0	85	936	0.00641026	0.0106838	0.0181624	0.0106838	0.0042735	0.00106838	0.00534188	0.00641026	0.00213675	0.00106838	0.0117521	0.0448718	0.190171	0.230769	0.0833333	0.0715812	0.133547	0.167735
Locus_410	scaffold_33:588168-590672	+	No	Gene	No	1473239	NA	1	2505	153	0.124183	0.137255	0.163399	0.104575	0.0784314	0.0849673	0.0392157	0.0718954	0.0196078	0.0196078	0.0326797	0.0261438	0.0196078	0.0130719	0.0130719	0.0130719	0.0261438	0.0130719
Locus_411	scaffold_34:44568-46422	-	No	Gene	No	1539518;1539527	NA	1	1855	96	0.197917	0.125	0.114583	0.0833333	0.0833333	0.114583	0.0729167	0.0208333	0.03125	0.0208333	0.0416667	0.0208333	0.0104167	0	0.0208333	0.0208333	0.0104167	0.0104167
Locus_412	scaffold_34:74829-75208	-	No	Gene	No	1539620	NA	0	380	1651	0.0557238	0.053301	0.0393701	0.129618	0.0526953	0.124167	0.0393701	0.0666263	0.0817686	0.168988	0.0254391	0.0436099	0.0199879	0.013931	0.0193822	0.0333131	0.0242277	0.00847971
Locus_413	scaffold_34:91067-93748	-	No	Gene	ERM	1539680	NA	1	2682	475	0.126316	0.0905263	0.101053	0.0947368	0.172632	0.0610526	0.0378947	0.0336842	0.0505263	0.0547368	0.04	0.04	0.0336842	0.0189474	0.0126316	0.0126316	0.0105263	0.00842105
Locus_414	scaffold_34:101380-117083	+	No	Gene	ERM	1450844;1539725;1539732	DNA6-3_MLP	1	15704	7330	0.146794	0.123465	0.1	0.0908595	0.0829468	0.0682128	0.0769441	0.0391542	0.0409277	0.046794	0.0431105	0.033015	0.0300136	0.0253752	0.0200546	0.0162347	0.00927694	0.00682128
Locus_415	scaffold_34:170238-173833	+	No	Gene	No	696975;1539813;1539816;1539836	NA	1	3596	413	0.108959	0.108959	0.121065	0.0992736	0.125908	0.0895884	0.0702179	0.0532688	0.0363196	0.0460048	0.0145278	0.0411622	0.031477	0.0169492	0.0169492	0.0145278	0.00242131	0.00242131
Locus_416	scaffold_34:202361-202916	+	No	Intergene	No	NA	NA	1	556	98	0.22449	0.0816327	0.122449	0.142857	0.0816327	0.0612245	0.0510204	0.0408163	0.0408163	0.0204082	0.0204082	0.0306122	0.0204082	0.0102041	0.0102041	0.0102041	0.0204082	0.0102041
Locus_417	scaffold_34:203351-206468	+	No	Gene	No	697659	NA	1	3118	715	0.132867	0.145455	0.124476	0.109091	0.0951049	0.0797203	0.0727273	0.0503497	0.0391608	0.0391608	0.0237762	0.0237762	0.0153846	0.00699301	0.00979021	0.0153846	0.00979021	0.00699301
Locus_418	scaffold_34:213463-214323	.	No	Intergene	RM	NA	NA	2	861	937	0.0576307	0.0640342	0.184632	0.136606	0.165422	0.133404	0.147279	0.0629669	0.0298826	0.0138741	0.00213447	0.00213447	0	0	0	0	0	0
Locus_419	scaffold_34:249977-255531	-	No	Gene	No	701032;702317;1450731	NA	1	5555	312	0.179487	0.144231	0.182692	0.108974	0.13141	0.0576923	0.0480769	0.0352564	0.0224359	0.0128205	0.025641	0.0224359	0.0160256	0	0.00320513	0.00320513	0.00320513	0.00320513
Locus_42	scaffold_3:815400-822105	.	No	Intergene	RM	NA	Mariner-2_MLP	2	6706	3150	0.0577778	0.0653968	0.0860317	0.111429	0.190476	0.187619	0.159048	0.0930159	0.0292063	0.015873	0.00285714	0.000952381	0	0	0.00031746	0	0	0
Locus_420	scaffold_34:269610-270333	+	No	Gene	No	1540144	NA	1	724	199	0.125628	0.110553	0.100503	0.080402	0.0452261	0.0904523	0.0251256	0.0351759	0.0301508	0.0753769	0.0603015	0.100503	0.0653266	0.0251256	0.0150754	0.0100503	0.00502513	0
Locus_421	scaffold_34:310757-312282	+	No	Gene	No	1540267	NA	1	1526	301	0.119601	0.106312	0.0631229	0.0830565	0.0730897	0.0465116	0.0963455	0.0398671	0.0465116	0.0431894	0.0498339	0.0598007	0.0498339	0.0465116	0.0199336	0.0265781	0.013289	0.0166113
Locus_422	scaffold_34:510145-511534	-	No	Gene	No	1767036	NA	1	1390	91	0.131868	0.175824	0.120879	0.153846	0.0549451	0.0549451	0.0549451	0.021978	0	0.142857	0.010989	0.021978	0.032967	0	0	0.021978	0	0
Locus_423	scaffold_35:3018-4118	.	No	Intergene	No	NA	Mariner-1_MLP	2	1101	137	0.080292	0.109489	0.0656934	0.124088	0.153285	0.131387	0.233577	0.0510949	0.0291971	0.0145985	0.00729927	0	0	0	0	0	0	0
Locus_424	scaffold_35:75492-77579	+	No	Gene	No	1541065	NA	1	2088	187	0.139037	0.106952	0.0855615	0.112299	0.112299	0.0213904	0.0320856	0.0160428	0.0534759	0.0748663	0.0481283	0.0374332	0.0748663	0.0106952	0.0374332	0.0213904	0.0106952	0.00534759
Locus_425	scaffold_35:162176-163920	-	No	Gene	No	1541433	NA	1	1745	153	0.169935	0.196078	0.150327	0.0522876	0.0980392	0.0718954	0.0261438	0.0326797	0.0261438	0.0588235	0.0261438	0.0261438	0.0261438	0.0196078	0	0.00653595	0.0130719	0
Locus_426	scaffold_35:214921-217972	-	No	Gene	No	1541542;1541545	NA	1	3052	102	0.0588235	0.0588235	0.176471	0.147059	0.117647	0.147059	0.0686275	0.0490196	0.0392157	0.0294118	0.0196078	0	0.0294118	0.00980392	0.00980392	0.00980392	0.00980392	0.0196078
Locus_427	scaffold_35:419942-421713	+	No	Gene	No	717012;1541997	NA	1	1772	121	0.0991736	0.115702	0.115702	0.115702	0.0495868	0.0578512	0.0991736	0.0495868	0.0495868	0.0413223	0.0413223	0.0495868	0.0413223	0.0330579	0.0247934	0.00826446	0	0.00826446
Locus_428	scaffold_35:507924-509023	+	No	Gene	No	1450967	NA	1	1100	95	0.147368	0.0526316	0.0736842	0.0842105	0.0631579	0.0631579	0.0526316	0.0526316	0.0947368	0.0526316	0.0736842	0.0736842	0.0526316	0.0210526	0.0105263	0.0105263	0	0.0210526
Locus_429	scaffold_35:534963-539696	+	No	Gene	No	1542150	EnSpm-2_PGr	1	4734	250	0.252	0.108	0.108	0.116	0.088	0.056	0.06	0.024	0.028	0.02	0.016	0.024	0.028	0.02	0.008	0.028	0.012	0.004
Locus_43	scaffold_3:1077701-1078720	+	No	Intergene	RM	NA	Gypsy-12_RO-I	2	1020	171	0.128655	0.0994152	0.0935673	0.0877193	0.0935673	0.210526	0.181287	0.0760234	0.0233918	0.00584795	0	0	0	0	0	0	0	0
Locus_430	scaffold_35:541054-544300	-	No	Gene	No	1542164	NA	1	3247	274	0.138686	0.113139	0.138686	0.109489	0.116788	0.0693431	0.0656934	0.0656934	0.0547445	0.0291971	0.0182482	0.0145985	0.0255474	0.00364964	0.00729927	0.00729927	0.00729927	0.0145985
Locus_431	scaffold_36:56112-58449	+	No	Gene	No	1542423;1542429	NA	1	2338	158	0.120253	0.164557	0.0949367	0.0949367	0.0506329	0.0822785	0.107595	0.0379747	0.0632911	0.0316456	0.0253165	0.0379747	0.0379747	0.0126582	0.0126582	0.0126582	0.0126582	0
Locus_432	scaffold_36:442469-442933	-	No	Intergene	RM	NA	NA	2	465	556	0.0899281	0.0611511	0.158273	0.116906	0.0773381	0.0935252	0.271583	0.0719424	0.0251799	0.0143885	0.00359712	0.00179856	0	0.00179856	0.00359712	0.00359712	0.00179856	0.00359712
Locus_433	scaffold_36:590287-593763	.	No	Intergene	RM	NA	NA	2	3477	592	0.0506757	0.0641892	0.0641892	0.114865	0.209459	0.222973	0.136824	0.0709459	0.0439189	0.0219595	0	0	0	0	0	0	0	0
Locus_434	scaffold_37:86080-87119	+	No	Intergene	ERM	NA	EnSpm-2_ROr	2	1040	515	0.0660194	0.157282	0.250485	0.12233	0.0854369	0.0932039	0.0970874	0.0582524	0.0213592	0.0116505	0.00582524	0.00970874	0.00194175	0.0038835	0	0.00582524	0.0038835	0.00582524
Locus_435	scaffold_37:347669-348426	-	No	Intergene	RM	NA	NA	2	758	1164	0.102234	0.088488	0.10567	0.113402	0.141753	0.170103	0.160653	0.0833333	0.0257732	0.00601375	0.00171821	0.000859107	0	0	0	0	0	0
Locus_436	scaffold_37:350816-360050	.	No	Gene	RM	1871042	Gypsy-1_BFB-I	2	9235	6598	0.0524401	0.0554714	0.0803274	0.110033	0.20385	0.200818	0.143983	0.091846	0.0412246	0.0130343	0.00439527	0.00136405	0.000454683	0.000606244	0.000151561	0	0	0
Locus_437	scaffold_38:220694-222221	-	No	Intergene	RM	NA	NA	2	1528	283	0.0530035	0.0777385	0.0353357	0.109541	0.0848057	0.233216	0.236749	0.116608	0.0388693	0.00706714	0.00353357	0	0	0	0	0	0.00353357	0
Locus_438	scaffold_38:271750-272085	.	No	Intergene	No	NA	NA	2	336	114	0.192982	0.140351	0.140351	0.131579	0.131579	0.0614035	0.140351	0.0350877	0	0.0263158	0	0	0	0	0	0	0	0
Locus_439	scaffold_38:534827-539937	.	No	Intergene	RM	NA	NA	2	5111	2877	0.0583942	0.0444908	0.0705596	0.11505	0.212722	0.206813	0.16684	0.0716024	0.0344108	0.0107751	0.00521376	0.00173792	0.000695169	0.000347584	0.000347584	0	0	0
Locus_44	scaffold_4:28747-29564	-	No	Intergene	No	NA	NA	2	818	135	0.140741	0.0888889	0.0962963	0.111111	0.140741	0.192593	0.111111	0.0740741	0.0296296	0	0.0148148	0	0	0	0	0	0	0
Locus_440	scaffold_39:267769-269291	+	No	Gene	RM	1871229	NA	2	1523	7354	0.041474	0.0497688	0.0382105	0.0579277	0.421403	0.177726	0.106201	0.0643187	0.0290998	0.0111504	0.00203971	0.000271961	0.00013598	0.00013598	0	0	0	0.00013598
Locus_441	scaffold_39:290444-296446	.	No	Intergene	RM	NA	NA	2	6003	3343	0.0562369	0.0676039	0.0682022	0.12085	0.196231	0.17918	0.166916	0.0798684	0.0478612	0.0104696	0.00388872	0.0017948	0.000598265	0	0.000299133	0	0	0
Locus_442	scaffold_39:349153-349869	.	No	Gene	No	1473755	NA	2	717	164	0.140244	0.103659	0.128049	0.170732	0.189024	0.115854	0.109756	0.0304878	0	0	0.00609756	0	0	0.00609756	0	0	0	0
Locus_443	scaffold_39:406416-408551	-	No	Gene	RM	1871253	NA	2	2136	911	0.120746	0.090011	0.0834248	0.126235	0.12404	0.176729	0.16685	0.0889133	0.0153677	0.00439078	0.00109769	0.00109769	0	0	0	0.00109769	0	0
Locus_444	scaffold_39:408848-410767	.	No	Gene	No	1546042	NA	2	1920	759	0.113307	0.111989	0.100132	0.105402	0.16996	0.125165	0.180501	0.0566535	0.0289855	0.00263505	0	0.00263505	0	0	0.00131752	0	0	0.00131752
Locus_445	scaffold_39:411021-413248	+	No	Gene	RM	1871255	NA	2	2228	266	0.112782	0.075188	0.0789474	0.105263	0.120301	0.157895	0.191729	0.116541	0.0225564	0.0150376	0.0037594	0	0	0	0	0	0	0
Locus_446	scaffold_39:413511-414770	.	No	Gene	RM	1546045;1837453	NA	2	1260	1275	0.13098	0.118431	0.109804	0.105882	0.127059	0.138039	0.145882	0.0870588	0.0180392	0.00862745	0.00235294	0.000784314	0.00156863	0.00156863	0.000784314	0.000784314	0.00156863	0.000784314
Locus_447	scaffold_39:415353-417274	-	No	Gene	RM	1767669	NA	0	1922	2724	0.0814978	0.0837004	0.0572687	0.034141	0.0767254	0.0811307	0.151615	0.068649	0.338473	0.00770925	0.0051395	0.00110132	0.00110132	0	0.00440529	0.00256975	0.00440529	0.000367107
Locus_448	scaffold_39:461148-463381	-	No	Gene	No	1451221	NA	1	2234	112	0.178571	0.116071	0.116071	0.125	0.0803571	0.0892857	0.0357143	0.0803571	0.0178571	0.0357143	0.0178571	0.0178571	0.0357143	0.0267857	0.00892857	0.00892857	0	0.00892857
Locus_449	scaffold_39:465663-466217	.	No	Gene	No	1546150	NA	2	555	115	0.0695652	0.13913	0.156522	0.173913	0.0869565	0.13913	0.113043	0.0608696	0.0173913	0.0347826	0	0	0	0.00869565	0	0	0	0
Locus_45	scaffold_4:121271-122267	+	No	Gene	No	1447072	NA	1	997	179	0.145251	0.106145	0.0782123	0.0782123	0.0726257	0.027933	0.0502793	0.0391061	0.0502793	0.0558659	0.0167598	0.0893855	0.0335196	0.0502793	0.0391061	0.0391061	0.0167598	0.0111732
Locus_450	scaffold_39:517699-519470	-	No	Intergene	RM	NA	FOLYT1	2	1772	349	0.120344	0.123209	0.114613	0.0974212	0.108883	0.143266	0.103152	0.13467	0.0429799	0.00573066	0.00573066	0	0	0	0	0	0	0
Locus_451	scaffold_39:551376-551572	-	No	Intergene	No	NA	Mariner-2_MLP	2	197	108	0.00925926	0.0648148	0.0185185	0.166667	0.0277778	0.268519	0.351852	0.0740741	0.0185185	0	0	0	0	0	0	0	0	0
Locus_452	scaffold_39:552857-555151	-	No	Gene	No	1546230	NA	1	2295	165	0.187879	0.127273	0.0727273	0.0727273	0.0787879	0.0727273	0.0363636	0.0363636	0.0363636	0.0484848	0.0363636	0.0727273	0.030303	0.030303	0.0242424	0.0181818	0	0.0181818
Locus_453	scaffold_40:6080-6687	.	No	Intergene	No	NA	NA	0	608	163	0.429448	0.171779	0.122699	0.0736196	0.0552147	0.0429448	0.0736196	0	0.0184049	0.00613497	0.00613497	0	0	0	0	0	0	0
Locus_454	scaffold_40:6934-8502	-	No	Gene	No	1546247	NA	1	1569	248	0.217742	0.229839	0.0846774	0.0443548	0.0846774	0.0564516	0.0604839	0.0403226	0.00806452	0.0241935	0.0241935	0.0322581	0.0282258	0.0282258	0.00403226	0.0201613	0.00403226	0.00806452
Locus_455	scaffold_40:31028-32746	-	No	Gene	ERM	1546300	NA	1	1719	1303	0.168841	0.182655	0.121259	0.0913277	0.100537	0.0706063	0.0529547	0.0437452	0.0460476	0.0475825	0.0191865	0.0138143	0.00690714	0.0122794	0.0107444	0.0038373	0.00613968	0.00153492
Locus_456	scaffold_40:133452-137696	-	No	Gene	No	1546759	NA	1	4245	173	0.127168	0.0867052	0.104046	0.0867052	0.127168	0.121387	0.0289017	0.0404624	0.0346821	0.0346821	0.0462428	0.0404624	0.0346821	0.017341	0.0404624	0.0231214	0	0.00578035
Locus_457	scaffold_40:142403-144298	-	No	Gene	No	1767749	NA	1	1896	233	0.16309	0.103004	0.0643777	0.0901288	0.0772532	0.0643777	0.0386266	0.0472103	0.0686695	0.0429185	0.0429185	0.055794	0.0343348	0.0300429	0.0128755	0.0257511	0.0257511	0.0128755
Locus_458	scaffold_40:173029-174303	.	No	Gene	No	1546833;1546843	NA	2	1275	1175	0.0612766	0.106383	0.130213	0.154894	0.194043	0.102128	0.0680851	0.0859574	0.0255319	0.0161702	0.0153191	0.0102128	0.00595745	0.0144681	0.00170213	0.00765957	0	0
Locus_459	scaffold_40:177952-178586	+	No	Intergene	RM	NA	NA	2	635	279	0.111111	0.11828	0.103943	0.114695	0.09319	0.143369	0.200717	0.046595	0.0179211	0.0143369	0.0143369	0.00358423	0.00358423	0	0	0.00358423	0.0107527	0
Locus_46	scaffold_4:122558-124460	+	No	Gene	ERM	1447072	NA	1	1903	229	0.161572	0.131004	0.0655022	0.0829694	0.104803	0.0611354	0.0436681	0.0393013	0.0480349	0.0262009	0.0436681	0.0567686	0.0567686	0.0349345	0.0305677	0.00436681	0.00873362	0
Locus_460	scaffold_40:188826-190694	+	No	Gene	No	1546882	NA	1	1869	99	0.131313	0.111111	0.111111	0.0808081	0.0808081	0.0707071	0.0909091	0.0606061	0.0505051	0.0505051	0.0606061	0.030303	0.010101	0.020202	0.010101	0.020202	0.010101	0
Locus_461	scaffold_40:300865-301930	-	No	Gene	RM	1547032	NA	0	1066	231	0.017316	0.021645	0.00865801	0.00865801	0.004329	0.004329	0.00865801	0.00865801	0.012987	0.121212	0.670996	0.103896	0.004329	0	0.004329	0	0	0
Locus_462	scaffold_40:329141-331161	-	No	Gene	No	1853366	NA	1	2021	154	0.175325	0.11039	0.0779221	0.0519481	0.0519481	0.038961	0.0844156	0.0714286	0.0584416	0.0519481	0.0194805	0.038961	0.0519481	0.0519481	0.00649351	0.0194805	0.0324675	0.00649351
Locus_463	scaffold_40:334627-334738	.	No	Intergene	RM	NA	NA	1	112	143	0.0629371	0.111888	0.146853	0.0839161	0.0769231	0.048951	0.0699301	0.048951	0.034965	0.0769231	0.027972	0.00699301	0.0629371	0.0559441	0.041958	0.00699301	0	0.034965
Locus_464	scaffold_40:343969-344634	-	No	Gene	No	1547364	NA	1	666	410	0.12439	0.129268	0.097561	0.0731707	0.114634	0.0341463	0.0317073	0.0317073	0.0243902	0.0707317	0.0682927	0.0365854	0.0634146	0.0439024	0.0097561	0.0243902	0.0195122	0.00243902
Locus_465	scaffold_40:351220-352100	.	No	Gene	ERM	1767797;1767798	NA	1	881	98	0.214286	0.102041	0.0816327	0.0612245	0.0408163	0.0510204	0.102041	0.163265	0.0408163	0.0306122	0.0102041	0.0408163	0.0102041	0.0204082	0.0102041	0	0.0204082	0
Locus_466	scaffold_40:378223-379196	.	No	Gene	No	1547422	NA	1	974	147	0.210884	0.115646	0.108844	0.183673	0.0748299	0.0340136	0.0204082	0.0544218	0	0.0136054	0.00680272	0.00680272	0.0204082	0	0.00680272	0.0408163	0.0748299	0.0272109
Locus_467	scaffold_40:399934-400125	+	No	Intergene	RM	NA	NA	0	192	8399	0.0589356	0.122753	0.249792	0.282176	0.0540541	0.181212	0.0139302	0.00678652	0.00345279	0.00226217	0.00345279	0.0025003	0.00964401	0.00869151	0.000238124	0	0	0.000119062
Locus_468	scaffold_40:434379-434698	-	No	Gene	No	1547500	NA	1	320	108	0.138889	0.0925926	0.111111	0.037037	0.0648148	0.0555556	0.0462963	0.00925926	0.0555556	0.037037	0.0925926	0.0555556	0.0462963	0.0462963	0.0462963	0.0462963	0.0185185	0
Locus_469	scaffold_40:498504-499580	-	No	Intergene	RM	NA	NA	2	1077	9519	0.0741675	0.170711	0.121441	0.0808908	0.0965438	0.120181	0.210001	0.0920265	0.0299401	0.0033617	0.000315159	0.000315159	0	0.000105053	0	0	0	0
Locus_47	scaffold_4:124846-128721	+	No	Gene	NA	779973;1495396	EnSpm-3_PGr	2	3876	4279	0.122459	0.0904417	0.0892732	0.0792241	0.101659	0.185791	0.179014	0.110072	0.0299135	0.00911428	0.0021033	0	0.000467399	0.000233699	0	0.000233699	0	0
Locus_470	scaffold_41:4810-9240	.	No	Gene	No	1547806;1817213	NA	1	4431	168	0.166667	0.142857	0.0714286	0.113095	0.0952381	0.0833333	0.0535714	0.0416667	0.0297619	0.0238095	0.0297619	0.0178571	0.0357143	0.0178571	0.047619	0.0119048	0.0178571	0
Locus_471	scaffold_41:11649-13112	-	No	Gene	No	1547821	NA	0	1464	100	0.18	0.17	0.21	0.07	0.09	0.03	0.06	0.01	0	0.07	0.04	0.02	0.02	0.01	0.01	0.01	0	0
Locus_472	scaffold_41:42275-44664	-	No	Gene	No	804750;1451333	NA	1	2390	99	0.171717	0.141414	0.10101	0.141414	0.0808081	0.0606061	0.0505051	0.030303	0.030303	0.0505051	0.020202	0.040404	0.020202	0.010101	0.030303	0.010101	0.010101	0
Locus_473	scaffold_41:90505-92198	.	No	Intergene	RM	NA	Gypsy-13_RO-I	2	1694	220	0.0590909	0.0863636	0.05	0.109091	0.113636	0.172727	0.177273	0.163636	0.0545455	0.0136364	0	0	0	0	0	0	0	0
Locus_474	scaffold_41:110395-111234	+	No	Gene	ERM	805236;1446032	NA	1	840	128	0.351562	0.1875	0.0703125	0.0703125	0.109375	0.0390625	0.0234375	0.03125	0.0234375	0.0234375	0.015625	0.0234375	0	0.015625	0	0.015625	0	0
Locus_475	scaffold_41:145631-147955	-	No	Gene	No	1451357	NA	1	2325	93	0.139785	0.0322581	0.204301	0.139785	0.107527	0.0322581	0.0860215	0.0430108	0.0537634	0.0322581	0.0215054	0	0.0215054	0.0215054	0.0430108	0.0215054	0	0
Locus_476	scaffold_41:253438-254130	-	No	Gene	No	1548203	NA	1	693	104	0.182692	0.115385	0.0673077	0.0961538	0.0769231	0.0673077	0.0865385	0.0384615	0.0384615	0.0480769	0.0384615	0.0673077	0.0480769	0.00961538	0	0	0	0.0192308
Locus_477	scaffold_41:276029-277309	.	No	Intergene	RM	NA	NA	2	1281	3136	0.109056	0.108737	0.135204	0.111288	0.138393	0.191964	0.111607	0.0605867	0.0226403	0.00478316	0.00159439	0.000956633	0.000637755	0.000637755	0.000956633	0.000637755	0	0.000318878
Locus_478	scaffold_41:366309-367502	-	No	Intergene	No	NA	NA	1	1194	99	0.131313	0.121212	0.0707071	0.131313	0.151515	0.0505051	0.0606061	0.0606061	0.040404	0.030303	0.0606061	0.040404	0.010101	0.020202	0	0.010101	0.010101	0
Locus_479	scaffold_41:486165-486958	+	No	Gene	No	808289	NA	0	794	1196	0.188127	0.173913	0.0602007	0.121237	0.027592	0.0292642	0.00919732	0.0217391	0.0200669	0.0326087	0.0727425	0.0802676	0.0844482	0.0167224	0.0250836	0.020903	0.00167224	0.014214
Locus_48	scaffold_4:158594-162982	-	No	Gene	No	1495559;1495568	NA	1	4389	1196	0.121237	0.112876	0.107023	0.0936455	0.0827759	0.0677258	0.0618729	0.0459866	0.0326087	0.0451505	0.0685619	0.0434783	0.0384615	0.0301003	0.0100334	0.0158863	0.0125418	0.0100334
Locus_480	scaffold_42:350070-350368	.	No	Intergene	RM	NA	Mariner-2_MLP	2	299	116	0.0689655	0.112069	0.0862069	0.12931	0.12931	0.112069	0.155172	0.172414	0.0172414	0	0	0.0172414	0	0	0	0	0	0
Locus_481	scaffold_43:151037-153298	+	No	Intergene	No	NA	NA	2	2262	207	0.0966184	0.0821256	0.057971	0.111111	0.130435	0.15942	0.246377	0.0821256	0.0338164	0	0	0	0	0	0	0	0	0
Locus_482	scaffold_43:225153-225997	.	No	Intergene	No	NA	NA	0	845	199	0.281407	0.175879	0.105528	0.0954774	0.115578	0.0753769	0.0854271	0.040201	0.0251256	0	0	0	0	0	0	0	0	0
Locus_483	scaffold_43:332611-332896	-	No	Intergene	RM	NA	NA	2	286	165	0.0545455	0.10303	0.0606061	0.0545455	0.0545455	0.121212	0.163636	0.333333	0.0545455	0	0	0	0	0	0	0	0	0
Locus_484	scaffold_43:340378-345054	.	No	Intergene	RM	NA	NA	2	4677	515	0.0815534	0.0660194	0.0660194	0.108738	0.184466	0.219417	0.151456	0.0815534	0.0291262	0.00970874	0	0.00194175	0	0	0	0	0	0
Locus_485	scaffold_43:540422-541750	.	No	Gene	RM	1837733	NA	2	1329	1070	0.0841121	0.0850467	0.12243	0.148598	0.298131	0.149533	0.0775701	0.0186916	0.00934579	0	0.0046729	0	0	0.000934579	0.000934579	0	0	0
Locus_486	scaffold_44:233181-234187	+	No	Gene	No	1550602	NA	1	1007	176	0.0738636	0.113636	0.130682	0.0795455	0.119318	0.0965909	0.0625	0.102273	0.0568182	0.0227273	0.0454545	0.0227273	0.0284091	0.0113636	0.0170455	0.00568182	0.00568182	0.00568182
Locus_487	scaffold_44:281686-284382	-	No	Gene	RM	1871691	NA	2	2697	674	0.0608309	0.0816024	0.0830861	0.10089	0.152819	0.170623	0.182493	0.0994065	0.0252226	0.0341246	0.00593472	0.00296736	0	0	0	0	0	0
Locus_488	scaffold_44:298633-300420	+	No	Intergene	No	NA	NA	1	1788	6728	0.158145	0.140755	0.161266	0.142687	0.097503	0.0729786	0.0503864	0.0374554	0.0267539	0.0269025	0.0248216	0.0277943	0.0111474	0.00876932	0.00431034	0.00237812	0.00341855	0.00252675
Locus_489	scaffold_44:483871-494309	.	No	Intergene	RM	NA	NA	2	10439	3410	0.0545455	0.0662757	0.0615836	0.1261	0.204985	0.181232	0.15044	0.0926686	0.0431085	0.0129032	0.00293255	0.00205279	0.000293255	0.00058651	0.000293255	0	0	0
Locus_49	scaffold_4:163982-164801	-	No	Gene	No	1445819	NA	1	820	101	0.0594059	0.257426	0.188119	0.049505	0.049505	0.0594059	0.0693069	0.019802	0.029703	0.029703	0.039604	0.0594059	0.00990099	0.049505	0.00990099	0	0.019802	0
Locus_490	scaffold_45:253932-256638	-	No	Intergene	No	NA	NA	1	2707	92	0.119565	0.163043	0.163043	0.0869565	0.0434783	0.0543478	0.108696	0.0652174	0.0217391	0	0.0652174	0.0217391	0	0.0326087	0.0326087	0.0108696	0.0108696	0
Locus_491	scaffold_45:257933-261358	-	No	Gene	No	1427717;1551659	Copia-53_MLP-I	1	3426	102	0.156863	0.186275	0.127451	0.0980392	0.0294118	0.0392157	0.0588235	0.0490196	0.0784314	0.00980392	0.0588235	0.0294118	0.0196078	0	0.00980392	0.0294118	0.00980392	0.00980392
Locus_492	scaffold_45:282742-284506	.	No	Gene	No	1551730	NA	1	1765	122	0.163934	0.0737705	0.147541	0.122951	0.0737705	0.0655738	0.0983607	0.057377	0.0409836	0.0163934	0.0327869	0.0491803	0.0163934	0.0163934	0.00819672	0	0.0163934	0
Locus_493	scaffold_45:291321-293826	+	No	Gene	No	839983	NA	1	2506	124	0.0806452	0.137097	0.185484	0.145161	0.0725806	0.0725806	0.0887097	0.0564516	0.0483871	0.016129	0.016129	0.0322581	0.0241935	0.00806452	0.00806452	0	0.00806452	0
Locus_494	scaffold_45:296671-300066	+	No	Gene	No	1551758;1551759	NA	1	3396	352	0.113636	0.144886	0.116477	0.133523	0.09375	0.0795455	0.0681818	0.0539773	0.0511364	0.0426136	0.0198864	0.0255682	0.0227273	0.0113636	0.00568182	0.00568182	0.00568182	0.00568182
Locus_495	scaffold_45:344177-345660	.	No	Gene	No	1871772	NA	2	1484	165	0.10303	0.139394	0.115152	0.0969697	0.0787879	0.139394	0.163636	0.139394	0.0121212	0.00606061	0	0.00606061	0	0	0	0	0	0
Locus_496	scaffold_45:347503-348329	.	No	Intergene	No	NA	NA	2	827	193	0.0518135	0.0310881	0.0621762	0.0673575	0.108808	0.11399	0.404145	0.145078	0.0103627	0	0.00518135	0	0	0	0	0	0	0
Locus_497	scaffold_45:382600-384153	+	No	Gene	No	1474244	NA	1	1554	116	0.163793	0.112069	0.232759	0.12069	0.0862069	0.12069	0.0172414	0.0344828	0.0431034	0.0258621	0.00862069	0.0172414	0.00862069	0	0	0.00862069	0	0
Locus_498	scaffold_45:414331-416287	-	No	Intergene	No	NA	NA	2	1957	587	0.156729	0.223169	0.0851789	0.127768	0.0613288	0.129472	0.192504	0.0136286	0.00851789	0	0	0	0	0	0.00170358	0	0	0
Locus_499	scaffold_45:418370-420729	.	No	Gene	RM	1551917	NA	2	2360	12841	0.121174	0.106767	0.11362	0.142123	0.135036	0.145939	0.122187	0.0746827	0.0225839	0.00996807	0.00303715	0.00124601	0.000545129	0.000389378	0.000233627	0.000155751	0.000233627	7.78756e-05
Locus_5	scaffold_1:325500-326976	.	No	Gene	RM	1761175	NA	2	1477	262	0.0534351	0.0648855	0.0419847	0.156489	0.198473	0.229008	0.133588	0.0877863	0.0305344	0.00381679	0	0	0	0	0	0	0	0
Locus_50	scaffold_4:221647-225612	-	No	Gene	No	782003	Copia-27_MLP-I	1	3966	364	0.126374	0.0989011	0.107143	0.0659341	0.0769231	0.0604396	0.0769231	0.0302198	0.0384615	0.0631868	0.0494505	0.0604396	0.032967	0.0274725	0.0357143	0.0247253	0.00824176	0.0164835
Locus_500	scaffold_45:427621-428839	.	No	Gene	No	1551935	NA	2	1219	461	0.0997831	0.119306	0.143167	0.114967	0.125813	0.130152	0.151844	0.0737527	0.021692	0.0173536	0	0	0.0021692	0	0	0	0	0
Locus_501	scaffold_45:502137-503751	+	No	Gene	No	841758	NA	1	1615	147	0.136054	0.129252	0.136054	0.0884354	0.0612245	0.0408163	0.0748299	0.0340136	0.0544218	0.0340136	0.047619	0.047619	0.0272109	0.047619	0.0340136	0	0.00680272	0
Locus_502	scaffold_46:461-714	-	No	Intergene	No	NA	NA	2	254	91	0.120879	0.175824	0.0659341	0.0549451	0.0549451	0.175824	0.186813	0.131868	0.032967	0	0	0	0	0	0	0	0	0
Locus_503	scaffold_46:265562-270976	.	No	Intergene	RM	NA	NA	2	5415	1982	0.0580222	0.0625631	0.0711403	0.113522	0.221493	0.16448	0.158426	0.0782038	0.0484359	0.0171544	0.00504541	0.00100908	0.000504541	0	0	0	0	0
Locus_504	scaffold_46:325546-329575	-	No	Gene	No	850750	NA	1	4030	781	0.135723	0.142125	0.120359	0.099872	0.0870679	0.084507	0.0691421	0.0512164	0.0422535	0.0448143	0.0332907	0.0320102	0.0140845	0.0115237	0.0102433	0.00896287	0.00768246	0.00512164
Locus_505	scaffold_46:330547-336045	+	No	Gene	No	1552841	NA	1	5499	395	0.126582	0.136709	0.113924	0.131646	0.0810127	0.0734177	0.043038	0.043038	0.0227848	0.0556962	0.0329114	0.0556962	0.0202532	0.0177215	0.0227848	0.0101266	0.00506329	0.00759494
Locus_506	scaffold_46:425148-426639	.	No	Intergene	No	NA	NA	2	1492	151	0.0927152	0.0927152	0.125828	0.10596	0.145695	0.152318	0.145695	0.0927152	0.0397351	0	0	0	0	0	0	0	0.00662252	0
Locus_507	scaffold_46:471223-474537	.	No	Intergene	RM	NA	NA	2	3315	1995	0.0481203	0.0551378	0.0987469	0.130326	0.206516	0.186967	0.149875	0.0756892	0.0295739	0.0120301	0.00401003	0.00200501	0	0.000501253	0	0.000501253	0	0
Locus_508	scaffold_46:521117-521429	.	No	Intergene	No	NA	NA	2	313	149	0.100671	0.100671	0.0671141	0.107383	0.120805	0.228188	0.127517	0.107383	0.0201342	0.0134228	0	0	0	0.00671141	0	0	0	0
Locus_509	scaffold_47:333529-334642	.	No	Gene	RM	1553710	NA	2	1114	114	0.0526316	0.0438596	0.0701754	0.0877193	0.131579	0.22807	0.22807	0.114035	0.00877193	0	0.0175439	0.00877193	0	0	0.00877193	0	0	0
Locus_51	scaffold_4:282975-283462	+	No	Gene	No	1495841	NA	1	488	107	0.046729	0.0373832	0.242991	0.196262	0.0560748	0.121495	0.046729	0.0654206	0.0560748	0.0560748	0.0186916	0.0186916	0.00934579	0	0.0186916	0	0	0.00934579
Locus_510	scaffold_47:437501-437990	-	No	Gene	ERM	1553873	NA	1	490	240	0.0791667	0.0875	0.0958333	0.0958333	0.0875	0.0541667	0.0458333	0.0375	0.0541667	0.0708333	0.0666667	0.0416667	0.0666667	0.05	0.0291667	0.0375	0	0
Locus_511	scaffold_48:59394-60915	+	No	Gene	No	1474439	NA	1	1522	315	0.139683	0.101587	0.0634921	0.0793651	0.0603175	0.0698413	0.047619	0.0412698	0.0539683	0.0666667	0.0539683	0.0698413	0.0603175	0.031746	0.0222222	0.015873	0.0126984	0.00952381
Locus_512	scaffold_48:61162-61754	+	No	Intergene	ERM	NA	NA	1	593	652	0.0966258	0.0521472	0.144172	0.0291411	0.0766871	0.0230061	0.0260736	0.053681	0.122699	0.191718	0.115031	0.0567485	0.00613497	0.00460123	0	0.00153374	0	0
Locus_513	scaffold_48:86313-87955	+	No	Gene	No	1554057	NA	1	1643	158	0.126582	0.126582	0.101266	0.101266	0.0632911	0.0506329	0.0253165	0.0379747	0.0253165	0.101266	0.0696203	0.0316456	0.056962	0.0189873	0.0506329	0	0.0126582	0
Locus_514	scaffold_48:492427-493718	+	No	Gene	ERM	1554941	NA	0	1292	1502	0.0985353	0.0978695	0.0898802	0.105193	0.172437	0.16245	0.0672437	0.0719041	0.0319574	0.0379494	0.0146471	0.0133156	0.00932091	0.00932091	0.00798935	0.00332889	0.00199734	0.00466045
Locus_515	scaffold_48:509409-511750	.	No	Intergene	No	NA	NA	2	2342	90	0.0777778	0.122222	0.1	0.122222	0.0555556	0.155556	0.2	0.111111	0.0444444	0	0.0111111	0	0	0	0	0	0	0
Locus_516	scaffold_48:524056-525621	.	No	Intergene	No	NA	NA	2	1566	144	0.0625	0.104167	0.0833333	0.0833333	0.1875	0.180556	0.194444	0.0763889	0.0138889	0.0138889	0	0	0	0	0	0	0	0
Locus_517	scaffold_49:94607-95090	.	No	Intergene	No	NA	NA	2	484	114	0.122807	0.105263	0.105263	0.0877193	0.114035	0.184211	0.166667	0.0701754	0.0350877	0	0	0	0	0	0	0	0.00877193	0
Locus_518	scaffold_49:152981-154986	+	No	Gene	No	1555064	NA	1	2006	594	0.131313	0.0824916	0.109428	0.0892256	0.0774411	0.0723906	0.0639731	0.0555556	0.043771	0.0387205	0.043771	0.0521886	0.0538721	0.0387205	0.0252525	0.00673401	0.00673401	0.00841751
Locus_519	scaffold_49:267468-268676	.	No	Gene	No	1555135	NA	2	1209	175	0.0857143	0.108571	0.131429	0.12	0.108571	0.165714	0.154286	0.08	0.0228571	0.0114286	0	0.00571429	0	0	0	0	0.00571429	0
Locus_52	scaffold_4:325392-327807	+	No	Gene	ERM	1495874	NA	1	2416	401	0.112219	0.102244	0.174564	0.216958	0.074813	0.0473815	0.0623441	0.0299252	0.0374065	0.0349127	0.0199501	0.0149626	0.0149626	0.0124688	0.0249377	0.0074813	0.00498753	0.0074813
Locus_520	scaffold_49:290196-291500	+	No	Gene	No	1555205	NA	1	1305	116	0.137931	0.146552	0.0775862	0.137931	0.0689655	0.0258621	0.0344828	0.0344828	0.0431034	0.0517241	0.0775862	0.0431034	0.0603448	0.00862069	0.0258621	0.0172414	0	0.00862069
Locus_521	scaffold_49:324278-329076	+	No	Gene	ERM	881581	NA	1	4799	635	0.155906	0.143307	0.0850394	0.103937	0.0834646	0.0740157	0.0645669	0.0440945	0.0393701	0.0425197	0.0472441	0.0393701	0.0283465	0.0188976	0.0110236	0.00629921	0.00629921	0.00629921
Locus_522	scaffold_49:489685-492346	+	No	Gene	No	1555527	NA	1	2662	399	0.18797	0.125313	0.175439	0.125313	0.0776942	0.0776942	0.0501253	0.0401003	0.0225564	0.0250627	0.0200501	0.0100251	0.0250627	0.0125313	0.0125313	0.00250627	0.0075188	0.00250627
Locus_523	scaffold_50:70256-71674	+	No	Gene	No	1555828	NA	1	1419	175	0.102857	0.0514286	0.274286	0.102857	0.0857143	0.0514286	0.0457143	0.04	0.0514286	0.0114286	0.0342857	0.0285714	0.0457143	0.0514286	0.0114286	0.0114286	0	0
Locus_524	scaffold_50:98433-100377	-	No	Gene	No	1555845	NA	1	1945	115	0.0956522	0.165217	0.13913	0.0956522	0.104348	0.0347826	0.113043	0.0521739	0.0434783	0.026087	0.0434783	0.00869565	0.0173913	0.00869565	0.0173913	0.0347826	0	0
Locus_525	scaffold_50:106696-110749	-	No	Gene	No	1474604;1555889	NA	1	4054	562	0.124555	0.1121	0.0818505	0.0907473	0.0871886	0.0978648	0.0462633	0.0516014	0.0462633	0.0569395	0.0373665	0.044484	0.0338078	0.0409253	0.019573	0.0124555	0.0088968	0.00711744
Locus_526	scaffold_50:167596-168053	+	No	Intergene	No	NA	NA	2	458	541	0.0665434	0.0887246	0.0813309	0.123845	0.144177	0.179298	0.160813	0.101664	0.0462107	0.00554529	0	0	0.00184843	0	0	0	0	0
Locus_527	scaffold_50:182542-185467	-	No	Gene	No	1769015	NA	1	2926	192	0.140625	0.114583	0.119792	0.114583	0.0416667	0.0625	0.0572917	0.0416667	0.0260417	0.0364583	0.0364583	0.0677083	0.0364583	0.0416667	0.0260417	0.015625	0.015625	0.00520833
Locus_528	scaffold_50:187769-190307	+	No	Gene	No	1452004	NA	1	2539	95	0.178947	0.0947368	0.0947368	0.126316	0.0947368	0.0736842	0.0421053	0.0421053	0.0210526	0.0526316	0.0526316	0.0315789	0.0105263	0.0315789	0.0210526	0	0.0210526	0.0105263
Locus_529	scaffold_50:202918-204470	+	No	Gene	No	1556006	NA	1	1553	126	0.119048	0.0873016	0.119048	0.0873016	0.103175	0.0952381	0.103175	0.0634921	0.047619	0.031746	0.031746	0.047619	0.0238095	0.0238095	0	0.015873	0	0
Locus_53	scaffold_4:399139-401521	+	No	Gene	No	1496175	NA	1	2383	251	0.103586	0.115538	0.0956175	0.0836653	0.0876494	0.0398406	0.0517928	0.0278884	0.0398406	0.0557769	0.0517928	0.0517928	0.0796813	0.0398406	0.0278884	0.0239044	0.0159363	0.00796813
Locus_530	scaffold_50:220356-221259	-	No	Gene	No	1556098;1556107	NA	0	904	110	0.1	0.0181818	0.1	0.136364	0.0545455	0.0818182	0.0363636	0.0181818	0.0454545	0.0363636	0.0181818	0.0727273	0.0727273	0.0818182	0.0727273	0.0181818	0.0272727	0.00909091
Locus_531	scaffold_50:315249-316031	-	No	Gene	ERM	1474642;1556410	NA	1	783	159	0.138365	0.100629	0.0754717	0.389937	0.0754717	0.0566038	0.0251572	0.0251572	0.0251572	0	0.00628931	0.0188679	0.0188679	0.0251572	0	0	0.0188679	0
Locus_532	scaffold_50:327100-327505	.	No	Intergene	No	NA	NA	2	406	332	0.174699	0.0783133	0.129518	0.0843373	0.126506	0.114458	0.159639	0.0933735	0.0301205	0.0060241	0.00301205	0	0	0	0	0	0	0
Locus_533	scaffold_50:327741-328041	-	No	Intergene	No	NA	NA	2	301	185	0.237838	0.0810811	0.0648649	0.0918919	0.0486486	0.140541	0.12973	0.189189	0.0108108	0	0.00540541	0	0	0	0	0	0	0
Locus_534	scaffold_50:370091-371097	+	No	Gene	No	1556464	NA	1	1007	195	0.123077	0.117949	0.0666667	0.107692	0.107692	0.0717949	0.0615385	0.0358974	0.0410256	0.0512821	0.025641	0.0153846	0.0512821	0.0410256	0.0410256	0.025641	0.0102564	0.00512821
Locus_535	scaffold_50:402982-403769	-	No	Intergene	No	NA	NA	1	788	258	0.186047	0.170543	0.135659	0.0620155	0.127907	0.0891473	0.0348837	0.0503876	0.0310078	0.0426357	0.0310078	0.0116279	0.0116279	0.00387597	0.00775194	0	0	0.00387597
Locus_536	scaffold_51:74992-76306	.	No	Intergene	No	NA	NA	2	1315	181	0.0662983	0.116022	0.0662983	0.165746	0.138122	0.149171	0.132597	0.0718232	0.0552486	0.0165746	0.0110497	0.00552486	0	0.00552486	0	0	0	0
Locus_537	scaffold_51:76715-78316	-	No	Intergene	RM	NA	NA	2	1602	16471	0.0795944	0.10558	0.135389	0.112561	0.102301	0.128408	0.178556	0.110983	0.034242	0.0090462	0.00157853	0.000849979	0.000242851	0.000303564	0.000303564	6.07128e-05	0	0
Locus_538	scaffold_51:86762-87386	-	No	Intergene	No	NA	NA	1	625	161	0.149068	0.21118	0.173913	0.10559	0.111801	0.0745342	0.0745342	0.0248447	0.0124224	0	0.0124224	0.00621118	0	0	0.0124224	0	0.0186335	0.0124224
Locus_539	scaffold_51:91297-91958	-	No	Gene	ERM	1556891	NA	1	662	810	0.24321	0.14321	0.175309	0.102469	0.130864	0.0407407	0.0320988	0.0345679	0.0123457	0.0148148	0.0123457	0.00864198	0.0123457	0.0148148	0.00740741	0.0037037	0.00493827	0.00617284
Locus_54	scaffold_4:427253-429283	-	No	Gene	RM	785153;1496210	NA	2	2031	803	0.0834371	0.104608	0.0983811	0.0933998	0.129514	0.141968	0.231631	0.0821918	0.0224159	0.00871731	0.00249066	0	0	0.00124533	0	0	0	0
Locus_540	scaffold_51:99899-101161	.	No	Intergene	No	NA	NA	2	1263	9663	0.139087	0.172307	0.168892	0.0959329	0.0954155	0.107937	0.142088	0.049674	0.0202836	0.00558833	0.00124185	0.000620925	0.00041395	0.000206975	0	0	0.000206975	0.000103488
Locus_541	scaffold_51:124973-131029	.	No	Intergene	RM	NA	NA	2	6057	822	0.0620438	0.0778589	0.0717762	0.13382	0.175182	0.180049	0.148418	0.103406	0.0352798	0.00851582	0.00243309	0.00121655	0	0	0	0	0	0
Locus_542	scaffold_51:351684-360988	.	No	Intergene	RM	NA	NA	2	9305	5405	0.0599445	0.0564292	0.0690102	0.108233	0.208326	0.196855	0.161517	0.0791859	0.039408	0.0159112	0.00314524	0.000925069	0.000925069	0	0.000185014	0	0	0
Locus_543	scaffold_51:379427-380397	-	No	Intergene	RM	NA	NA	2	971	360	0.0944444	0.102778	0.133333	0.125	0.188889	0.175	0.102778	0.0388889	0.0222222	0.0111111	0	0.00277778	0	0	0.00277778	0	0	0
Locus_544	scaffold_51:439421-440269	-	No	Intergene	RM	NA	NA	2	849	612	0.0392157	0.106209	0.0866013	0.124183	0.0833333	0.212418	0.202614	0.102941	0.0326797	0.00326797	0.00163399	0	0	0	0.00326797	0	0	0.00163399
Locus_545	scaffold_51:481214-482896	.	No	Gene	RM	1557474	NA	2	1683	2288	0.114948	0.0992133	0.0935315	0.112325	0.13549	0.163024	0.159091	0.0913462	0.0179196	0.00961538	0.000437063	0.000437063	0.000874126	0.000874126	0.000437063	0	0.000437063	0
Locus_546	scaffold_51:492850-493516	.	No	Intergene	RM	NA	NA	2	667	1403	0.121169	0.0784034	0.0634355	0.0905203	0.119031	0.150392	0.156807	0.18603	0.0299359	0.00142552	0.00142552	0.000712758	0.000712758	0	0	0	0	0
Locus_547	scaffold_52:34192-38306	.	No	Intergene	RM	NA	NA	2	4115	429	0.037296	0.0536131	0.0722611	0.16317	0.177156	0.193473	0.172494	0.0745921	0.037296	0.016317	0.002331	0	0	0	0	0	0	0
Locus_548	scaffold_52:129422-138449	.	No	Gene	RM	905547;1474765	NA	2	9028	3647	0.0520976	0.0885659	0.0786948	0.126131	0.189471	0.182067	0.148067	0.0852756	0.0342747	0.0101453	0.00301618	0.00137099	0.000822594	0	0	0	0	0
Locus_549	scaffold_52:164133-169824	.	No	Intergene	RM	NA	NA	2	5692	1800	0.0316667	0.0444444	0.0688889	0.121111	0.221667	0.21	0.145	0.095	0.045	0.00888889	0.00611111	0	0	0.00222222	0	0	0	0
Locus_55	scaffold_4:526966-528673	-	No	Gene	No	1849901	NA	1	1708	168	0.119048	0.10119	0.136905	0.0714286	0.10119	0.0714286	0.10119	0.0357143	0.047619	0.0595238	0.077381	0.0178571	0.0178571	0	0.0238095	0.0119048	0	0.00595238
Locus_550	scaffold_52:185282-185546	.	No	Gene	RM	1872234	Mariner-3_ROr	2	265	290	0.037931	0.0758621	0.0862069	0.158621	0.22069	0.127586	0.151724	0.062069	0.0793103	0	0	0	0	0	0	0	0	0
Locus_551	scaffold_52:218334-227102	.	No	Intergene	RM	NA	NA	2	8769	2841	0.0563182	0.061246	0.0749736	0.126364	0.183034	0.174938	0.165435	0.100317	0.0436466	0.00774375	0.00387188	0.00105597	0.000703977	0	0	0	0.000351989	0
Locus_552	scaffold_52:470631-473065	+	No	Gene	No	1558189	NA	1	2435	116	0.12069	0.0689655	0.181034	0.0862069	0.112069	0.0258621	0.0689655	0.0517241	0.0258621	0.0862069	0.0344828	0.00862069	0.0344828	0.0258621	0.0258621	0.0172414	0.0172414	0.00862069
Locus_553	scaffold_53:124467-124525	-	No	Intergene	RM	NA	NA	0	59	366	0.150273	0.13388	0.29235	0.210383	0.0464481	0.0245902	0.0191257	0	0.00819672	0.00546448	0.00819672	0.00819672	0.00546448	0.0245902	0.0355191	0.0136612	0.010929	0.00273224
Locus_554	scaffold_53:137019-137201	+	No	Intergene	No	NA	NA	0	183	128	0.0546875	0.0546875	0.109375	0.0625	0.0859375	0.132812	0.117188	0.1875	0.0234375	0.03125	0.0234375	0.0390625	0	0.0078125	0.015625	0.015625	0.03125	0.0078125
Locus_555	scaffold_53:150744-152496	+	No	Gene	No	1425527	NA	1	1753	113	0.115044	0.115044	0.150442	0.106195	0.141593	0.0619469	0.0884956	0.0707965	0.0442478	0.0530973	0.0176991	0.00884956	0.0176991	0	0	0	0.00884956	0
Locus_556	scaffold_53:175889-176983	+	No	Gene	No	1558661;1741555	NA	1	1095	116	0.12069	0.172414	0.0775862	0.0603448	0.0775862	0.12069	0.0344828	0.0517241	0.0431034	0.0862069	0.0172414	0.0431034	0.0344828	0.0431034	0	0.00862069	0.00862069	0
Locus_557	scaffold_53:180480-186502	-	No	Gene	No	1769365	NA	1	6023	285	0.2	0.126316	0.0947368	0.0982456	0.0947368	0.0912281	0.0666667	0.0526316	0.0280702	0.0315789	0.0210526	0.0140351	0.0315789	0.0175439	0.0105263	0.00350877	0.00350877	0.0140351
Locus_558	scaffold_53:186728-190014	-	No	Gene	ERM	1769365	NA	1	3287	142	0.112676	0.161972	0.105634	0.0704225	0.119718	0.105634	0.0492958	0.0704225	0.056338	0.0422535	0.0422535	0.0211268	0.00704225	0.0140845	0.0140845	0	0.00704225	0
Locus_559	scaffold_53:210363-212322	-	No	Gene	No	1558779	NA	1	1960	145	0.158621	0.117241	0.124138	0.172414	0.117241	0.103448	0.0551724	0.0482759	0.0275862	0.0344828	0.00689655	0	0.0137931	0.0137931	0	0	0	0.00689655
Locus_56	scaffold_4:568172-569456	+	No	Gene	No	1496577	NA	1	1285	121	0.173554	0.115702	0.0909091	0.0495868	0.0991736	0.0578512	0.0578512	0.0330579	0.0247934	0.0578512	0.0330579	0.0495868	0.0578512	0.0413223	0.0165289	0.0165289	0.0165289	0.00826446
Locus_560	scaffold_53:260314-262878	+	No	Gene	No	1558860	NA	1	2565	366	0.0956284	0.125683	0.128415	0.0901639	0.0710383	0.0846995	0.0655738	0.0546448	0.0901639	0.0327869	0.0163934	0.0300546	0.0382514	0.0327869	0.010929	0.0136612	0.010929	0.00819672
Locus_561	scaffold_53:265931-267757	.	No	Gene	No	1558905	NA	1	1827	597	0.102178	0.0603015	0.0887772	0.103853	0.102178	0.174204	0.0854271	0.0586265	0.0318258	0.0469012	0.0502513	0.0351759	0.0100503	0.0150754	0.0117253	0.00670017	0.0117253	0.00502513
Locus_562	scaffold_53:272234-275284	-	No	Gene	No	1558920	NA	1	3051	148	0.101351	0.121622	0.148649	0.0675676	0.0675676	0.0608108	0.0945946	0.114865	0.0945946	0.027027	0.0337838	0.0135135	0.0135135	0.027027	0.0135135	0	0	0
Locus_563	scaffold_53:443680-445161	.	No	Intergene	No	NA	NA	1	1482	586	0.182594	0.148464	0.187713	0.0972696	0.102389	0.0870307	0.0716724	0.0307167	0.0324232	0.0187713	0.00853242	0.00853242	0.00511945	0.00511945	0.00682594	0.00511945	0.00170648	0
Locus_564	scaffold_54:60557-64281	-	No	Gene	ERM	1559391	NA	1	3725	272	0.110294	0.136029	0.172794	0.150735	0.0477941	0.0625	0.0514706	0.0183824	0.0330882	0.0698529	0.0477941	0.0183824	0.0404412	0.00735294	0.0110294	0.00735294	0.0110294	0.00367647
Locus_565	scaffold_54:127704-128502	-	No	Intergene	RM	NA	NA	2	799	436	0.208716	0.059633	0.0665138	0.0986239	0.133028	0.15367	0.183486	0.0550459	0.0229358	0.00917431	0.00688073	0.00229358	0	0	0	0	0	0
Locus_566	scaffold_54:172961-173938	-	No	Intergene	No	NA	Mariner-2_PGr	1	978	114	0.210526	0.114035	0.22807	0.0789474	0.114035	0.0263158	0.0789474	0.0438596	0.0350877	0.00877193	0.0350877	0	0.0263158	0	0	0	0	0
Locus_567	scaffold_54:175939-177850	.	No	Gene	RM	1559454	NA	2	1912	1262	0.10935	0.11252	0.12916	0.133914	0.143423	0.141046	0.128368	0.0610143	0.0269414	0.0103011	0.00158479	0	0	0.000792393	0	0.000792393	0	0.000792393
Locus_568	scaffold_54:283367-284684	-	No	Gene	No	1474931	NA	2	1318	128	0.0859375	0.148438	0.125	0.0859375	0.132812	0.195312	0.125	0.0546875	0.0234375	0.0078125	0	0.0078125	0	0	0	0	0.0078125	0
Locus_569	scaffold_54:345993-346644	+	No	Intergene	No	NA	NA	2	652	1164	0.213918	0.121134	0.107388	0.0592784	0.0713058	0.141753	0.147766	0.123711	0.0103093	0.00257732	0.000859107	0	0	0	0	0	0	0
Locus_57	scaffold_4:663484-665011	.	No	Intergene	No	NA	NA	2	1528	2258	0.142161	0.114703	0.150133	0.209477	0.116032	0.0934455	0.0934455	0.0602303	0.0146147	0.00265722	0.00132861	0.00088574	0.00088574	0	0	0	0	0
Locus_570	scaffold_55:26247-28860	.	No	Intergene	RM	NA	piggyBac-1_Mcir	2	2614	514	0.0466926	0.0505837	0.0564202	0.134241	0.200389	0.196498	0.184825	0.0856031	0.0311284	0.0077821	0.00194553	0.00194553	0	0	0.00194553	0	0	0
Locus_571	scaffold_55:31269-33309	.	No	Intergene	RM	NA	Gypsy-14_RO-I	2	2041	186	0.0645161	0.0698925	0.0913978	0.102151	0.155914	0.204301	0.198925	0.0645161	0.0430108	0	0.00537634	0	0	0	0	0	0	0
Locus_572	scaffold_55:33689-34565	+	No	Intergene	RM	NA	NA	2	877	123	0.0325203	0.0813008	0.0813008	0.0813008	0.121951	0.178862	0.252033	0.121951	0.0406504	0	0	0.00813008	0	0	0	0	0	0
Locus_573	scaffold_55:84392-85193	+	No	Gene	No	1474973	NA	1	802	159	0.0943396	0.144654	0.0943396	0.0880503	0.0440252	0.0691824	0.0503145	0.0188679	0.0440252	0.0628931	0.0943396	0.0566038	0.0440252	0.0125786	0.0251572	0.0188679	0.0251572	0.0125786
Locus_574	scaffold_55:215776-218107	.	No	Intergene	RM	NA	NA	2	2332	261	0.0498084	0.0804598	0.0766284	0.103448	0.226054	0.195402	0.145594	0.0804598	0.0268199	0.00766284	0.00383142	0.00383142	0	0	0	0	0	0
Locus_575	scaffold_55:260906-262191	-	No	Intergene	No	NA	NA	2	1286	305	0.147541	0.104918	0.104918	0.095082	0.0983607	0.12459	0.183607	0.111475	0.0229508	0.00655738	0	0	0	0	0	0	0	0
Locus_576	scaffold_55:356938-359298	-	No	Gene	No	1560630	NA	1	2361	113	0.256637	0.0973451	0.0973451	0.0973451	0.106195	0.106195	0.0176991	0.0530973	0.0442478	0.00884956	0.00884956	0.0353982	0.00884956	0.0353982	0.00884956	0	0.00884956	0.00884956
Locus_577	scaffold_55:393785-395530	+	No	Gene	No	1560642	NA	1	1746	127	0.125984	0.11811	0.125984	0.102362	0.0866142	0.0787402	0.0472441	0.0472441	0.0551181	0.0314961	0.0787402	0.015748	0.0393701	0.015748	0.023622	0	0	0.00787402
Locus_578	scaffold_55:397009-398702	+	No	Gene	No	1560646	NA	1	1694	118	0.059322	0.110169	0.127119	0.059322	0.0508475	0.110169	0.0338983	0.059322	0.0338983	0.0847458	0.0762712	0.0423729	0.0508475	0.0254237	0.0169492	0.0169492	0.0169492	0.0254237
Locus_579	scaffold_55:413298-415174	-	No	Gene	No	1560716	NA	1	1877	121	0.115702	0.140496	0.115702	0.0909091	0.0495868	0.0413223	0.0909091	0.0495868	0.0247934	0.0578512	0.0661157	0.0413223	0.0413223	0.0330579	0.0247934	0.0165289	0	0
Locus_58	scaffold_4:699493-700659	+	No	Gene	No	1496838	NA	1	1167	114	0.140351	0.105263	0.0701754	0.149123	0.0877193	0.0789474	0.0877193	0.0877193	0.0526316	0.00877193	0.0438596	0.0263158	0.00877193	0.0175439	0.00877193	0	0.00877193	0.0175439
Locus_580	scaffold_55:440740-444865	.	No	Gene	ERM	1452378;1560824;1769612	NA	1	4126	113	0.132743	0.0884956	0.150442	0.0619469	0.106195	0.0707965	0.106195	0.0530973	0.0442478	0.0619469	0.0265487	0	0.0265487	0.0442478	0	0.00884956	0.00884956	0.00884956
Locus_581	scaffold_56:87851-100000	.	No	Intergene	RM	NA	NA	2	12150	6733	0.0496064	0.0513887	0.0666865	0.110649	0.195752	0.192633	0.158473	0.093866	0.0683202	0.00757463	0.00297044	0.00148522	0.000445567	0.000148522	0	0	0	0
Locus_582	scaffold_56:342704-342818	-	No	Intergene	No	NA	NA	0	115	181	0.0497238	0.127072	0.58011	0.0276243	0.165746	0.0276243	0.00552486	0	0.00552486	0.00552486	0.00552486	0	0	0	0	0	0	0
Locus_583	scaffold_56:347350-349771	+	No	Gene	No	1561416	NA	1	2422	174	0.143678	0.126437	0.12069	0.137931	0.0862069	0.0862069	0.0517241	0.0574713	0.045977	0.0287356	0.0344828	0.0287356	0.0114943	0	0.0229885	0	0.0114943	0.00574713
Locus_584	scaffold_56:350560-351235	+	No	Intergene	ERM	NA	NA	0	676	5901	0.0264362	0.171835	0.398238	0.222335	0.0408405	0.0332147	0.0208439	0.0220302	0.0128792	0.0154211	0.00932045	0.00847314	0.0086426	0.00152517	0.00152517	0.000677851	0.0027114	0.00305033
Locus_585	scaffold_56:389950-392988	-	No	Gene	No	1561434	NA	1	3039	602	0.189369	0.139535	0.101329	0.107973	0.0598007	0.0780731	0.0415282	0.0415282	0.0299003	0.0365449	0.0481728	0.0315615	0.0282392	0.0232558	0.0166113	0.00996678	0.00830565	0.00830565
Locus_586	scaffold_56:397600-400769	+	No	Gene	No	1561455;1769710	NA	1	3170	122	0.114754	0.0983607	0.106557	0.131148	0.0901639	0.114754	0.0655738	0.057377	0.0245902	0.0327869	0.0327869	0.0655738	0.0163934	0.0245902	0	0.00819672	0.00819672	0.00819672
Locus_587	scaffold_56:403573-403728	+	No	Intergene	ERM	NA	NA	1	156	578	0.223183	0.0899654	0.0622837	0.083045	0.0778547	0.0657439	0.0484429	0.0224913	0.0778547	0.107266	0.0432526	0.0190311	0.00865052	0.0017301	0.0121107	0.00519031	0.0242215	0.0276817
Locus_588	scaffold_56:422219-423055	+	No	Gene	No	1561576	NA	1	837	113	0.0884956	0.0884956	0.265487	0.0707965	0.123894	0.106195	0.0884956	0.0176991	0.0176991	0.0265487	0.0176991	0.0265487	0.0353982	0.0176991	0	0	0.00884956	0
Locus_589	scaffold_57:24735-26531	-	No	Gene	ERM	1436990	NA	1	1797	2841	0.190426	0.193594	0.148891	0.092221	0.0696938	0.0563182	0.0429426	0.0443506	0.0387188	0.0341429	0.0207673	0.0126716	0.0147835	0.00879972	0.00844773	0.0109117	0.00774375	0.00457585
Locus_59	scaffold_4:703534-705355	.	No	Gene	No	1447095;1849944	NA	2	1822	383	0.138381	0.10705	0.120104	0.180157	0.185379	0.073107	0.114883	0.0208877	0.0130548	0.0078329	0.0078329	0	0.00522193	0.0104439	0.00522193	0.00261097	0.00261097	0.00522193
Locus_590	scaffold_57:106402-106768	.	No	Intergene	RM	NA	NA	2	367	100	0.09	0.12	0.07	0.04	0.08	0.21	0.21	0.11	0.07	0	0	0	0	0	0	0	0	0
Locus_591	scaffold_57:227921-230078	-	No	Gene	No	1562233;1562236	NA	1	2158	192	0.171875	0.104167	0.0989583	0.119792	0.0833333	0.0677083	0.0572917	0.0572917	0.0416667	0.0260417	0.015625	0.0364583	0.015625	0.015625	0.0260417	0.0208333	0.015625	0.0260417
Locus_592	scaffold_57:255299-257599	-	No	Gene	No	1562267	NA	1	2301	141	0.141844	0.205674	0.0851064	0.0851064	0.070922	0.070922	0.070922	0.0141844	0.0567376	0.0425532	0.0212766	0.0283688	0.0425532	0.0212766	0.0141844	0.0070922	0.0212766	0
Locus_593	scaffold_57:274309-276160	+	No	Gene	No	1562353	NA	1	1852	202	0.10396	0.0643564	0.049505	0.148515	0.0792079	0.0445545	0.0643564	0.0643564	0.029703	0.10396	0.039604	0.0445545	0.0643564	0.039604	0.0148515	0.019802	0.0148515	0.00990099
Locus_594	scaffold_57:312467-312832	+	No	Gene	No	1562411	NA	1	366	108	0.12963	0.0462963	0.0925926	0.0833333	0.101852	0.0833333	0.12037	0.0185185	0.037037	0.0462963	0.037037	0.0462963	0.0277778	0.037037	0.0185185	0.037037	0.0185185	0.0185185
Locus_595	scaffold_58:191451-201602	.	No	Intergene	RM	NA	Gypsy-13_RO-I	2	10152	2968	0.0525606	0.0562668	0.0781671	0.140836	0.196092	0.202493	0.144879	0.083221	0.0333558	0.00707547	0.00235849	0.00269542	0	0	0	0	0	0
Locus_596	scaffold_58:309265-310915	.	No	Intergene	RM	NA	NA	2	1651	91	0.0769231	0.0879121	0.0989011	0.131868	0.164835	0.10989	0.186813	0.0879121	0.021978	0.021978	0	0.010989	0	0	0	0	0	0
Locus_597	scaffold_58:336129-339263	.	No	Intergene	RM	NA	NA	2	3135	1331	0.0608565	0.0578512	0.0818933	0.129977	0.202855	0.196093	0.130729	0.0766341	0.0503381	0.00751315	0.00450789	0.000751315	0	0	0	0	0	0
Locus_598	scaffold_58:347801-349475	-	No	Gene	RM	1562854	NA	2	1675	2135	0.0880562	0.0847775	0.0847775	0.108197	0.230445	0.144731	0.12178	0.0955504	0.0313817	0.00468384	0.00327869	0.000936768	0	0.000936768	0.000468384	0	0	0
Locus_599	scaffold_59:6927-9016	.	No	Intergene	RM	NA	Tad1-7_PGr	2	2090	98	0.102041	0.0918367	0.0408163	0.0612245	0.122449	0.153061	0.193878	0.173469	0.0510204	0.0102041	0	0	0	0	0	0	0	0
Locus_6	scaffold_1:597564-599638	-	No	Gene	No	1490054	NA	1	2075	240	0.141667	0.120833	0.179167	0.0916667	0.0708333	0.0833333	0.05	0.0708333	0.0291667	0.0291667	0.025	0.0375	0.0166667	0.025	0.025	0.00416667	0	0
Locus_60	scaffold_4:771443-774093	-	No	Gene	No	1496987	NA	1	2651	372	0.155914	0.123656	0.123656	0.110215	0.0510753	0.0645161	0.0591398	0.0268817	0.0456989	0.0403226	0.0456989	0.0510753	0.0349462	0.0268817	0.0134409	0.00268817	0.0134409	0.0107527
Locus_600	scaffold_59:34337-35099	+	No	Gene	No	1872703	NA	1	763	94	0.202128	0.138298	0.0744681	0.0957447	0.0319149	0.0531915	0.0957447	0.0212766	0.0319149	0.0638298	0.0212766	0.0319149	0.0638298	0.0106383	0.0425532	0.0212766	0	0
Locus_601	scaffold_59:100626-105380	+	No	Gene	ERM	1563266	NA	1	4755	134	0.134328	0.11194	0.141791	0.156716	0.0895522	0.0522388	0.0522388	0.0298507	0.0298507	0.0373134	0.0149254	0.0522388	0.0447761	0.00746269	0	0.0223881	0.0149254	0.00746269
Locus_602	scaffold_59:133367-134482	+	No	Gene	ERM	1563307	NA	0	1116	177	0.327684	0.237288	0.152542	0.0960452	0.0564972	0.0225989	0.0225989	0.0225989	0.0225989	0.0169492	0	0.00564972	0.0112994	0	0	0	0	0.00564972
Locus_603	scaffold_59:170573-171981	-	No	Gene	No	1563650	NA	1	1409	103	0.223301	0.165049	0.0873786	0.0679612	0.0970874	0.0582524	0.0679612	0.0485437	0.038835	0.0291262	0.0194175	0.0291262	0.0291262	0.00970874	0.00970874	0.00970874	0	0.00970874
Locus_604	scaffold_59:205282-209209	-	No	Gene	No	1563881	NA	1	3928	143	0.167832	0.104895	0.125874	0.0979021	0.132867	0.0839161	0.034965	0.041958	0.048951	0.013986	0.048951	0.013986	0.00699301	0	0.027972	0.020979	0.013986	0.013986
Locus_605	scaffold_59:315392-317080	-	No	Gene	No	1452696	NA	1	1689	199	0.150754	0.150754	0.0703518	0.0854271	0.0452261	0.0653266	0.0502513	0.040201	0.0502513	0.0603015	0.0351759	0.0653266	0.040201	0.0201005	0.0301508	0.0150754	0.0201005	0.00502513
Locus_606	scaffold_59:363921-366129	-	No	Gene	No	1452628	NA	1	2209	106	0.150943	0.150943	0.113208	0.150943	0.0849057	0.0849057	0.0283019	0.0754717	0.0188679	0.0471698	0.0188679	0.00943396	0.00943396	0	0.0283019	0	0.0283019	0
Locus_607	scaffold_59:477001-478969	.	No	Intergene	RM	NA	Gypsy-1-I_RO	2	1969	216	0.101852	0.0648148	0.0833333	0.0648148	0.087963	0.12963	0.282407	0.138889	0.0324074	0.00925926	0	0.00462963	0	0	0	0	0	0
Locus_608	scaffold_60:6986-8610	-	No	Gene	No	1564731	NA	1	1625	91	0.0989011	0.175824	0.142857	0.021978	0.0659341	0.032967	0.0989011	0.142857	0.0879121	0.032967	0.021978	0.032967	0.032967	0	0	0.010989	0	0
Locus_609	scaffold_60:63822-67078	+	No	Gene	ERM	971975	NA	1	3257	398	0.21608	0.276382	0.0778894	0.0577889	0.0552764	0.0477387	0.0301508	0.0376884	0.0276382	0.040201	0.0351759	0.0226131	0.00502513	0.0125628	0.0201005	0.0150754	0.0175879	0.00502513
Locus_61	scaffold_4:843058-846323	+	No	Gene	No	1497092	NA	1	3266	263	0.129278	0.110266	0.110266	0.114068	0.114068	0.0836502	0.0304183	0.0418251	0.0608365	0.0608365	0.0570342	0.0228137	0.0114068	0.0190114	0.0152091	0.0152091	0.00380228	0
Locus_610	scaffold_60:105243-108960	-	No	Gene	No	972764	NA	1	3718	760	0.132895	0.0907895	0.0789474	0.0907895	0.0631579	0.0684211	0.0486842	0.0407895	0.0421053	0.0710526	0.0447368	0.0539474	0.0644737	0.0289474	0.0302632	0.0289474	0.0118421	0.00921053
Locus_611	scaffold_60:131838-135072	.	No	Gene	No	1564955;1564962	NA	1	3235	141	0.141844	0.148936	0.141844	0.0851064	0.0638298	0.0851064	0.0567376	0.0425532	0.0496454	0.0283688	0.035461	0.0212766	0.035461	0.0212766	0.0070922	0.0141844	0.0141844	0.0070922
Locus_612	scaffold_60:156303-157986	+	No	Gene	No	1565021	NA	1	1684	119	0.12605	0.134454	0.0588235	0.117647	0.092437	0.0588235	0.0420168	0.0756303	0.0672269	0.00840336	0.0756303	0.0336134	0.0252101	0.0168067	0.0336134	0.00840336	0.0252101	0
Locus_613	scaffold_60:230402-232756	+	No	Gene	No	1770131	NA	1	2355	91	0.164835	0.153846	0.164835	0.120879	0.0549451	0.0659341	0.032967	0.0659341	0.0659341	0.032967	0	0.021978	0	0.043956	0	0	0.010989	0
Locus_614	scaffold_60:263822-265824	-	No	Gene	No	1565345	NA	1	2003	147	0.156463	0.108844	0.0612245	0.0952381	0.102041	0.0816327	0.0612245	0.0544218	0.0408163	0.047619	0.0544218	0.00680272	0.0408163	0.0204082	0.0272109	0.0136054	0.0272109	0
Locus_615	scaffold_60:303460-305556	+	No	Gene	No	1565410	NA	1	2097	109	0.110092	0.146789	0.0917431	0.100917	0.0825688	0.0642202	0.0917431	0.0366972	0.00917431	0.0917431	0.0458716	0.0275229	0.0366972	0.0275229	0.00917431	0	0.0183486	0.00917431
Locus_616	scaffold_60:353163-358266	-	No	Gene	No	1565514;1872853	NA	1	5104	292	0.0993151	0.126712	0.0993151	0.126712	0.0684932	0.0582192	0.0513699	0.0273973	0.0410959	0.0616438	0.0650685	0.0479452	0.0376712	0.0205479	0.0273973	0.0136986	0.0136986	0.0136986
Locus_617	scaffold_60:405066-407650	-	No	Gene	ERM	1475428	NA	1	2585	89	0.213483	0.0674157	0.0786517	0.146067	0.123596	0.0786517	0.0449438	0.0224719	0.0224719	0.0674157	0.011236	0.0337079	0.0224719	0.0224719	0	0	0.0224719	0.0224719
Locus_618	scaffold_60:412659-413731	+	No	Gene	No	1565589	Mariner-3_PSt	1	1073	139	0.0935252	0.0935252	0.0863309	0.107914	0.0719424	0.107914	0.0647482	0.0719424	0.0143885	0.0431655	0.0647482	0.0143885	0.0215827	0.0431655	0.0431655	0.00719424	0.0215827	0.028777
Locus_619	scaffold_60:414387-416010	+	No	Gene	No	1565589;1565611	Tad1-26_BG	1	1624	96	0.15625	0.135417	0.15625	0.125	0.09375	0.0833333	0.0729167	0.0520833	0.0208333	0.0104167	0.03125	0.0104167	0.03125	0	0.0104167	0	0	0.0104167
Locus_62	scaffold_4:879117-882080	+	No	Gene	ERM	1443606;1497160	NA	1	2964	996	0.144578	0.10241	0.114458	0.110442	0.0873494	0.062249	0.0702811	0.0461847	0.0351406	0.0351406	0.0441767	0.0361446	0.0351406	0.0200803	0.0210843	0.0170683	0.0100402	0.00803213
Locus_620	scaffold_60:420805-424629	.	No	Gene	No	1565626;1565628	NA	1	3825	180	0.222222	0.133333	0.105556	0.116667	0.0833333	0.0722222	0.0888889	0.0277778	0.0444444	0.0388889	0.0277778	0.00555556	0.0111111	0.00555556	0.0111111	0	0.00555556	0
Locus_621	scaffold_60:469094-471089	-	No	Gene	No	979944	NA	1	1996	149	0.167785	0.120805	0.120805	0.0939597	0.033557	0.0671141	0.0402685	0.0469799	0.033557	0.0536913	0.0402685	0.0268456	0.0604027	0.033557	0.00671141	0.033557	0.00671141	0.0134228
Locus_622	scaffold_61:189304-190381	.	No	Intergene	RM	NA	NA	2	1078	97	0.0618557	0.0515464	0.0824742	0.113402	0.103093	0.134021	0.206186	0.185567	0.0515464	0	0.0103093	0	0	0	0	0	0	0
Locus_623	scaffold_61:190603-198185	.	No	Intergene	RM	NA	Polinton-1_GI	2	7583	929	0.0914962	0.0979548	0.0871905	0.0710441	0.12056	0.161464	0.179763	0.151776	0.0333692	0.00322928	0	0	0.00107643	0	0.00107643	0	0	0
Locus_624	scaffold_61:200019-202832	.	No	Intergene	No	NA	NA	2	2814	154	0.0844156	0.0519481	0.0649351	0.136364	0.11039	0.194805	0.142857	0.123377	0.0584416	0.00649351	0.012987	0.00649351	0	0	0	0.00649351	0	0
Locus_625	scaffold_61:215106-216354	.	No	Intergene	No	NA	NA	2	1249	117	0.0683761	0.0683761	0.0940171	0.128205	0.111111	0.188034	0.153846	0.119658	0.0598291	0.00854701	0	0	0	0	0	0	0	0
Locus_626	scaffold_61:398780-400781	.	No	Gene	RM	1566418;1566426	NA	2	2002	3072	0.0872396	0.142253	0.12793	0.114258	0.128906	0.144531	0.113607	0.101888	0.023112	0.0094401	0.00260417	0.00130208	0.000651042	0.000651042	0.000651042	0.000651042	0	0.000325521
Locus_627	scaffold_62:14121-14530	.	No	Gene	RM	1566756	NA	2	410	331	0.117825	0.060423	0.0996979	0.081571	0.108761	0.163142	0.151057	0.175227	0.0271903	0.00906344	0.0060423	0	0	0	0	0	0	0
Locus_628	scaffold_62:14894-16471	-	No	Intergene	No	NA	Mariner-2_MLP	2	1578	1246	0.109149	0.127608	0.101124	0.105939	0.11557	0.12199	0.18138	0.113162	0.0184591	0.00401284	0.000802568	0	0	0	0	0.000802568	0	0
Locus_629	scaffold_63:11430-13073	.	No	Gene	RM	1567646	NA	2	1644	1363	0.0623624	0.0748349	0.0953778	0.126192	0.181218	0.191489	0.142333	0.0843727	0.027146	0.00513573	0.00586941	0.00146735	0.000733676	0	0.000733676	0.000733676	0	0
Locus_63	scaffold_5:445197-445967	.	No	Intergene	RM	NA	NA	0	771	167	0.0419162	0.0359281	0.0359281	0.0538922	0.107784	0.113772	0.491018	0.0718563	0.0479042	0	0	0	0	0	0	0	0	0
Locus_630	scaffold_63:18246-19412	.	No	Intergene	No	NA	NA	2	1167	348	0.106322	0.0747126	0.109195	0.0890805	0.183908	0.146552	0.123563	0.117816	0.0373563	0.0114943	0	0	0	0	0	0	0	0
Locus_631	scaffold_63:23672-26473	.	No	Gene	RM	1567706	Mariner-6_MLP	2	2802	4066	0.13576	0.104771	0.143384	0.122971	0.141171	0.145598	0.115101	0.0573045	0.0238564	0.00565667	0.00196754	0.00122971	0.000737826	0	0.000491884	0	0	0
Locus_632	scaffold_63:29397-30366	-	No	Intergene	No	NA	NA	2	970	333	0.117117	0.0660661	0.168168	0.102102	0.108108	0.141141	0.147147	0.0780781	0.0540541	0.00900901	0.003003	0	0.003003	0.003003	0	0	0	0
Locus_633	scaffold_63:56181-58047	+	No	Gene	RM	1770411	NA	2	1867	3910	0.197442	0.0920716	0.0982097	0.119182	0.112532	0.116624	0.141432	0.0808184	0.029156	0.00818414	0.00255754	0.000767263	0.000511509	0.000255754	0.000255754	0	0	0
Locus_634	scaffold_63:91479-94143	.	No	Gene	RM	1475572	NA	2	2665	2399	0.109629	0.122134	0.12005	0.119216	0.155481	0.11088	0.134639	0.0937891	0.0266778	0.00500208	0.000833681	0.000833681	0.00041684	0	0.00041684	0	0	0
Locus_635	scaffold_63:94587-95887	.	No	Gene	RM	1475573;1567819	NA	2	1301	4904	0.120514	0.0813622	0.120718	0.184543	0.134176	0.133972	0.122553	0.0664763	0.0205954	0.0093801	0.00203915	0.00142741	0.000203915	0.00101958	0.00040783	0.000203915	0.00040783	0
Locus_636	scaffold_63:128894-130040	.	No	Intergene	No	NA	NA	2	1147	92	0.0434783	0.152174	0.206522	0.152174	0.0652174	0.184783	0.119565	0.0108696	0.0434783	0	0.0108696	0	0	0	0.0108696	0	0	0
Locus_637	scaffold_63:136994-139357	.	No	Gene	RM	1567999	NA	2	2364	6983	0.0864958	0.0937992	0.110554	0.110411	0.17471	0.143635	0.139052	0.0919376	0.0350852	0.00844909	0.00229128	0.00186166	0.00057282	0.00028641	0.000143205	0	0.00028641	0.000429615
Locus_638	scaffold_63:149262-150505	.	No	Gene	No	1770429	NA	2	1244	213	0.0751174	0.131455	0.112676	0.107981	0.112676	0.164319	0.183099	0.0704225	0.0328638	0	0	0.00938967	0	0	0	0	0	0
Locus_639	scaffold_63:232650-235620	.	No	Intergene	RM	NA	NA	2	2971	617	0.0648298	0.0534846	0.0713128	0.0988655	0.220421	0.189627	0.171799	0.0810373	0.0453809	0	0.00162075	0	0	0.00162075	0	0	0	0
Locus_64	scaffold_5:478060-480372	.	No	Intergene	RM	NA	NA	2	2313	1487	0.0464022	0.0443847	0.0759919	0.151984	0.172159	0.241426	0.139206	0.0813719	0.0322798	0.00874243	0.00201748	0.00336247	0	0	0.000672495	0	0	0
Locus_640	scaffold_63:282151-287221	.	No	Intergene	RM	NA	NA	2	5071	945	0.0698413	0.0592593	0.101587	0.106878	0.173545	0.187302	0.174603	0.0941799	0.0222222	0.0031746	0.0042328	0.0021164	0	0.0010582	0	0	0	0
Locus_641	scaffold_63:336337-338075	+	No	Intergene	No	NA	NA	2	1739	517	0.129594	0.116054	0.112186	0.117988	0.162476	0.135397	0.156673	0.0444874	0.0154739	0.00580271	0.00193424	0	0.00193424	0	0	0	0	0
Locus_642	scaffold_63:341128-342158	-	No	Gene	No	1475593	NA	1	1031	122	0.155738	0.0737705	0.0901639	0.0655738	0.163934	0.0901639	0.139344	0.0655738	0.0327869	0.0327869	0.00819672	0.0245902	0	0.00819672	0.00819672	0.0245902	0	0.0163934
Locus_643	scaffold_63:356350-362515	.	No	Gene	RM	1873035	NA	2	6166	1055	0.0473934	0.0758294	0.0796209	0.0966825	0.179147	0.215166	0.158294	0.0985782	0.0331754	0.0123223	0.00189573	0.00189573	0	0	0	0	0	0
Locus_644	scaffold_63:372462-373278	-	No	Intergene	RM	NA	NA	2	817	320	0.115625	0.1	0.084375	0.1375	0.196875	0.084375	0.090625	0.121875	0.04375	0.015625	0.003125	0.003125	0.003125	0	0	0	0	0
Locus_645	scaffold_63:377462-379706	.	No	Intergene	RM	NA	NA	2	2245	528	0.0587121	0.0662879	0.094697	0.128788	0.140152	0.227273	0.185606	0.0681818	0.0189394	0.00378788	0.00189394	0.00189394	0.00378788	0	0	0	0	0
Locus_646	scaffold_63:411182-413365	.	No	Gene	RM	1568403	NA	2	2184	120	0.183333	0.0916667	0.133333	0.0916667	0.116667	0.125	0.158333	0.0666667	0.025	0	0	0.00833333	0	0	0	0	0	0
Locus_647	scaffold_63:448534-451791	.	No	Intergene	No	NA	FoHeli1	2	3258	141	0.113475	0.0921986	0.0567376	0.12766	0.0921986	0.184397	0.163121	0.0992908	0.0425532	0.0070922	0	0	0.0070922	0.0070922	0	0	0.0070922	0
Locus_648	scaffold_63:455773-456357	.	No	Intergene	No	NA	NA	2	585	301	0.0199336	0.0465116	0.076412	0.159468	0.199336	0.166113	0.13289	0.136213	0.0232558	0.0299003	0.00332226	0	0	0	0	0.00332226	0.00332226	0
Locus_649	scaffold_63:462426-462909	.	No	Intergene	RM	NA	NA	2	484	214	0.088785	0.140187	0.0794393	0.154206	0.154206	0.102804	0.154206	0.0794393	0.0373832	0.00934579	0	0	0	0	0	0	0	0
Locus_65	scaffold_5:480592-481624	.	No	Gene	RM	1834448	NA	2	1033	95	0.0736842	0.0526316	0.0526316	0.0736842	0.2	0.294737	0.0947368	0.115789	0.0315789	0	0	0	0.0105263	0	0	0	0	0
Locus_650	scaffold_64:90457-93248	-	No	Gene	No	1453134	NA	1	2792	420	0.12619	0.138095	0.104762	0.114286	0.0904762	0.0571429	0.0619048	0.0333333	0.0404762	0.0261905	0.052381	0.0261905	0.0261905	0.0452381	0.0214286	0.0214286	0.0047619	0.00952381
Locus_651	scaffold_64:122764-124968	+	No	Gene	No	996978	NA	1	2205	95	0.178947	0.2	0.0421053	0.126316	0.105263	0.0947368	0.0421053	0.0421053	0	0.0315789	0.0210526	0.0315789	0.0210526	0.0210526	0.0105263	0.0105263	0.0105263	0.0105263
Locus_652	scaffold_64:153402-156446	+	No	Gene	No	1568780	NA	1	3045	97	0.103093	0.216495	0.164948	0.164948	0.0618557	0.0515464	0.0309278	0.0206186	0.0309278	0.0206186	0.0515464	0.0103093	0.0309278	0.0206186	0	0.0103093	0.0103093	0
Locus_653	scaffold_64:224031-227010	+	No	Gene	No	1569022	NA	1	2980	228	0.171053	0.122807	0.131579	0.127193	0.0877193	0.0614035	0.0614035	0.0263158	0.0350877	0.0263158	0.0350877	0.0263158	0.0263158	0.0307018	0.00877193	0.00438596	0.0131579	0.00438596
Locus_654	scaffold_64:237193-238643	+	No	Gene	No	1569052;1569054	NA	1	1451	114	0.149123	0.157895	0.0789474	0.0964912	0.0701754	0.0964912	0.0263158	0.105263	0.0350877	0.0263158	0.0526316	0.0350877	0.0175439	0.00877193	0.0350877	0.00877193	0	0
Locus_655	scaffold_64:239575-241756	+	No	Gene	No	1569059	NA	1	2182	208	0.110577	0.0576923	0.0817308	0.105769	0.0625	0.0576923	0.0769231	0.0288462	0.0625	0.0865385	0.0432692	0.0576923	0.0384615	0.0576923	0.0240385	0.0288462	0.0144231	0.00480769
Locus_656	scaffold_64:242275-245844	+	No	Gene	RM	1453088	NA	2	3570	12413	0.084911	0.0857166	0.096834	0.0713768	0.101265	0.137437	0.196568	0.167566	0.0453557	0.0071699	0.00193346	0.000966728	0.00104729	0.000644486	0.000483364	0.000483364	0	0.000241682
Locus_657	scaffold_64:287905-292129	+	No	Gene	No	1569184	NA	1	4225	257	0.14786	0.225681	0.11284	0.105058	0.116732	0.0466926	0.0466926	0.0428016	0.0505837	0.0155642	0.0155642	0.0077821	0.0311284	0.0077821	0.0116732	0	0.0077821	0.0077821
Locus_658	scaffold_64:312566-315379	-	No	Gene	No	1569233	NA	1	2814	118	0.0847458	0.161017	0.0847458	0.152542	0.118644	0.0847458	0.110169	0.0338983	0.0169492	0.0508475	0.0169492	0.0254237	0	0.0169492	0.00847458	0	0.0169492	0.0169492
Locus_659	scaffold_64:336325-336757	.	No	Intergene	RM	NA	NA	2	433	177	0.0282486	0.129944	0.107345	0.101695	0.079096	0.175141	0.237288	0.0847458	0.0225989	0.0225989	0.00564972	0	0	0.00564972	0	0	0	0
Locus_66	scaffold_5:585045-588142	+	No	Gene	No	1762204	NA	1	3098	155	0.180645	0.135484	0.0903226	0.103226	0.109677	0.0967742	0.0903226	0.0258065	0.00645161	0.0258065	0.0193548	0.0387097	0.0193548	0.00645161	0.0193548	0	0.0193548	0.0129032
Locus_660	scaffold_64:359899-359944	-	No	Intergene	RM	NA	NA	0	46	111	0.027027	0.018018	0.045045	0.018018	0.108108	0.0900901	0.243243	0.324324	0.0810811	0.036036	0.00900901	0	0	0	0	0	0	0
Locus_661	scaffold_64:418794-419256	+	No	Gene	No	1569369	NA	1	463	95	0.189474	0.0947368	0.0842105	0.0631579	0.136842	0.0315789	0.0421053	0.126316	0.0315789	0.0526316	0.0210526	0.0421053	0.0105263	0.0210526	0.0315789	0.0105263	0.0105263	0
Locus_662	scaffold_64:419463-421645	+	No	Gene	No	1569369	NA	1	2183	225	0.111111	0.142222	0.111111	0.0755556	0.0755556	0.0711111	0.0666667	0.0355556	0.0177778	0.0666667	0.0311111	0.0488889	0.0622222	0.0222222	0.0266667	0.00888889	0.0177778	0.00888889
Locus_663	scaffold_64:421850-423042	+	No	Gene	No	1569369	NA	1	1193	104	0.115385	0.0865385	0.0865385	0.0865385	0.0384615	0.0865385	0.0673077	0.0673077	0.0192308	0.0769231	0.0673077	0.0865385	0.0192308	0.0288462	0.0288462	0.00961538	0.0192308	0.00961538
Locus_664	scaffold_65:147868-148481	-	No	Gene	No	1569795	NA	2	614	406	0.0788177	0.0591133	0.147783	0.172414	0.108374	0.0541872	0.23399	0.0418719	0.0197044	0.0246305	0.0221675	0.0123153	0.00246305	0.0123153	0.00246305	0.00246305	0	0.00492611
Locus_665	scaffold_65:157164-159592	-	No	Gene	No	1770628	NA	1	2429	122	0.0655738	0.139344	0.139344	0.0409836	0.155738	0.163934	0.0983607	0.0737705	0.0327869	0.0327869	0.00819672	0	0.0327869	0.00819672	0.00819672	0	0	0
Locus_666	scaffold_65:172962-174640	-	No	Gene	No	1569899	NA	1	1679	129	0.116279	0.108527	0.108527	0.108527	0.0852713	0.0387597	0.0465116	0.0542636	0.0465116	0.0697674	0.0542636	0.0310078	0.0387597	0.0387597	0.0155039	0.0232558	0.00775194	0.00775194
Locus_667	scaffold_65:181331-182884	-	No	Gene	ERM	1569939	NA	1	1554	250	0.124	0.16	0.128	0.124	0.152	0.088	0.08	0.048	0.012	0.024	0.028	0.008	0.016	0.004	0	0	0.004	0
Locus_668	scaffold_65:183930-184027	-	No	Intergene	No	NA	NA	0	98	90	0.0333333	0	0.0111111	0.0333333	0.122222	0.177778	0.1	0.166667	0.0666667	0.0666667	0.0666667	0.0222222	0.0444444	0.0333333	0.0333333	0.0222222	0	0
Locus_669	scaffold_65:239559-242431	-	No	Gene	No	1570028	NA	1	2873	911	0.115258	0.105379	0.0976948	0.103183	0.0889133	0.0548847	0.0746432	0.0428101	0.0472009	0.0493963	0.0526894	0.0329308	0.0581778	0.0307355	0.01427	0.01427	0.0120746	0.00548847
[truncated: 366 more rows]
