# Supplementary material for: In silico analysis of fungal small RNA accumulation reveals putative plant mRNA targets in the symbiosis between an arbuscular mycorrhizal fungus and its host plant
Source: BMC Genomics. 2019 Mar 4;20:169. doi: 10.1186/s12864-019-5561-0 (PMC6399891; doi:10.1186/s12864-019-5561-0)
Supplement: Supplementary file 5 — Results of Rir-sRNA – Mtr-mRNA target prediction performed with sPARTA. We added at the filtered software output file the information about the number of sRNA reads, the length of sRNAs (nt),the description of targets and the names of the sRNA-generating loci that produce the sRNAs. (XLSX 47 kb) [file 12864_2019_5561_MOESM5_ESM.xlsx]

## Sheet: Additionale_file4-mod
miRname	Target	Rir-sRNA_reads	Target_descritpion	MiRseq_3’to5’	len_sRNA	TarSeq_5’to3’	Score	Mismatch	CIGAR	cleavagePosition	PAREAbundance	X10.nt.window.abundance	PARE.reads.window.abundance	category	p.value	corrected.p.value	MYC.DEG.PARE.Abundance	NOMYC.DEG.PARE.Abundance	sRNA-generating locus name
10035-21	AES74153	21	dehydration-responsive RD22-like protein	TGTTGATTAAAATACGTAGGAA	22	ATATCCAAGTTTATGCAACTTT	5	1T1T1C2G8A1T2	22M	633	7	12	0.583	0	0.00928	0.0159	7	0	Locus_1385
10072-21	AES62527	21	tripeptidyl peptidase II	ATAGGTCTCCTTTACCAAGCA	21	CATTGATGGGAAATGGTTCCT	7	0C2T0G1T0G11C1	21M	3102	5	16	0.312	0	0.002424	0.0078	5	0	Locus_694
10073-21	KEH26584	21	ABC transporter family protein	CCACT-TAATCACACATGTCAAT	23	GGTCATTTTAGTGTTTACTGTTA	5.5	3C1T0T7T3T4	5M1D17M	2314	6	6	1	0	0.011342	0.0113	6	0	Locus_1243;Locus_1463;Locus_1548;Locus_906
10104-21	AES73405	21	chaperonin CPN60-like protein	TCCTAACCAACTTCTTCTTATTTT	24	TGGAATGGTTGAAGAGTAAGAAAG	6	0T3A10G0T2G3G0	24M	774	5	9	0.556	0	0.00269	0.0048	5	0	Locus_10;Locus_152;Locus_1574;Locus_161
10113-21	KEH31623	21	ATP-dependent Clp protease proteolytic protein	TCGGTCTTAAGCAGGTAAGCA	21	AGACAGAATTGGTTAATTTGT	5	2A7G2T0A3T2	21M	840	6	10	0.6	0	0.006814	0.0114	6	0	Locus_140
10139-21	AET00144	21	cysteine protease inhibitor cystatin	TTCAGTTGTTACCAACATTTACT	23	AATTGATCAATGTTTGTAAATAA	5	2T1G1T5T8A1	23M	581	33	49	0.673	0	0.004965	0.0074	33	0	Locus_1705
10156-21	KEH17697	21	hypothetical protein	CCCGGGCGTGTTAGCAGCGTTC	22	GGGCCCGCACAAGCGGTGGAGC	7	12G2G0T1G1G0C0	22M	700	8	28	0.286	2	0.013704	0.048	8	0	Locus_467
10241-21	AES59115	21	plastocyanin-like domain protein	GCCGGGTAAGAGCATAATAGT	21	AGGCCCATTGTTGCTTTTTCA	5.5	0A8G1T1C0T2T3	21M	510	5	7	0.714	0	0.007656	0.0107	5	0	Locus_2112
10268-21	AES94149	21	subtilisin-like serine protease	AGGAGTTCAACTCAGGTAAGACCT	24	TCTTCAAGGTAAGCCTATTTTGGA	4.5	2T5G1A2C1T3T4	24M	1740	7	13	0.538	2	0.013	0.0241	7	0	Locus_1824
10400-21	AES81970	21	D-mannose-binding lectin protein; putative	AGAGCCAATCATATCACCAAT	21	TTTTGGTTGGGATAGTTGTTG	4	1T1T4G1G5T3G0	21M	1454	5	9	0.556	2	0.025831	0.0465	5	0	Locus_1447;Locus_1921
10454-21	AES81477	21	microsomal omega-3 fatty acid desaturase	AAGTTTATAAGATCCGTACTACT	23	TTCACATATTCTGTGTTTGATTA	7	4C7G0T1T0T4T1	23M	1603	5	11	0.455	2	0.013	0.0286	5	0	Locus_261
10472-21	KEH44359	21	purple acid phosphatase superfamily protein	CCCTCGGTTTGTCTCA-TATAT	22	GGGAGACAATGAGAGTAATGTA	5	5A3T0G5A2G2	16M1D5M	1044	9	20	0.45	0	0.008258	0.0184	9	0	Locus_2111
10502-21	AES79196	21	DNA-binding protein alba protein	GTCTAAGGAAGTTCCAAAACACGT	24	CTGATTTGGGCAAGGTTTTGTTCA	6.5	1T4T0G0G0G11T2	24M	1426	5	13	0.385	0	0.002072	0.0054	5	0	Locus_914
10586-20	KEH30422	20	nucleotide-diphospho-sugar transferase family protein	CCCAAGTCCGATCTTTTTTTT	21	GGCTTCATGCTGCTAAAAGAA	6	2C4T3G0C0T4G2	21M	1249	5	7	0.714	0	0.012764	0.0179	5	0	Locus_1293
10613-20	AES81568	20	peptide transporter PTR3-like protein	GCGGTTCAGGAAATATAAAAT	21	TGCCAAATTCTTTGTATATAA	4.5	0T5A1T4G3A1A1	21M	1314	18	42	0.429	0	0.007027	0.0164	18	0	Locus_526
10613-20	AES81570	20	peptide transporter 1	GCGGTTCAGGAAATATAAAAT	21	TGCCAAATTCTTTGTATATAA	4.5	0T5A1T4G3A1A1	21M	1680	18	38	0.474	0	0.007027	0.0148	18	0	Locus_526
10633-20	AES94054	20	AT hook motif DNA-binding family protein	TCCTAAAAAGGAATTAGTATAA	22	AGAATATTGCTGTAATTATATT	6	2A2A2G1T0G4T5	22M	1441	5	6	0.833	0	0.006821	0.0082	5	0	Locus_284
1069-157	AES88706	157	MAP kinase I	AGTGCCACGTGTTAAGGAAGTAGT	24	TCACGGCGGACAGTTCGTTCAGTA	6	6C1G3G3G4G0T1	24M	62	5	6	0.833	2	0.006876	0.0083	5	0	Locus_1275
10701-20	KEH21724	20	feronia receptor-like kinase	TTATCGCACTTCCATGTCCCT	21	AATACCGTGATGTTACGTTGA	6.5	4C5T1T3G0T0T2	21M	1332	6	6	1	1	0.019935	0.0199	6	0	Locus_1372;Locus_1460;Locus_1463;Locus_1540;Locus_1643;Locus_1768;Locus_1769;Locus_1866;Locus_2044;Locus_802
10707-20	KEH44299	20	40S ribosomal protein S27-1	GTCGATAGAATCATAGTTACACA	23	CAGTTGTCTT-GTGTCAATGTGT	3	3T1G6G9	10M1I12M	537	6	19	0.316	2	0.006732	0.0213	6	0	Locus_345
10726-20	KEH32232	20	copper amine oxidase; enzyme domain protein	AGGTTGCCTTCTCGTAAGAAAATT	24	CCCAACCGAAGAGTTTTACTTTAA	6.5	0C5C6T0T2A0C5	24M	2750	5	5	1	0	0.001242	0.0012	5	0	Locus_870
10732-20	AES75434	20	Kunitz type trypsin inhibitor / Alpha-fucosidase	CCGTACGAAACCCAGACGTTTT	22	GGAATGCGTTTGGTCTATGAAA	6	2A4G2T5A0T0G3	22M	624	7	15	0.467	0	0.002899	0.0062	7	0	Locus_542
10732-20	AES75437	20	Kunitz type trypsin inhibitor / Alpha-fucosidase	CCGTACGAAACCCAGACGTTTT	22	GGAATGCGTTTGGTCTATGAAA	6	2A4G2T5A0T0G3	22M	609	7	15	0.467	0	0.002899	0.0062	7	0	Locus_542
10753-20	AES61388	20	WD repeat phosphoinositide-interacting-like protein	CCGGTTCTAAACTTCTGATGTT	22	GCTCAAGATTTGAACTCTGAAA	7	1C0T11C0T2G0A2	22M	1525	5	5	1	0	0.001213	0.0012	5	0	Locus_549
10776-20	KEH35361	20	chalcone and stilbene synthase family protein	GGTTCTTGACACCTACTTGAAT	22	ACAACAACTGGTGAAGGACTTA	5.5	0A3C5G0T2A1G5	22M	1174	5	7	0.714	1	0.034426	0.0482	5	0	Locus_10;Locus_1115;Locus_152;Locus_1574;Locus_161
10783-20	AES61721	20	P-loop nucleoside triphosphate hydrolase superfamily protein	TCAGTCTCTGTAAAACCAAATACT	24	AGTCAGAGATCTATTGGTTACTGA	5.5	9T0C1A6A0C3	24M	2007	5	7	0.714	0	0.004037	0.0057	5	0	Locus_106;Locus_1684;Locus_1792
10820-20	KEH33683	20	cellulose synthase-like protein	GTCTTCAATAGTTGT-TCACCA	22	TAGAAGTTATGAACACTGTTGT	5	0T9G4C0T2T2	15M1D6M	317	10	17	0.588	0	0.015215	0.0259	10	0	Locus_1312
10835-20	AET00614	20	LBP/BPI/CETP family; carboxy-terminal domain protein	TCAGGATCAGTAAGTAGAGGAA	22	AGTAGTAATCAGTCACCTTCTT	5.5	3A0G2A3G3C2T3	22M	1840	12	21	0.571	0	0.017067	0.0299	12	0	Locus_1084
10847-20	AES71230	20	trichome birefringence-like protein	TTAAAATGTTAAAGTAGGATAAC	23	AATGCTACAATTGAGTTCTATTG	6.5	3G0C7G0A0G1T6	23M	761	5	6	0.833	0	0.010716	0.0129	5	0	Locus_1183
10999-20	AES89396	20	L-ascorbate peroxidase	CCTCTAAGATTTGATACATGGT	22	AGGGATTCAAAAGTATGTACCA	3.5	0A1G5A3G9	22M	629	5	9	0.556	2	0.020486	0.0369	5	0	Locus_1711;Locus_332;Locus_337
11003-20	AES87654	20	hypothetical protein	AAAGGATTAGTGCTATTATTAGT	23	ACTCATAATCACGATGATGATGA	5	0A0C2A10G2G2G1	23M	564	5	7	0.714	1	0.005399	0.0076	5	0	Locus_1028
11003-20	KEH29255	20	hypothetical protein	AAAGGATTAGTGCTATTATTAGT	23	ACTCATAATCACGATGATGATGA	5	0A0C2A10G2G2G1	23M	135	5	7	0.714	1	0.005399	0.0076	5	0	Locus_1028
11025-20	AES99799	20	centromere/kinetochore zw10-like protein	TTTTCTTTTTGTAAACAGGTTAT	23	ACAAGAAAAGCATGTGTACAGTA	4	1C7G3G3A2G2	23M	1288	10	15	0.667	0	0.001451	0.0022	10	0	Locus_1516
1110-151	KEH37321	151	DREPP plasma membrane protein	TAAGAAGATTTACAGGAGATT	21	ATTCTTTTATATGT-CTGTAA	4	6T2T6G3	14M1I6M	1052	57	100	0.57	0	0.00625	0.011	57	0	NA
11186-20	AES71585	20	serine carboxypeptidase-like protein	GTCTAGTACTAGTACTCAACACAT	24	CAGATCAAACTCATGAGTTGATTG	5.5	7A0A0C10A0T1G0	24M	861	21	33	0.636	0	0.00331	0.0052	21	0	Locus_959
11231-19	AES61721	19	P-loop nucleoside triphosphate hydrolase superfamily protein	TTCAGTCTCTGTAAAACCAAATA	23	AAGTCAGAGATCTATTGGTTACT	5.5	10T0C1A6A0C1	23M	2007	5	7	0.714	0	0.00906	0.0127	5	0	Locus_106;Locus_1684;Locus_1792
11300-19	KEH22067	19	histone H4 domain protein	CTTAACACAATTGCTAGATGAAA	23	GAGGTGTGTTGAAGATCTTCTTG	6	2G0G6G1A5T3G0	23M	286	10	30	0.333	0	0.001244	0.0037	10	0	Locus_1941
1131-149	AES74506	149	trypsin-like serine protease	ACGGTACGAGTACAAGTAGAT	21	TGCATTGTTCATGTATATATA	6	3A0T2T6A0T2A2	21M	1351	6	14	0.429	0	0.012162	0.0284	6	0	Locus_150
11312-19	AES90277	19	IQ calmodulin-binding motif protein	ATTACACAATCATAAGAGGTCTT	23	TAAAGGGTCAATGTTCTCTAGAA	5	3A1G2C1A1G5T4	23M	1460	12	21	0.571	0	0.000414	0.0007	12	0	Locus_260
11324-19	KEH43778	19	emp24/gp25L/p24 family protein	TCGACTGGTTTTCATGGGCTATCT	24	AGCTGAACAAAAGTACTTGAGAGC	4	6A9T0T2G2C0	24M	474	8	22	0.364	2	0.006732	0.0185	8	0	Locus_499
11331-19	AES95751	19	xyloglucan endotransglucosylase/hydrolase family protein	TCTACGGTTCACCACTACACT	21	AGGTGATATGTGATGATTTGA	6	2G2A0T1T3A4T3	21M	1168	8	20	0.4	0	0.008879	0.0222	8	0	Locus_202
11377-19	KEH35090	19	NADH-ubiquinone reductase complex 1 MLRQ subunit	TATTCAAGTCTCTTGGAGATAACT	24	AGAAGTACACAGAACATTTGTTGA	5	1G4A2C5A1T1G4	24M	413	8	23	0.348	2	0.013704	0.0394	8	0	Locus_57
11390-19	KEH17495	19	NADP-dependent alkenal double bond reductase P1	TCAAGAAAATCGAGGACTAAAG	22	AGGATTTTTAGCTGCTGATTAT	7	2G0A0T8G6A0T0	22M	913	35	62	0.565	2	0.013	0.023	35	0	Locus_194
1161-145	KEH40126	145	60S ribosomal L13-like protein	GTACTTGTGAAGCGATTAGTAACA	24	AATGAACACTTCCGTAAGCATTGG	5	0A11C0G3G5G0	24M	360	5	9	0.556	2	0.013418	0.0242	5	0	Locus_218
1164-144	AES94545	144	porin/voltage-dependent anion-selective channel protein	TGAACTCTGTCGTTGCAAATAA	22	AATTGAGACAGCGTCAATTATC	6.5	1A10G0T1A0A4C0	22M	376	8	8	1	0	0.00929	0.0093	8	0	Locus_344
1174-143	KEH18922	143	NAD(P)-binding rossmann-fold protein	TCATGGGCTATCTACTTTTTT	21	AAAACCTTATAGAAGAAAAGA	6	1A0A3T0T5A5G1	21M	671	7	10	0.7	1	0.020457	0.0292	7	0	Locus_499
1214-138	AES65009	138	NADH-ubiquinone oxidoreductase 10.5 kDa subunit	TCTTGCTAGACCATTTTGGTTC	22	TCGAAGATCTGGTAAAAGCAGG	6	0T0C0G1A12G2G1	22M	267	5	7	0.714	0	0.005245	0.0073	5	0	Locus_2101;Locus_2103
1230-136	KEH33428	136	F-box protein interaction domain protein	TCGGTCTTACAAGTGTGATTC	21	AGCCCAAATGTCTACATTGAG	5.5	4C0A5C0T3T1G2	21M	1159	29	31	0.935	0	0.024557	0.0263	29	0	Locus_1206
1263-133	AES80169	133	hypothetical protein	GTAAGTCCGTCTTAAGATCATAT	23	CATTCAAACAAAAGTATAGTGTA	5.5	6A0A2A2G1A4G2	23M	635	5	6	0.833	0	0.003313	0.004	5	0	Locus_313
1278-132	AES75872	132	SGT1; putative	TCCTTTCGAGTTTCGAGTTCA	21	GGATAAGCTTGAAGCTCAAGT	3.5	0G1A0T5T0G10	21M	195	5	13	0.385	0	0.003726	0.0097	5	0	Locus_1242
1285-132	KEH40126	132	60S ribosomal L13-like protein	TACTTGTGAAGCGATTAGTAACAA	24	ATGAACACTTCCGTAAGCATTGGC	5	11C0G3G5G0C0	24M	360	5	9	0.556	2	0.026656	0.048	5	0	Locus_218
1333-128	KEH31350	128	stress up-regulated Nod 19 protein	GCTTTCGTCTAAGGAAGTTCCAA	23	CTAAACCAGGTTCTGTCAAGATT	6	1T3C3G3T0G5A2	23M	1889	5	8	0.625	0	0.001656	0.0026	5	0	Locus_914
1348-126	AES96977	126	LRR receptor-like kinase	ATGTATG-GCATGCAACTAGT	21	GACATACTTGTACTTGGATCA	5	0G6T0T4T1G5	7M1D13M	1068	5	7	0.714	1	0.022058	0.0309	5	0	Locus_1310
145-1629	AES94545	1629	porin/voltage-dependent anion-selective channel protein	GAACTCTGTCGTTGCAAATAA	21	ATTGAGACAGCGTCAATTATC	6.5	0A10G0T1A0A4C0	21M	376	8	8	1	0	0.018493	0.0185	8	0	Locus_344
145-1629	KEH17086	1629	cytochrome P450 family 90 protein	GAACTCTGTCGTTGCAAATAA	21	CTTTAAACCGTGACGTTTGTT	4.5	3T1A2C1T0G6G2	21M	1538	6	12	0.5	1	0.012009	0.024	6	0	Locus_344
1457-116	KEH38776	116	eukaryotic translation initiation factor 3E	TCCTGCTCCTTCTACTTTCTGCCT	24	ATTACGAGGAGGCTGAGAGATGGA	4.5	1T0T7G1C3G3T3	24M	1279	7	15	0.467	0	0.000607	0.0013	7	0	Locus_1744
1457-116	KEH41514	116	eukaryotic translation initiation factor 3E	TCCTGCTCCTTCTACTTTCTGCCT	24	ATTACGAGGAGGCTGAGAGATGGA	4.5	1T0T7G1C3G3T3	24M	1237	7	15	0.467	0	0.000607	0.0013	7	0	Locus_1744
1502-112	AET05000	112	glutathione S-transferase theta	TTAGT-CTAAAGTAGTAGTAA	21	AATCAGGATTTTATTATTATT	3	5G5T2T2T3	5M1D15M	1485	5	5	1	0	0.006451	0.0065	5	0	Locus_1971
1558-109	AES65009	109	NADH-ubiquinone oxidoreductase 10.5 kDa subunit	TCTTGCTAGACCATTTTGGTT	21	TCGAAGATCTGGTAAAAGCAG	6	0T0C0G1A12G2G0	21M	267	5	7	0.714	0	0.012861	0.018	5	0	Locus_2101;Locus_2103
1564-108	KEH28856	108	group 1 family glycosyltransferase	GAAGTAATCTTGTAGTAGGAGT	22	CTTCATTAGATCTTCATTTTGA	4	10T1T4T0T1G1	22M	218	5	19	0.263	0	0.001656	0.0063	5	0	Locus_1759
1573-108	KEH28856	108	group 1 family glycosyltransferase	ATGAAGTAATCTTGTAGTAGGAGT	24	TCCTTCATTAGATCTTCATTTTGA	5	1C10T1T4T0T1G1	24M	218	5	19	0.263	0	0.001656	0.0063	5	0	Locus_1759
1620-104	AET00822	104	nucleotide-sugar transporter family protein	TCCGGTTGGTTCTACAAACACAT	23	AGGACAACAAAGATTTTAGTGTA	4	3A4A5T2A5	23M	1358	5	5	1	0	0.000415	0.0004	5	0	Locus_945
170-1285	AES98703	1285	hypothetical protein	GACGTCCATAGAGCACCCTTCT	22	CTGCAGATATGTTGTGGAATGC	5.5	6A3G1T4A1T1C0	22M	377	10	16	0.625	0	0.005997	0.0096	10	0	Locus_405
170-1285	AES98695	1285	disease resistance protein RGA4	GACGTCCATAGAGCACCCTTCT	22	CTGCAGATATGTTGTGGAATGC	5.5	6A3G1T4A1T1C0	22M	3215	10	16	0.625	0	0.005997	0.0096	10	0	Locus_405
1748-97	AES96732	97	GDA1/CD39 nucleoside phosphatase family protein	ACGACGGAGTCTCAGAGCCAT	21	TGCTTCATGACAGTCTTGGGA	5.5	4T1A1G1C5T2G1	21M	1495	8	16	0.5	0	0.0138	0.0276	8	0	Locus_2105
1809-94	AES82695	94	peptidyl-prolyl cis-trans isomerase	TCCGGTACCACTTCCAAGATGAT	23	AGGCCATGGAGAAGGTTGGTTCA	6.5	9A7G0G0T0T0C1	23M	1177	6	14	0.429	1	0.004636	0.0108	6	0	Locus_2127
1895-89	AES65009	89	NADH-ubiquinone oxidoreductase 10.5 kDa subunit	GTCTTGCTAGACCATTTTGGTTC	23	CTCGAAGATCTGGTAAAAGCAGG	6	1T0C0G1A12G2G1	23M	267	5	7	0.714	0	0.001011	0.0014	5	0	Locus_2101;Locus_2103
1972-87	AES58850	87	26S proteasome non-ATPase regulatory subunit-like protein	CCACGAGAATCACGGCTTGAAT	22	ATTGCACATATTGCTGAACTTA	5.5	0A0T3A1A2T3T7	22M	3312	8	13	0.615	1	0.010133	0.0165	8	0	Locus_1290
2043-84	AES95144	84	pathogenesis-related thaumatin family protein	GTAGTTGTAGCAGTAGTGAAA	21	CAACAACGTTGTTATTGCTTT	3.5	2A4G1T2T2T0G4	21M	1114	5	11	0.455	0	0.008262	0.0182	5	0	Locus_1373
2100-82	KEH38097	82	class II knotted-like homeobox protein	CCGCGTCACCGCGTCTTCTTAGTT	24	AGAGTAGTGGCGCAGGTGAAACAA	6	0A1A1T10G0T3A3	24M	1413	6	17	0.353	2	0.006876	0.0195	6	0	Locus_205
2104-82	KEH18078	82	non-specific phospholipase C4	ATAGGGT--TTTAACTAGCTGT	22	TATCCCAACAAGTTGATCGAGA	4.5	7AC2G8G1	7M2D13M	1707	6	7	0.857	0	0.03243	0.0378	6	0	Locus_1405;Locus_167;Locus_1755;Locus_1942;Locus_1954;Locus_449;Locus_644
2106-82	KEH31095	82	mediator of RNA polymerase II transcription subunit 16	AAAAGACTCAGGCCCGGTAAAAA	23	TGTTTTGAGTTCGAGCATTTTTT	5	1G2T5T2A2A0T5	23M	4277	5	5	1	0	0.001656	0.0017	5	0	Locus_1613
2145-80	AES81434	80	40S ribosomal protein S20-2	ACAAGTAGTCATGCACCAAGACCT	24	TTTTCTTTAGTTTTTGGTTCTGGA	6	1T3T1T3T0T0T10	24M	655	5	19	0.263	2	0.013	0.0494	5	0	Locus_1339;Locus_947
2217-78	KEH27242	78	arabinogalactan protein	TTAAGTCTCAAACTGAAACATGT	23	AAATTTGAGTTTGAGTTTGTACT	5.5	2A1T0T8G7T0	23M	98	9	23	0.391	0	0.00785	0.0201	9	0	Locus_2030
2224-78	KEH34369	78	PPR domain protein	TCTCTAGTCTCTTGGAACAGA	21	AAATCTTATAGGACCTTGTCT	5	1A1T0C1T1T2G9	21M	1942	7	7	1	0	0.012355	0.0124	7	0	Locus_1427
2254-77	AES74572	77	cytochrome P450 family protein	GTAAGGAACGATCATCAAACGT	22	CATT-CTAGCTAGTTTTTTGCA	4.5	6A6T0T6	4M1I17M	1494	6	13	0.462	0	0.002072	0.0045	6	0	Locus_796
2322-76	AES80169	76	hypothetical protein	AAGTCCGTCTTAAGATCATAT	21	TTCAAACAAAAGTATAGTGTA	5.5	4A0A2A2G1A4G2	21M	635	5	6	0.833	0	0.028014	0.0336	5	0	Locus_313
2346-75	AES79712	75	Nodule Cysteine-Rich (NCR) secreted peptide	GTTAAGTATTGAAACAAAGTGAA	23	CAATTCTTAAGTTTGTTTATATT	5	6T3G7A0T0A2	23M	107	26	53	0.491	0	0.007233	0.0147	26	0	Locus_477
2398-73	KEH28856	73	group 1 family glycosyltransferase	TGAAGTAATCTTGTAGTAGGAGT	23	CCTTCATTAGATCTTCATTTTGA	5	0C10T1T4T0T1G1	23M	218	5	19	0.263	0	0.005166	0.0196	5	0	Locus_1759
2422-73	AES76757	73	sigma factor sigb regulation protein rsbq protein; putative	AGGGTTGTTGAAATCGATGTTAAT	24	TCCCTTGAACTTTAGCTATGTTTA	6	4T0T0G11T0G0T3	24M	1025	5	14	0.357	1	0.000929	0.0026	5	0	NA
2456-72	AES81705	72	heat shock cognate 70 kDa protein	AGACAAACCCAGATGCCAGTA	21	TTTGTTTTGATCTACTGTTAT	4	1T5T1A5T2T2	21M	2245	13	27	0.481	2	0.019437	0.0404	13	0	Locus_2060
2469-72	KEH31095	72	mediator of RNA polymerase II transcription subunit 16	AAAAGACTCAGGCCCGGTAAAAAA	24	TGTTTTGAGTTCGAGCATTTTTTT	5	1G2T5T2A2A0T6	24M	4277	5	5	1	0	0.000828	0.0008	5	0	Locus_1613
248-783	KEH19863	783	LRR receptor-like kinase family protein	GCCCTGGTTTCAGATGAATAA	21	CGCAAGCAGGGTCTAGTTATT	5	2C0A1G2G0G5G5	21M	2373	6	8	0.75	0	0.00625	0.0083	6	0	Locus_305
2493-71	KEH32232	71	copper amine oxidase; enzyme domain protein	AGGTTGCCTTCTCGTAAGAAAAT	23	CCCAACCGAAGAGTTTTACTTTA	6.5	0C5C6T0T2A0C4	23M	2750	5	5	1	0	0.005166	0.0052	5	0	Locus_870
2518-70	AET00614	70	LBP/BPI/CETP family; carboxy-terminal domain protein	TCATCATTAGATAGTAGGAGT	21	AGTAGTAATCAGTCACCTTCT	5	10A0G3C1T2T0	21M	1840	12	21	0.571	0	0.014618	0.0256	12	0	Locus_194
2533-70	AES76514	70	DUF4408 domain protein	ACAGTCTAAACCTAACAAGTATA	23	TGTAGGATTTGTTGTGTACATAT	7	3A0G6T0T0G3A5	23M	2657	5	5	1	0	0.001451	0.0015	5	0	Locus_1026
2556-70	AET00312	70	UDP-glucose flavonoid 3-O-glucosyltransferase	GATAGGTAGAATACTGATGTCT	22	CTAACTATCTTGTAACTGCCGA	4.5	3A1T5G1A3G1C2	22M	1261	5	5	1	1	0.004636	0.0046	5	0	Locus_1744
2559-70	KEH25576	70	ankyrin repeat RF-like protein; putative	CCAGAATGTC-ATTAACCTGTA	22	GGTCTTATAGATAATTGCTGAT	5	7T2A6C0T0G2	10M1D11M	2056	11	16	0.688	1	0.01659	0.0241	11	0	Locus_1766
2560-70	AES64462	70	fumarylacetoacetase	AAACGGTTCCGTCTCGTAGGA	21	CTTATCATGGAAGAGCATCTT	6	0C2A0T2T2A8T1	21M	638	8	16	0.5	0	0.005044	0.0101	8	0	Locus_2101;Locus_2103
2674-66	AES91391	66	integral membrane family protein	GTCGCTTGGCGCAAAGTTGTGA	22	CAGTGAACTTTGTGTCAATACT	6	3T4T0T0T2G4T3	22M	901	5	8	0.625	1	0.002545	0.0041	5	0	Locus_1469
2742-65	KEH26584	65	ABC transporter family protein	ACCACT-TAATCACACATGCCAAT	24	TGGTCATTTTAGTGTTTACTGTTA	5.5	4C1T0T7T3T4	6M1D17M	2314	6	6	1	0	0.004346	0.0043	6	0	Locus_1460;Locus_1768;Locus_2044;Locus_2107
2853-63	AES66957	63	RAB GTPase-like protein A1D	TTGTGAAGCGATTAGTAACAAA	22	AACAGTTTGAATGTCATTGTTT	6	4G2T1A0A0T0G9	22M	1169	8	12	0.667	1	0.008055	0.0121	8	0	Locus_218
2880-63	AES63390	63	phosphatidylserine decarboxylase	TCTCTATATCCCACCGGGTTGTA	23	ACTGATATAGGGTTGACTAACAT	4.5	1C0T10T1A1T5	23M	2232	9	14	0.643	2	0.020059	0.0312	9	0	Locus_1649;Locus_1651;Locus_1951
2883-62	AES91399	62	bile acid	ACTTGACTCGAGTGCTTGTTATA	23	TGAATCCACATCACGCACAATAT	6.5	4T0C0C1C0A5C7	23M	1310	5	5	1	0	0.00269	0.0027	5	0	Locus_1459
2886-62	AES90007	62	ras-GTPase-activating protein-binding protein; putative	AAAGCCCAGTCTCAAGAAAGTAA	23	TTTTGGTTTAGAGTCTTTTCCTT	5.5	3T2T1T5C0T4C2	23M	2358	5	9	0.556	1	0.007298	0.0131	5	0	Locus_1312;Locus_1711;Locus_633
2956-61	AET00144	61	cysteine protease inhibitor cystatin	TCAGTTGTTACCAACATTTACT	22	ATTGATCAATGTTTGTAAATAA	5	1T1G1T5T8A1	22M	581	33	49	0.673	0	0.011547	0.0171	33	0	Locus_1705
2969-61	KEH19855	61	AMP deaminase	TCAAAGTA-TTCAGTTGTAAT	21	CGCTTCATCAAGTCAAAATTA	4.5	0C1C5C7A4	8M1D12M	1325	5	6	0.833	0	0.040808	0.049	5	0	Locus_1385
2977-61	KEH33487	61	flavonol synthase/flavanone 3-hydroxylase	TTCTTTAAAGTCTTACGTCGAGT	23	AAAAAGTTCAAGAGTGCATCTCA	5	2A2G2C0A3G4T4	23M	825	7	7	1	1	0.006982	0.007	7	0	Locus_540
3009-60	AES74320	60	replication factor C subunit; putative	GATGCTCGAGAACAAGACGGA	21	CTGCCAGCTGATGTTCTGAAT	5.5	2G1C4G0A7A0A1	21M	2569	7	13	0.538	0	0.023748	0.0441	7	0	Locus_2112
3095-59	AES89507	59	saccharopine dehydrogenase	GGTTCCGGCAACGCTATATCT	21	GCAAGGCCGTAGGTGTATATA	6.5	0G9A1G0T0G4T1	21M	1387	5	5	1	0	0.007842	0.0078	5	0	Locus_796
3098-59	KEH40889	59	hypothetical protein	TTTCCTGCTAAGTAGCAATGAA	22	AGAGCACGAATGATCGACACTT	5.5	1G2C4A1G4A0C4	22M	278	5	8	0.625	1	0.018695	0.0299	5	0	Locus_2083
3099-59	AES99755	59	transmembrane protein; putative	ACCCAGGTCGCCGTGAACAAGT	22	TGGGTTCAGCTGAAGTTGTCTA	6	5T4T1A1G4C0T1	22M	300	5	13	0.385	0	0.001036	0.0027	5	0	Locus_1954;Locus_648
3101-59	AES66958	59	WRKY family transcription factor	TCATGTTGTCGAACCTAATAATCT	24	ATTAAAAAAGGTTGAATTATTAGA	5	1T2A2A2G3A9	24M	1281	5	17	0.294	2	0.013418	0.0456	5	0	Locus_1946
3103-59	KEH39652	59	hypothetical protein	TTAGGACATTGACTTAGACTTA	22	ATACCTGTATTTGACTCTAAAT	6.5	1T0A6T0T3C3A3	22M	2074	7	9	0.778	0	0.015623	0.0201	7	0	Locus_1312;Locus_1581;Locus_1711
3121-59	AES73699	59	specific tissue protein	TTCGTTTTGTTCTGCAGAAAGT	22	AAGGAAAACAAGGGGTCCATTA	6	3G8G0G3C0A1T1	22M	1055	64	110	0.582	0	0.005166	0.0089	64	0	Locus_656
3137-58	KEH40899	58	NBS-LRR type disease resistance protein	GTAGGATAGTAATTTGCACCT	21	CATCATATTTGAAAACTTGGA	7	4A3T0T0G0A4T4	21M	5443	6	7	0.857	0	0.005446	0.0064	6	0	Locus_1575
3196-57	AES72480	57	OBP3-responsive protein	GTACCAGT-TGCTGTATACTCCT	23	CATGGACAGGCGACAGATGATGA	5	5A2G0G5G4T2	8M1D14M	1484	5	6	0.833	0	0.00269	0.0032	5	0	Locus_140
3372-55	AES94636	55	ubiquitin-conjugating enzyme	AAGCAGGTCCTACTAACACCT	21	TTCATTCAGGATGCTTGTGGA	2.5	3A1T7C6	13M1I7M	420	6	13	0.462	0	0.000415	0.0009	6	0	Locus_1275
3520-53	AES66803	53	organic cation/carnitine transporter	GTCAATATTACGCAGGTACCT	21	CAGTTATTATGTATACATACA	6.5	7T3T0A1A3A0C1	21M	1665	6	14	0.429	0	0.016643	0.0388	6	0	Locus_914
3530-53	AET00614	53	LBP/BPI/CETP family; carboxy-terminal domain protein	CTCATCATTAGATAGTAGGAGT	22	AAGTAGTAATCAGTCACCTTCT	6	0A10A0G3C1T2T0	22M	1840	12	21	0.571	0	0.002899	0.0051	12	0	Locus_194
3561-52	KEH39652	52	hypothetical protein	TAGGACATTGACTTAGACTTA	21	TACCTGTATTTGACTCTAAAT	6.5	0T0A6T0T3C3A3	21M	2074	7	9	0.778	0	0.037605	0.0483	7	0	Locus_1112;Locus_1312;Locus_1581;Locus_1711
3561-52	KEH34879	52	acetyl-CoA carboxylase	TAGGACATTGACTTAGACTTA	21	ATTCTTTGCGTGTATCTGAAT	6	2T2T1G0C0G2T8	21M	8524	11	24	0.458	0	0.016031	0.035	11	0	Locus_1112;Locus_1312;Locus_1581;Locus_1711
3581-52	KEH33553	52	60S ribosomal protein L18a-3	GATTGGGTTGTGTAGATAAAT	21	AAAACCCAACATGTTTATGTA	4.5	0A0A9T0G1T3G2	21M	6362	6	7	0.857	0	0.010716	0.0125	6	0	Locus_1273;Locus_546
3581-52	AES81425	52	cytochrome P450 family protein	GATTGGGTTGTGTAGATAAAT	21	TTCACCCAACAGGTCCATTAA	6	0T1C8G0G2C3A1	21M	1272	5	13	0.385	1	0.012621	0.0328	5	0	Locus_1273;Locus_546
3591-52	AES99755	52	transmembrane protein; putative	CCCAGGTCGCCGTGAACAAGT	21	GGGTTCAGCTGAAGTTGTCTA	6	4T4T1A1G4C0T1	21M	300	5	13	0.385	0	0.002899	0.0075	5	0	Locus_1954;Locus_648
3591-52	AES96828	52	RNA recognition motif protein	CCCAGGTCGCCGTGAACAAGT	21	GGGTTCAGCTGAAGTTGTCTA	6	4T4T1A1G4C0T1	21M	72	5	13	0.385	0	0.002899	0.0075	5	0	Locus_1954;Locus_648
3783-50	AES68139	50	embryo-specific protein	GGTAGGCCAAAAGCCAGGTTTTT	23	CTATCAGGTTTATGTTCCAAAAT	6	1T3A5A0T1T7T0	23M	386	5	17	0.294	2	0.006732	0.0229	5	0	Locus_1029;Locus_1901;Locus_86
3805-49	AES71726	49	Lipid transfer protein	TCCGTATGGT-ATTACTTCCTGT	23	AGGGATACCAGAAATGAAGGACA	3.5	3G6G0A11	10M1D12M	1787	7	19	0.368	2	0.006876	0.0187	7	0	Locus_2102;Locus_2103
3858-49	KEH28742	49	drug resistance transporter-like ABC domain protein	GAGTTTACGGCCGTTTTACAA	21	TTCCAATACCAGAAAGATGTT	5	0T2C3A2A1A2G5	21M	2855	5	16	0.312	1	0.014857	0.0475	5	0	Locus_2122
3902-48	AES66957	48	RAB GTPase-like protein A1D	GTCAAGTTCTCACTGACAAAT	21	CAGTTTGAATGTCATTGTTTA	4.5	5T0G1A0T2C1T6	21M	1169	8	12	0.667	1	0.009243	0.0139	8	0	Locus_540
3970-48	AES62349	48	ABA/WDS induced protein	GTGTTGT-TGCCAACATTTACT	22	CACAATATACGGTTGTAAAAGA	3	5T1T11A2	7M1D14M	1211	10	29	0.345	2	0.006732	0.0195	10	0	Locus_1705
4053-47	AET01661	47	seed linoleate 9S-lipoxygenase	ATAGGTTCTGGTGCTTTAAATGT	23	TATCCAAGACAATAGATTGTACA	7	10A1T0A0G1T1G4	23M	1440	6	14	0.429	2	0.020059	0.0468	6	0	Locus_121;Locus_483;Locus_853
4113-46	KEH44125	46	carboxy-terminal domain cyclin	TAACATGTTTCAGTAGTAAAAC	22	ATTGAACAGAGTGATGATAATG	5.5	4A3G3G2G2A0A2	22M	1079	5	6	0.833	0	0.030275	0.0363	5	0	Locus_2059
4132-46	AES59070	46	ER membrane protein complex subunit-like protein	CGGTTTTC-TAGTACGACTTTGTT	24	GCCAAAAGAAAGATGCTGAATCCA	5.5	8A1A0G8T1C1	8M1D15M	153	5	8	0.625	0	0.010862	0.0174	5	0	Locus_694
4143-46	AES59067	46	F-box/RNI/FBD-like domain protein	TCAGTCTGGAGGTATTAACGT	21	AGTCAGACATAATTAGTTGCT	6	8A1A0A0T2G4T0	21M	120	6	6	1	0	0.00906	0.0091	6	0	Locus_2085;Locus_434;Locus_812
4151-46	AES65009	46	NADH-ubiquinone oxidoreductase 10.5 kDa subunit	GTCTTGCTAGACCATTTTGGT	21	CTCGAAGATCTGGTAAAAGCA	5.5	1T0C0G1A12G2	21M	267	5	7	0.714	0	0.029097	0.0407	5	0	Locus_2101;Locus_2103
4242-45	KEH43815	45	LRR amino-terminal domain protein	GCATTCTCTTGATCGTTGGCACA	23	CGTAAGAGAATTAGAGGTAGTGT	6	10T3A0G0G0T0A4	23M	750	5	18	0.278	1	0.000898	0.0032	5	0	Locus_1700;Locus_537
4291-44	AES62574	44	valyl-tRNA synthetase/valine-tRNA ligase	TTATGCATTACTCAAGAGCGC	21	AGAATTGAATGAGTTCTCGCA	7	1G0A1T0T0G13A0	21M	2782	5	9	0.556	2	0.006732	0.0121	5	0	Locus_37
4309-44	AET05131	44	ribosomal protein S8	CCAGGTCAAGAACTTATCAAAT	22	GGTCAGGTTCTTGGTTACTTTC	7	4A0G7G0T2C3C0	22M	562	5	7	0.714	0	0.000809	0.0011	5	0	Locus_1404
4333-44	AES74322	44	seven transmembrane MLO family protein	CAAGCGAGAAGGGCCAGGAGAAG	23	TTTGGCTCTTTGTGGTCATCTTC	7	0T2G6T0G0T4A5	23M	974	5	5	1	1	0.000637	0.0006	5	0	Locus_1845
4339-44	KEH31433	44	CYP81E7 description	AGAGGAAGTTCCTGATGTACCGTT	24	ACTCCTTCAAGAGCAACGTAGCAA	6	0A10A0G1A2G1A4	24M	1085	5	15	0.333	2	0.006876	0.0206	5	0	Locus_959
4382-43	AES77967	43	plant/T19L5-60 protein	GACCTACGGCTC-TATAAATGTTT	24	ATGGCTGCGGAGTCTATTTACAAA	5.5	0A3C3G3T0C10	12M1D11M	791	5	10	0.5	1	0.007407	0.0148	5	0	NA
4426-43	KEH26584	43	ABC transporter family protein	CCACT-TAATCACACATGCCAAT	23	GGTCATTTTAGTGTTTACTGTTA	5.5	3C1T0T7T3T4	5M1D17M	2314	6	6	1	0	0.009495	0.0095	6	0	Locus_1460;Locus_1768;Locus_2044;Locus_2107
4483-43	AES80169	43	hypothetical protein	TAAGTCCGTCTTAAGATCATAT	22	ATTCAAACAAAAGTATAGTGTA	5.5	5A0A2A2G1A4G2	22M	635	5	6	0.833	0	0.009906	0.0119	5	0	Locus_313
4500-43	AES63699	43	Pre-mRNA-splicing factor SYF1-like protein	GTAAATTCAGGACATGAGAGT	21	GATTTCTGTTGTGTACTGTCA	6.5	0G4C0T2T0G6G3	21M	3112	5	8	0.625	0	0.018475	0.0296	5	0	Locus_1705
4503-43	AES62746	43	hypothetical protein	GTTACGGATATTGTCTACTAAAA	23	GAATGTTTACAAGAGATGAATTT	5	0G4T0T2C2G6A3	23M	95	5	12	0.417	0	0.001617	0.0039	5	0	Locus_1385
4549-42	AET04443	42	glycine cleavage T-protein aminomethyltransferase	GTCTTGGTTCTTTGTAAACAT	21	CAGAACCTGGTAGCATTATTA	6	7T0G1T1G4A0T2	21M	1184	17	48	0.354	0	0.016249	0.0459	17	0	Locus_1275
4629-42	KEH28668	42	transmembrane protein; putative	AGTAGTCTTAGACTGCTACTGCT	23	CCAGCAGCAATTGATGATGACGA	6	0C2G3C1A0T3T8	23M	849	7	9	0.778	0	0.001863	0.0024	7	0	Locus_1391
4654-41	KEH37896	41	glucosidase II beta subunit-like protein	GAGGCGTTTCGTTATTCTTTT	21	TTCTGCAAAAAAAAAAAAAAA	5	0T2T5A0A2A2A4	21M	1390	9	14	0.643	0	0.017864	0.0278	9	0	Locus_2030
4674-41	AES65009	41	NADH-ubiquinone oxidoreductase 10.5 kDa subunit	CTTGCTAGACCATTTTGGTTC	21	CGAAGATCTGGTAAAAGCAGG	5	0C0G1A12G2G1	21M	267	5	7	0.714	0	0.009861	0.0138	5	0	Locus_2101;Locus_2103
4712-41	AES63778	41	acetolactate synthase 1 catalytic subunit	ATTCGGTCTTACAAGTGTGAT	21	TAAGCCATAATGTTATAATTT	5.5	7T6A0T0A1T1T0	21M	2079	6	11	0.545	0	0.02595	0.0476	6	0	Locus_1206
4718-41	KEH15504	41	DEAD-box ATP-dependent RNA helicase	TGGATAGGCTAGATTAGGATT	21	CCCCAACCCGTCAAATCCTAA	6.5	0C2C1A2C0G2A8	21M	547	7	10	0.7	1	0.017807	0.0254	7	0	Locus_469
4744-41	AES74322	41	seven transmembrane MLO family protein	CAAGCGAGAAGGGCCAGGAGAA	22	TTTGGCTCTTTGTGGTCATCTT	7	0T2G6T0G0T4A4	22M	974	5	5	1	1	0.000637	0.0006	5	0	Locus_1845
4773-40	AES89396	40	L-ascorbate peroxidase	TCCTCTAAGATTTGATACATGGTA	24	AAGGGATTCAAAAGTATGTACCAG	4.5	1A1G5A3G9G0	24M	629	5	9	0.556	2	0.013704	0.0247	5	0	Locus_1711;Locus_332
4820-40	AES81553	40	peptide transporter	TCATGGTACCCTTTTATTCCT	21	CAAGTCATGGGAAAATAAGGC	6	0C0A0A0G0T15C0	21M	1824	8	12	0.667	0	0.009495	0.0142	8	0	Locus_694
483-369	AES89549	369	biotin synthase	GGAAGACGATTAAATCGACCT	21	GCTTCTTCTAGTTGAGTTGGT	5	0G5T3G2G2T3T0	21M	1467	7	8	0.875	1	0.033811	0.0386	7	0	Locus_2127
5076-38	KEH32064	38	PHD-finger protein; putative	GGTTCTGTCGGTGTGAAATTA	21	CTCAGGCAACCGCACTGTAAT	5.5	1T0C2G2A2G4G4	21M	2064	6	6	1	0	0.027986	0.028	6	0	Locus_345
5121-38	AES65009	38	NADH-ubiquinone oxidoreductase 10.5 kDa subunit	GTCTTGCTAGACCATTTTGGTT	22	CTCGAAGATCTGGTAAAAGCAG	6	1T0C0G1A12G2G0	22M	267	5	7	0.714	0	0.003029	0.0042	5	0	Locus_2101;Locus_2103
512-342	AES89412	342	DHHC-type zinc finger protein	TCCAAGTGTTAGTAGTATTAT	21	AGGATCACAATGATTGTACTT	5	3A7G2T0G2C1T0	21M	18	5	7	0.714	0	0.028993	0.0406	5	0	Locus_1003
5155-38	AES80376	38	GDT1-like protein	AAAGTCTGTCCATGACCGATT	21	ATTAATACAAGTGCTGGTTAA	5	0A2A1T3A2G4T3	21M	1227	6	16	0.375	0	0.005584	0.0149	6	0	Locus_1427
5184-38	AES88580	38	major intrinsic protein (MIP) family transporter	AAAAGACTCAGGCCCGGTAAA	21	TTTTCTGGGT-CGGTCCATTT	3	7G5T6	10M1I10M	1244	7	20	0.35	2	0.006876	0.0196	7	0	Locus_1613
5256-37	AES82459	37	epoxide hydrolase	GTAGGACTTGGTTCTTTACGTA	22	CTTCTGGTACCAAGCAATACAT	6.5	1T2T0G1T6C3A3	22M	972	9	14	0.643	0	0.014618	0.0227	9	0	Locus_1290
5290-37	KEH31409	37	E3 ubiquitin-protein ligase UPL1-like protein	AGAGATGTTAAGAGGTTCATTT	22	GGTCTACAATTTTCCAATAAGA	5	0G0G9T5T0A1G1	22M	12067	6	8	0.75	0	0.007431	0.0099	6	0	Locus_1290
5328-37	AES60108	37	glycerol-3-phosphate acyltransferase	GTAGATTGCATTACCGTTTAATAT	24	CAAGTCATGAAGTGGCAAATTATA	5	2A0G1C1T1A1G12	24M	1433	6	12	0.5	2	0.006732	0.0135	6	0	Locus_1870
5368-37	AES90007	37	ras-GTPase-activating protein-binding protein; putative	AAAGCCCAGTCTCAAGAAAGTA	22	TTTTGGTTTAGAGTCTTTTCCT	5.5	3T2T1T5C0T4C1	22M	2358	5	9	0.556	1	0.019552	0.0352	5	0	Locus_1312;Locus_1711;Locus_633
5434-36	KEH43261	36	tubby-F-box-like protein	GAAGGAAAAGAAAATAGGTAGT	22	CTCCCTTTTATTTTGTATATAA	6	2C6A4G1A0T2A1	22M	1909	11	23	0.478	0	0.020815	0.0435	11	0	Locus_1058;Locus_261
547-319	AES98695	319	disease resistance protein RGA4	AGACGTCCATAGAGCACCCTTCT	23	TCTGCAGATATGTTGTGGAATGC	5.5	7A3G1T4A1T1C0	23M	3215	10	16	0.625	0	0.002899	0.0046	10	0	Locus_405
547-319	AES98703	319	hypothetical protein	AGACGTCCATAGAGCACCCTTCT	23	TCTGCAGATATGTTGTGGAATGC	5.5	7A3G1T4A1T1C0	23M	377	10	16	0.625	0	0.002899	0.0046	10	0	Locus_405
5497-36	AES94148	36	subtilisin-like serine protease	ATTGTATTAAGGTCTGTCGCTCT	23	TAACATAATTGCAGGTACCTCGA	5	10G3G0T1C1T0C2	23M	1608	6	6	1	2	0.038495	0.0385	6	0	Locus_1652
5537-36	KEH25514	36	alpha-L-arabinofuranosidase-like protein	GAGGTTGCCTTCTCGTAAGAA	21	ATCCAATGGATGAGAACTCTT	4.5	0A5T3T3A1C4	21M	1878	10	11	0.909	0	0.008056	0.0089	10	0	Locus_870
5537-36	KEH25519	36	alpha-L-arabinofuranosidase-like protein	GAGGTTGCCTTCTCGTAAGAA	21	ATCCAATGGATGAGAACTCTT	4.5	0A5T3T3A1C4	21M	1881	10	11	0.909	0	0.008056	0.0089	10	0	Locus_870
5624-35	KEH26932	35	EF hand calcium-binding family protein	GTAGTGTTCAGTCTCTGTAAA	21	AATCTCCGGTAAGAGACGTTT	6	0A3T1C0G2A6G3	21M	751	6	7	0.857	1	0.020846	0.0243	6	0	Locus_106;Locus_1684;Locus_1792
5626-35	AES79712	35	Nodule Cysteine-Rich (NCR) secreted peptide	TTAAGTATTGAAACAAAGTGAA	22	AATTCTTAAGTTTGTTTATATT	5	5T3G7A0T0A2	22M	107	26	53	0.491	0	0.022759	0.0464	26	0	Locus_477
5630-35	KEH19404	35	CS domain protein	TCCCTCGGTTTGTCTCATATATTC	24	AGGCAGCTACAGAGAGTGTAGAAG	5	3C3T1C1G5G2G3	24M	679	21	27	0.778	0	0.000202	0.0003	21	0	Locus_2111
5649-35	KEH25704	35	UDP-glucosyltransferase family protein	ACCGTTCTTAATCCGTATCTAA	22	TGGAAAAAAGTGAGCAAAGATT	6.5	3A2A2G1G0A3A5	22M	906	7	21	0.333	0	0.010317	0.031	7	0	Locus_2083;Locus_2084;Locus_813
5667-35	AES91935	35	acetate/butyrate-CoA ligase AAE7; peroxisomal protein	TCATTGTCAGATCTTCTTAAT	21	TGTAATAATCAGTAAGAATTA	6	0T4T1A2A0G0T8	21M	1918	6	6	1	1	0.01924	0.0192	6	0	Locus_2030
5675-35	AES70033	35	vacuolar protein sorting-associated-like protein	TCTAGATAATGCTGTTTGTAA	21	TGATCAATTCGAACAAATATT	6	0T4A3C0G0A5T3	21M	2625	8	14	0.571	0	0.012764	0.0223	8	0	Locus_1711
5714-35	AES99128	35	glutathione S-transferase; amino-terminal domain protein	TCTGGCGGAGAACTGAGACCATGA	24	AAACCTGTTCTTGAGTCTGGTATT	6	1A3T0G0T6G7T1	24M	251	8	24	0.333	2	0.006521	0.0196	8	0	Locus_1744
5744-35	AES66636	35	phosphoenolpyruvate carboxylase	TCGTACCGCACTTGATTATTCTGT	24	AGAATGGTCTGAAGAAAAAAGACA	7	2A4T0C4G0A2A6	24M	2042	7	23	0.304	2	0.006732	0.0221	7	0	Locus_47
5761-35	AES67407	35	carbamoyl-phosphate synthase large chain	TGTAGGAAGACATGCAACATT	21	ACATTCAGCTGATGGTTGTAA	5.5	4T1A0G3A0T0G7	21M	3455	6	6	1	0	0.034385	0.0344	6	0	Locus_1453
5770-35	AET05411	35	histone-lysine N-methyltransferase setd3-like protein	GAAGACGA-TTAAATCGACCT	21	TCTCAGCTAAATCTAGCTGGA	6	0T0C2A3A3C8	8M1D12M	1106	5	7	0.714	0	0.032234	0.0451	5	0	Locus_2127
5816-34	AES91183	34	homeobox leucine zipper family protein	TCTTAGGTTTGATACATGACAACT	24	AGGATCCAAATTGTCAATTGTTGA	4	2G7T1G1C0A1T6	24M	1278	6	15	0.4	2	0.013704	0.0343	6	0	Locus_803
5840-34	AES59230	34	fructan exohydrolase	TCTGG-CAGCTAATAGTGCTC	21	TGACCGGTCGATTATTGAGAG	5.5	0T4G9T0G0A3	5M1D15M	1567	10	13	0.769	0	0.028508	0.0371	10	0	Locus_1079
5850-34	KEH43997	34	tubulin beta-1 chain	CAAGATGACAACAAAGGCACGAG	23	GTTCTGGTCTTGGTTCTCTGCTC	7	5G0G1C3G3T0C5	23M	693	5	15	0.333	2	0.006732	0.0202	5	0	Locus_1893
5871-34	AES64612	34	CAZy family GT8 glycosyltransferase	TGGAAGGCTAACGTTTGATAAAA	23	ATCCTCTTATTGCAAAGAATTTT	6	1T1C2T0T8G0A5	23M	1964	5	11	0.455	2	0.020059	0.0441	5	0	Locus_1229
5914-34	AET01306	34	UMP-CMP kinase family protein	TCAGGAAACTAATAGATCTCCT	22	TGTATTTTGATTGCCCAGAGGA	7	0T2A0T7G0C1C6	22M	394	7	16	0.438	0	0.001617	0.0037	7	0	Locus_201
5923-34	AES92729	34	tonoplast dicarboxylate transporter-like protein	GAAAAGGCAGTCGACCACGAAAA	23	CTTTTCCGGTAGCGATTGTTTTT	6	8G0T3G0A0T2T4	23M	1017	5	8	0.625	2	0.013704	0.0219	5	0	Locus_100
5930-34	AES94280	34	agenet domain protein	ACAAGATGCCAACTATTGTAAAT	23	TGTTTGTAGGTTGATCAAATTTA	6.5	4T0G0T0A7C1A5	23M	8782	5	17	0.294	1	0.005869	0.02	5	0	Locus_440
5979-33	KEH39380	33	ATPase; AAA-type; CDC48 protein	TCCGCTACAATGCCTCTGTAA	21	AGCCAATGTTAGGGAAATTTT	6.5	2C1A6G3A1T0T2	21M	1521	6	6	1	0	0.014656	0.0147	6	0	Locus_1947
6047-33	AES95551	33	acyl-CoA-binding domain protein	TCAGAATTTAATGTATACCCAGT	23	AGTATTGAATTAGATATGTTTCA	4.5	3A2G5G5T0T3	23M	717	26	43	0.605	0	0.000207	0.0003	26	0	Locus_656
6086-33	AES88335	33	CAZy family GT29 glycosyltransferase	CAAACATGTACTGAATAGCAT	21	TTTTGTTCATGTGTTATCATA	5	0T5T4T0G5A2	21M	1819	6	12	0.5	1	0.0208	0.0416	6	0	Locus_664
6091-33	AET02225	33	transmembrane protein; putative	CTATTAGTTGTATGGCAAAGTAAT	24	AATAATTAACCCACTGTTTAATTA	5	0A5T3C0C2T4A4	24M	514	5	9	0.556	2	0.026656	0.048	5	0	NA
6106-33	KEH19404	33	CS domain protein	CCCTCGGTTTGTCTCATATATTC	23	GGCAGCTACAGAGAGTGTAGAAG	5	2C3T1C1G5G2G3	23M	679	21	27	0.778	0	0.001415	0.0018	21	0	Locus_2111
6122-33	KEH28856	33	group 1 family glycosyltransferase	AAGTAATCTTGTAGTAGGAGT	21	TTCATTAGATCTTCATTTTGA	4	9T1T4T0T1G1	21M	218	5	19	0.263	0	0.004548	0.0173	5	0	Locus_1759
6142-33	KEH31097	33	clathrin light chain-like protein	CCGTCGTGGTTTGCGAAGTGGACT	24	ATCAGCACCGGAAGTTTCACCTGA	4.5	0A0T7G0G1A1T9	24M	915	5	7	0.714	1	0.000318	0.0004	5	0	Locus_1115
6142-33	AES75172	33	transmembrane protein; putative	CCGTCGTGGTTTGCGAAGTGGACT	24	GGCAGCATCAAGTGTTTCAGCTGC	4	7T3G0T1T4G3C0	24M	237	5	19	0.263	2	0.013	0.0494	5	0	Locus_1115
6142-33	AES75178	33	transmembrane protein; putative	CCGTCGTGGTTTGCGAAGTGGACT	24	GGCAGCATCAAGTGTTTCAGCTGC	4	7T3G0T1T4G3C0	24M	169	5	19	0.263	2	0.013	0.0494	5	0	Locus_1115
6204-32	AES94023	32	MAP kinase	TCCGTCTTAAGACAAGTTATT	21	GGGAAGGATTATGTTCATCAA	5	0G2A2G3A6T0C2	21M	1009	8	10	0.8	0	0.012367	0.0155	8	0	Locus_2106
6204-32	AET02337	32	stress up-regulated Nod 19 protein	TCCGTCTTAAGACAAGTTATT	21	ATCCAAAATTAGGTTCAATGA	6	1T0C2A4A0G7G1	21M	1105	5	5	1	3	0.014684	0.0147	5	0	Locus_2106
6255-32	AES69028	32	plant calmodulin-binding-like protein	CCGAGTATGAACTGTAAATGTCT	23	GGTTCCTACTTGATAATTATATA	4.5	2T2C7T1A3T1T1	23M	2669	6	10	0.6	2	0.027221	0.0454	6	0	Locus_1714
6299-32	AET00690	32	cytochrome P450 family 71 protein	GTATTTTCGACATAGGAACCT	21	TATCAAAGCTGTAATTTTGGA	4.5	0T2C9A0T0T5	21M	907	5	9	0.556	1	0.012927	0.0233	5	0	Locus_1744
6299-32	KEH21177	32	decarboxylating-like 6-phosphogluconate dehydrogenase	GTATTTTCGACATAGGAACCT	21	TATAAGAGCTGTGTTTTTGGA	2.5	0	21M	1427	5	17	0.294	2	0.006732	0.0229	5	0	Locus_1744
6341-32	AES91391	32	integral membrane family protein	TCGCTTGGCGCAAAGTTGTGA	21	AGTGAACTTTGTGTCAATACT	6	2T4T0T0T2G4T3	21M	901	5	8	0.625	1	0.006033	0.0097	5	0	Locus_1469
6384-32	AES61895	32	glutathione S-transferase; amino-terminal domain protein	GCAGGTCCTACTAACACCTTA	21	AGTCAATGGTTATTGTTGAAT	5.5	0A3A1T1G1T5T4	21M	278	5	7	0.714	0	0.029097	0.0407	5	0	Locus_1275
6384-32	AET02880	32	glutathione S-transferase; amino-terminal domain protein	GCAGGTCCTACTAACACCTTA	21	AGTCCATCATTATTGTTGAAT	5	0A5T0C2T5T4	21M	278	5	12	0.417	0	0.008258	0.0198	5	0	Locus_1275
6384-32	KEH16433	32	glutathione S-transferase; amino-terminal domain protein	GCAGGTCCTACTAACACCTTA	21	AGTCCATCATTATTGTTGAAT	5	0A5T0C2T5T4	21M	317	5	12	0.417	0	0.00887	0.0213	5	0	Locus_1275
6416-31	KEH24117	31	type II peroxiredoxin	TAATCCTCCTTCAACTTCAAAAAT	24	ATTTGGAGGAAGGTGGTGCTTTTA	5.5	3T8G2G0T1C5	24M	823	9	26	0.346	0	0.004965	0.0143	9	0	Locus_1029
6433-31	KEH25769	31	pyruvate kinase family protein	TCAACAGGATCTCGAGGTCTTT	22	AGTTGTTCATGAGCTGAAGAAT	5.5	6T1A0T5G0A4T0	22M	1048	10	25	0.4	1	0.015675	0.0392	10	0	Locus_1453
6436-31	AES89396	31	L-ascorbate peroxidase	TCCTCTAAGATTTGATACATGGT	23	AAGGGATTCAAAAGTATGTACCA	3.5	1A1G5A3G9	23M	629	5	9	0.556	2	0.006876	0.0124	5	0	Locus_1711;Locus_332
645-262	AES98703	262	hypothetical protein	TAGACGTCCATAGAGCACCCTTCT	24	ATCTGCAGATATGTTGTGGAATGC	5.5	8A3G1T4A1T1C0	24M	377	10	16	0.625	0	0.002072	0.0033	10	0	Locus_405
645-262	AES98695	262	disease resistance protein RGA4	TAGACGTCCATAGAGCACCCTTCT	24	ATCTGCAGATATGTTGTGGAATGC	5.5	8A3G1T4A1T1C0	24M	3215	10	16	0.625	0	0.002072	0.0033	10	0	Locus_405
6523-31	KEH44003	31	cytoplasmic-like arginine-tRNA ligase	GCGGCTTCTGCAGATCCTTTGA	22	CCCAGAAGATGTTAAGGAATCT	6	1C1A5T2T0A5T2	22M	774	5	14	0.357	1	0.000898	0.0025	5	0	Locus_2102
6543-31	AES77475	31	expansin A10	GTAAAAGGTTGTAAATTAAGAAG	23	CATTGTCGAAGATTTGATTATTT	5	4G2G2G4G3A2T0	23M	1066	6	10	0.6	1	0.012927	0.0215	6	0	Locus_749
6555-31	KEH42632	31	Lipid transfer protein	AGGTCATTACAAACAGGAATCT	22	TCAAATAATGCTTGTATTTATA	6.5	2A1A5C4A0T3T1	22M	643	5	6	0.833	0	0.009861	0.0118	5	0	Locus_150
6596-31	KEH19404	31	CS domain protein	CCTCGGTTTGTCTCATATATTC	22	GCAGCTACAGAGAGTGTAGAAG	5	1C3T1C1G5G2G3	22M	679	21	27	0.778	0	0.001819	0.0023	21	0	Locus_2111
6596-31	KEH30889	31	phosphatidylinositol-4-phosphate 5-kinase family protein	CCTCGGTTTGTCTCATATATTC	22	GAAGCCCATCAGAGCATATTAG	5	1A4C1T5C4T2	22M	3336	5	5	1	1	0.005399	0.0054	5	0	Locus_2111
6609-31	AES59314	31	ZCF37; putative	CCTTCTTTCAACCGCTACTAACAT	24	CAAGAAAAGTTGGTGATCATTGTA	6	0C0A1G0A8T3C6	24M	1221	8	12	0.667	2	0.026656	0.04	8	0	Locus_1343
6622-31	KEH24898	31	calmodulin-binding protein	CCACTAGTCAAAAACCAGTCCA	22	GGTGATGAGTTTTGTGTTGGGA	5	6G6G0T2T0G2A0	22M	555	5	20	0.25	1	0.004944	0.0198	5	0	Locus_1405;Locus_167;Locus_1862;Locus_1942;Locus_1954;Locus_644;Locus_649
6693-30	AES66957	30	RAB GTPase-like protein A1D	TGTGAAGCGATTAGTAACAAA	21	ACAGTTTGAATGTCATTGTTT	6	3G2T1A0A0T0G9	21M	1169	8	12	0.667	1	0.017813	0.0267	8	0	Locus_218
6723-30	KEH36771	30	heavy metal transport/detoxification domain protein	GTAGTCAAAATCCGCTTGTTTA	22	CTGCAGTGTTATGTGAAGAAAT	5.5	1T0G4G3T1T3G4	22M	1885	6	7	0.857	0	0.013377	0.0156	6	0	Locus_1185
6723-30	KEH18889	30	glycosyltransferase family 90 protein	GTAGTCAAAATCCGCTTGTTTA	22	AATCAGTCTTACTGGAACAAAT	5.5	0A6C3C0T0G8	22M	1780	5	6	0.833	1	0.01987	0.0238	5	0	Locus_1185
6819-30	KEH29420	30	nuclear division RFT1-like protein	TCTGAGCACTTAGTTAACCCT	21	GGCCTCGTGGATAAATTAGGT	5	0G1C6G2A4A2T0	21M	811	5	7	0.714	1	0.020488	0.0287	5	0	Locus_305
6861-30	KEH41491	30	hypothetical protein	GTAACCCGTTTTCTAGAACATCT	23	CATTGGGGAAAGAATGTTGTTGA	5.5	7G3G0A2G4T2	23M	242	5	5	1	0	0.008459	0.0085	5	0	Locus_1280
6886-30	AES64462	30	fumarylacetoacetase	TCATACAAGATGACAACAAAGGC	23	AGCATCTTCTGTTGTTGTTTCCG	3	2C2C4G0T11	23M	654	6	14	0.429	2	0.006732	0.0157	6	0	Locus_1893
6895-30	AES76514	30	DUF4408 domain protein	ACAGTCTAAACCTAACAAGTAT	22	TGTAGGATTTGTTGTGTACATA	7	3A0G6T0T0G3A4	22M	2657	5	5	1	0	0.000622	0.0006	5	0	Locus_1026
690-248	AES95551	248	acyl-CoA-binding domain protein	TTCAGAATTTAATGTATACCCAGT	24	CAGTATTGAATTAGATATGTTTCA	5.5	0C3A2G5G5T0T3	24M	717	26	43	0.605	0	0.001865	0.0031	26	0	Locus_656
6908-29	AES60933	29	tudor/PWWP/MBT superfamily protein	TAGAGGATCTAAAAAAAAAGAGT	23	ATCTACTAGATTTGTTGTACATA	6.5	4A8G2G1A1A0T1	23M	4429	6	10	0.6	0	0.014058	0.0234	6	0	Locus_1549
6953-29	AES90277	29	IQ calmodulin-binding motif protein	TTTGCCCCTTACAGGTGATCTAT	23	AAAGGGTCAATGTTCTCTAGAAA	5.5	3G2T0C5T1T5A1	23M	1460	12	21	0.571	0	0.003929	0.0069	12	0	Locus_1290;Locus_1706
7021-29	KEH43807	29	NADPH-dependent diflavin oxidoreductase ATR3-like protein	AGTTAGATGACTCTGTAAGGA	21	TTAATATAGTAAAACATTCTT	5	1T3A2G1A1A6T1	21M	4215	9	18	0.5	0	0.014855	0.0297	9	0	Locus_1028;Locus_1280
7021-29	AES81662	29	transducin/WD-like repeat-protein	AGTTAGATGACTCTGTAAGGA	21	TGAATTTACTGTGACATTTTT	3.5	1G3T5T6T0T1	21M	4092	9	12	0.75	0	0.000829	0.0011	9	0	Locus_1028;Locus_1280
70-4728	KEH32064	4728	PHD-finger protein; putative	GTTCTGTCGGTGTGAAATTAA	21	TCAGGCAACCGCACTGTAATT	5.5	0T0C2G2A2G4G5	21M	2064	6	6	1	0	0.033008	0.033	6	0	Locus_345
7132-29	AES92078	29	ABC transporter B family protein	TCATCAC--TCCTACTACTTGAAT	24	AGTAGTGATAGGATCATGAACGAA	6	7AT5C6G0A1	7M2D15M	4489	29	50	0.58	0	0.008664	0.0149	29	0	Locus_1829
7155-29	AES62335	29	60S ribosomal protein L3B	TCGGACAGGTACTAGCAAAGTT	22	AGTTTGGACATGGTCGTTTCCA	4.5	2T0T2G0A4G7C1	22M	1254	31	37	0.838	0	0.001819	0.0022	31	0	Locus_1083
7198-29	KEH28578	29	hypothetical protein	TCCCAAGACGGTAAGTAATAT	21	AGGATTCTGGTAGTCATGTTA	6.5	3A5G0T1G4G0T2	21M	1676	20	31	0.645	0	0.022938	0.0356	20	0	Locus_1498
7227-28	AES94054	28	AT hook motif DNA-binding family protein	CCTAAAAAGGAATTAGTATAA	21	GAATATTGCTGTAATTATATT	6	1A2A2G1T0G4T5	21M	1441	5	6	0.833	0	0.019307	0.0232	5	0	Locus_284
7259-28	KEH23886	28	deoxyhypusine hydroxylase	ACCAAAAGGATCCCAATACTTAAA	24	ATGTTTTCTTATGGTGATGTATTT	5.5	0A0T6T2T3G3T4	24M	1157	5	11	0.455	0	0.005378	0.0118	5	0	Locus_1405;Locus_1755;Locus_1942;Locus_449;Locus_644
7282-28	AES61448	28	importin subunit alpha-1b	GGTTGGGTCTGGAACTGCTTT	21	ACAACACAGAGATTTATGAAA	6	0A4A4G0A2T1T4	21M	1747	14	29	0.483	0	0.007255	0.015	14	0	Locus_865
7326-28	KEH40126	28	60S ribosomal L13-like protein	TACTTGTGAAGCGATTAGTAACA	23	ATGAACACTTCCGTAAGCATTGG	4	11C0G3G5G0	23M	360	5	9	0.556	2	0.006732	0.0121	5	0	Locus_218
734-230	KEH40126	230	60S ribosomal L13-like protein	ACTTGTGAAGCGATTAGTAACA	22	TGAACACTTCCGTAAGCATTGG	4	10C0G3G5G0	22M	360	5	9	0.556	2	0.026656	0.048	5	0	Locus_218
7380-28	KEH33487	28	flavonol synthase/flavanone 3-hydroxylase	TCTTTAAAGTCTTACGTCGAGT	22	AAAAGTTCAAGAGTGCATCTCA	5	1A2G2C0A3G4T4	22M	825	7	7	1	1	0.012973	0.013	7	0	Locus_540
7386-28	AES61448	28	importin subunit alpha-1b	CGGTTGGGTCTGGAACTGCTTTT	23	GACAACACAGAGATTTATGAAAA	5.5	1A4A4G0A2T1T5	23M	1747	14	29	0.483	0	0.003231	0.0067	14	0	Locus_865
7408-28	KEH39380	28	ATPase; AAA-type; CDC48 protein	TCCGCTACAATGCCTCTGTAAA	22	AGCCAATGTTAGGGAAATTTTT	6.5	2C1A6G3A1T0T3	22M	1521	6	6	1	0	0.005245	0.0052	6	0	Locus_1947
7462-28	AES70316	28	acyl-peptide hydrolase-like protein	TCCGAAGTTTGTAAGACTACT	21	GCGCTTCAATGTTGCTGATGA	7	0G0C7T0G0T1G7	21M	2169	6	12	0.5	0	0.002896	0.0058	6	0	Locus_2106
7476-28	AES91391	28	integral membrane family protein	ACTTGGAATACCGTTAGGCTT	21	TGAACTTTGTGTCAATACTAC	5	5T2G2T4A1T1C0	21M	901	5	8	0.625	1	0.014229	0.0228	5	0	Locus_1649;Locus_1951;Locus_852
7484-28	KEH37033	28	ROOT HAIR defective 3 GTP-binding protein	TCCGTCAAGGTTTCCAAGACT	21	AAGAAGCTGGAAAGGTTCTGA	5	1A1A2C1G0G11	21M	1628	5	9	0.556	0	0.019824	0.0357	5	0	Locus_1984
7486-28	AES61721	28	P-loop nucleoside triphosphate hydrolase superfamily protein	TCAGTCTCTGTAAAACCAAATA	22	AGTCAGAGATCTATTGGTTACT	5.5	9T0C1A6A0C1	22M	2007	5	7	0.714	0	0.020815	0.0291	5	0	Locus_106;Locus_1684;Locus_1792
7610-27	KEH43261	27	tubby-F-box-like protein	AGAAGGAAAAGAAAATAGGTAGT	23	TCTCCCTTTTATTTTGTATATAA	6	3C6A4G1A0T2A1	23M	1909	11	23	0.478	0	0.011662	0.0244	11	0	Locus_1058;Locus_261
76-4131	KEH32064	4131	PHD-finger protein; putative	GGTTCTGTCGGTGTGAAATTAA	22	CTCAGGCAACCGCACTGTAATT	5.5	1T0C2G2A2G4G5	22M	2064	6	6	1	0	0.012559	0.0126	6	0	Locus_345
7710-27	AES68814	27	NBS-LRR type disease resistance protein	TCCGTAACCTCTTAAGTAATT	21	TGGGATTGGAGGATTAGGTAA	6	0T2G7G3A0G0G3	21M	2771	10	10	1	0	0.024557	0.0246	10	0	Locus_1385
7710-27	AES68798	27	NBS-LRR type disease resistance protein	TCCGTAACCTCTTAAGTAATT	21	TGGGATTGGAGGATTAGGTAA	6	0T2G7G3A0G0G3	21M	581	10	10	1	0	0.024557	0.0246	10	0	Locus_1385
7710-27	AES68809	27	NBS-LRR type disease resistance protein	TCCGTAACCTCTTAAGTAATT	21	TGGCATTGGAGGATTAGGTAA	5	0T10G3A0G0G3	21M	695	10	10	1	0	0.026777	0.0268	10	0	Locus_1385
7710-27	AES88206	27	NBS-LRR type disease resistance protein	TCCGTAACCTCTTAAGTAATT	21	TGGCATTGGAGGATTAGGTAA	5	0T10G3A0G0G3	21M	581	10	10	1	0	0.026777	0.0268	10	0	Locus_1385
773-218	AES74153	218	dehydration-responsive RD22-like protein	GTTGATTAAAATACGTAGGAA	21	TATCCAAGTTTATGCAACTTT	5	0T1T1C2G8A1T2	21M	633	7	12	0.583	0	0.027785	0.0476	7	0	Locus_1385
7749-27	AES74153	27	dehydration-responsive RD22-like protein	TATAAGTTTAAATAAGATGGGA	22	ATATCCAAGTTTATGCAACTTT	4.5	4C3G5G1A2T0T1	22M	633	7	12	0.583	0	0.009486	0.0163	7	0	Locus_1418
7761-27	AES81662	27	transducin/WD-like repeat-protein	GAGTTAGATGACTCTGTAAGGA	22	ATGAATTTACTGTGACATTTTT	4.5	0A1G3T5T6T0T1	22M	4092	9	12	0.75	0	0.001451	0.0019	9	0	Locus_1028;Locus_1280
7787-27	KEH33428	27	F-box protein interaction domain protein	TCCGTTTTACATCTGTATCTC	21	AGCCCAAATGTCTACATTGAG	5	2C1C6C0T4T3	21M	1159	29	31	0.935	0	0.014603	0.0156	29	0	Locus_914
7793-27	KEH31491	27	myb transcription factor	TCATTTCACTACTCTTTTTACCTT	24	AATGAAGTGAGGAGTTATATGGAA	5.5	1A1G6G3T0T1T6	24M	918	5	8	0.625	0	0.015419	0.0247	5	0	Locus_865
7796-27	KEH19334	27	calcium-dependent phospholipid-binding copine family protein	TCCGTCGGGAAATTTAACCTAAT	23	AAGCAGCTCTTGAGCTCGGATTA	6	1A5T3G1G0C1C6	23M	1090	6	8	0.75	0	0.001011	0.0013	6	0	Locus_2112
7983-26	AES68139	26	embryo-specific protein	ATACTTGGAATACCGTTAGGC	21	GGTGATGCTTATGGCTATCAG	6.5	0G0G3T0G8T3A1	21M	371	17	24	0.708	0	0.021409	0.0302	17	0	Locus_1649;Locus_1951;Locus_852
8087-26	AES72767	26	like-COV protein	ATAAGGTTCAATATGAGATGT	21	TACATCAACTGTTACTCTACA	7	2C0A0T3C1G0T9	21M	769	6	9	0.667	1	0.002862	0.0043	6	0	Locus_412
8125-26	AES80737	26	tyrosine kinase family protein	TCCATGTCGATTTTCTTACGT	21	ATTTACAGCTGAAGGCATGGA	5	1T0T7G2G1C3G1	21M	2139	5	7	0.714	0	0.018086	0.0253	5	0	Locus_1453
8147-26	KEH37089	26	Sec14p-like phosphatidylinositol transfer family protein	TCCGACTTGTTTATGTAAGGCT	22	ACACTGATCAAGTACATTCCGA	3.5	1C0A4T3G10	22M	1341	5	9	0.556	2	0.006876	0.0124	5	0	Locus_446
8148-26	KEH17090	26	DUF642 family protein	TTAGATACTAGTAACAACAAAGA	23	AATCGATGATTATGGTTCTCTCT	4.5	4G5T2G3C1C3	23M	1180	5	15	0.333	1	0.006485	0.0195	5	0	Locus_150
8158-26	AES98787	26	UDP-glucosyltransferase family protein	GTAGTTGTAGAATTTAGTGTT	21	CATCAACA-CTTAACTCATGA	3.5	13C3T0G1	8M1I12M	656	5	7	0.714	1	0.012009	0.0168	5	0	Locus_2126;Locus_2129
8169-26	KEH43815	26	LRR amino-terminal domain protein	TCTCTTGATCGCTGGCACACA	21	AGAGAATTAGAGGTAGTGTTT	5.5	6T3A1G0T0A4T1	21M	750	5	18	0.278	1	0.013389	0.0482	5	0	Locus_537
8171-26	AES95960	26	RNA-binding KH domain protein	TCAACAA-CAAGTGTATAGTGT	22	AGTGGTTGGTGTACATATCACA	5	3G3G2G0T10	7M1D14M	262	6	9	0.667	0	0.024177	0.0363	6	0	Locus_921
8171-26	AES96390	26	CAZy family GT8 glycosyltransferase	TCAACAACAAGTGTATAGTGT	21	AGTTGTTGATGATATTTCAAA	4.5	8A1G1T2T3A1	21M	585	12	17	0.706	0	0.021745	0.0308	12	0	Locus_921
8171-26	AES95974	26	RNA-binding KH domain protein	TCAACAA-CAAGTGTATAGTGT	22	AGTGGTTGGTGTACATATCACA	5	3G3G2G0T10	7M1D14M	2127	6	9	0.667	0	0.024177	0.0363	6	0	Locus_921
8220-25	AES61448	25	importin subunit alpha-1b	GGTTGGGTCTGGAACTGCTTTT	22	ACAACACAGAGATTTATGAAAA	5.5	0A4A4G0A2T1T5	22M	1747	14	29	0.483	0	0.010662	0.0221	14	0	Locus_865
8227-25	KEH30422	25	nucleotide-diphospho-sugar transferase family protein	CCCCAAGTCCGATCTTTTTTTT	22	GGGCTTCATGCTGCTAAAAGAA	6	3C4T3G0C0T4G2	22M	1249	5	7	0.714	0	0.003929	0.0055	5	0	Locus_1293
8243-25	KEH27989	25	transmembrane protein; putative	TTTAAGATTTCAAAACCTTTAT	22	AAATTCAAAAGTCTTGGAATAT	5	6A5C6T0A0T0	22M	411	24	39	0.615	0	0.022759	0.037	24	0	Locus_2126;Locus_2129
826-204	AES96977	204	LRR receptor-like kinase	GCATGCTAGAACATGAACCTA	21	TTGACATACTTGTACTTGGAT	6.5	0T0T0G2A0T0A13	21M	1068	5	7	0.714	1	0.015675	0.0219	5	0	Locus_1459
8298-25	AES82695	25	peptidyl-prolyl cis-trans isomerase	TCCGGTACCACTTCCAAGATGA	22	AGGCCATGGAGAAGGTTGGTTC	6.5	9A7G0G0T0T0C0	22M	1177	6	14	0.429	1	0.017199	0.0401	6	0	Locus_2127
8327-25	KEH34941	25	serine/threonine phosphatase family; 2C domain protein	GTGAGGTAAATCACAT-GACT	21	CATTCCATCAAGTGTATCAGA	5	2T5C0A6T1A2	16M1D4M	1358	6	7	0.857	0	0.024759	0.0289	6	0	Locus_1403
8340-25	KEH36836	25	polyadenylate-binding protein RBP47B	TCGTTGGCACACAGGCTAATT	21	AGCTAGCCTGTGTTAAATTAA	6.5	3T1G1C5T0A0A5	21M	1598	18	43	0.419	1	0.011615	0.0277	18	0	Locus_1700;Locus_537
8394-25	AES67977	25	nitrate transporter 1	ACAGATCCAACTCCCTCATAA	21	GGCCCAGGTTGAGAAAGTATT	5	0G1C1C8A0A6	21M	1884	5	12	0.417	0	0.01346	0.0323	5	0	Locus_817
8394-25	AES67976	25	nitrate transporter 1	ACAGATCCAACTCCCTCATAA	21	GGCCCAGGTTGAGAAAGTATT	5	0G1C1C8A0A6	21M	2017	5	12	0.417	0	0.010511	0.0252	5	0	Locus_817
8477-25	AES89090	25	coatomer subunit gamma-like protein	GATATGGACTTGAATGTTGGA	21	CAATTCCTGAGTTTGCAAACT	4.5	1A2T5G0T2G3A2	21M	2060	5	7	0.714	1	0.010139	0.0142	5	0	Locus_1275
8545-25	AES63501	25	FKBP-type peptidyl-prolyl cis-trans isomerase	CCGTCTTCAAGA-GGTAGTTTCTT	24	GGCAAAGGTTCTGTCATCAAAGGA	4	4A1G5G0T8G1	12M1D11M	324	6	11	0.545	2	0.026656	0.0489	6	0	Locus_42
8569-25	AES99544	25	major intrinsic protein (MIP) family transporter	GCACGGGTTTCTGATGTACAAAC	23	CGTGATCAATCAAGACATGTTTG	7	4A0T3T0C1A0G9	23M	1252	17	56	0.304	2	0.006521	0.0215	17	0	Locus_879
8626-25	KEH16004	25	SAUR-like auxin-responsive family protein	TCCGAGTATGTAAAACACAAAC	22	ACGCTTATACATGTTTGGATTG	5.5	1C3T6G2T0G1A3	22M	1033	5	7	0.714	0	0.02152	0.0301	5	0	Locus_914
866-194	AES81367	194	carboxy-terminal region remorin	TCCGATTTTTCTCGAGTACCA	21	AGGTTCAAGAGAGATGATGCT	5	3T1C2G4A1G3C1	21M	856	5	9	0.556	1	0.01476	0.0266	5	0	Locus_1828;Locus_1870
867-194	AES98695	194	disease resistance protein RGA4	ACGTCCATAGAGCACCCTTCT	21	TGCAGATATGTTGTGGAATGC	5.5	5A3G1T4A1T1C0	21M	3215	10	16	0.625	0	0.020324	0.0325	10	0	Locus_405
867-194	AES98703	194	hypothetical protein	ACGTCCATAGAGCACCCTTCT	21	TGCAGATATGTTGTGGAATGC	5.5	5A3G1T4A1T1C0	21M	377	10	16	0.625	0	0.020324	0.0325	10	0	Locus_405
8681-24	KEH28529	24	7-dehydrocholesterol reductase-like protein	AGGAGCAAGTACAATGGTAGAA	22	TGCTGGTGTATGTTACCAAGTT	6.5	1G2G2G0T9A0G2	22M	246	7	8	0.875	1	0.021735	0.0248	7	0	Locus_1202
8681-24	KEH31330	24	7-dehydrocholesterol reductase-like protein	AGGAGCAAGTACAATGGTAGAA	22	TGCTGGTGTATGTTACCAAGTT	6.5	1G2G2G0T9A0G2	22M	2175	7	8	0.875	1	0.021735	0.0248	7	0	Locus_1202
8681-24	KEH31329	24	7-dehydrocholesterol reductase-like protein	AGGAGCAAGTACAATGGTAGAA	22	TGCTGGTGTATGTTACCAAGTT	6.5	1G2G2G0T9A0G2	22M	258	7	8	0.875	1	0.021735	0.0248	7	0	Locus_1202
8688-24	AES92376	24	xylose isomerase	CTAGTGTAGGCAAATACTGAA	21	GAGCACAGATGTTGAAGACTT	6.5	2G4G0A0T3G1A5	21M	1482	6	8	0.75	1	0.025777	0.0344	6	0	Locus_1870
8701-24	AES67977	24	nitrate transporter 1	CACAGATCCAACTCCCTCATAA	22	GGGCCCAGGTTGAGAAAGTATT	5	1G1C1C8A0A6	22M	1884	5	12	0.417	0	0.002626	0.0063	5	0	Locus_817
8701-24	AES67976	24	nitrate transporter 1	CACAGATCCAACTCCCTCATAA	22	GGGCCCAGGTTGAGAAAGTATT	5	1G1C1C8A0A6	22M	2017	5	12	0.417	0	0.003103	0.0074	5	0	Locus_817
8789-24	AET03346	24	legume lectin beta domain protein	TAGGGAACAATAACTATATACTT	23	CTCCTTTATTATTGATTTAAGGA	5	0C3T2A8T2A1G1	23M	714	31	61	0.508	0	0.005848	0.0115	31	0	Locus_796
8835-24	AES94149	24	subtilisin-like serine protease	TTGTATCAAGGACCATGGGGAT	22	AACATAATTTCAGGTACCTCAA	4	6A2T1A6T1A1	22M	1607	5	18	0.278	2	0.006521	0.0235	5	0	Locus_499
8856-24	KEH18281	24	ubiquitin-conjugating enzyme family protein	TTACGGAATTAGTAGTAAAAA	21	AATGTATTATGGAACATTTTT	7	4T0A3T0G0G1A7	21M	1076	6	8	0.75	0	0.006853	0.0091	6	0	Locus_1009
8856-24	AES90074	24	lecithine-cholesterol acyltransferase-like protein	TTACGGAATTAGTAGTAAAAA	21	GATGCATTATGAATCATTTTG	6	0G4A3T0G0A8G0	21M	1886	28	50	0.56	0	0.024961	0.0446	28	0	Locus_1009
8913-24	AES96177	24	ADP-ribosylation factor-like protein A1D	TTCGAGTTATTCACAAGGTAC	21	AACTTAAATCTGTGTTTCATG	6	2C0T1A3C0T5T4	21M	1208	16	39	0.41	1	0.013538	0.033	16	0	Locus_2103
8952-24	AES67486	24	major intrinsic protein (MIP) family transporter	CGGAGACCTAGAGTTAGTGTACA	23	TCCTCTTGCTTTCAATCCCATGT	4.5	0T5T1C1T6C5	23M	1233	5	19	0.263	2	0.006732	0.0256	5	0	Locus_106
8980-24	AES69538	24	WRKY transcription factor	TAAGAACGTAGGAATACTTATTT	23	ATTCTTACATGAATATGAATCAA	5	6A3G0A0A7C2	23M	1686	5	10	0.5	0	0.003723	0.0074	5	0	Locus_2030
9068-23	KEH18078	23	non-specific phospholipase C4	TAGGGT--TTTAACTAGCTGTAGT	24	ATCCCAACAAGTTGATCGAGAACA	5.5	6AC2G8G1A2	6M2D16M	1707	6	7	0.857	0	0.018237	0.0213	6	0	Locus_1405;Locus_167;Locus_1755;Locus_1942;Locus_1954;Locus_449;Locus_644
9129-23	KEH27629	23	endoribonuclease/kinase IRE1-like protein	GTAATCTTGTATTGTCTTACCAT	23	TATTAGTACATAATACATTAGTA	5	0T5T6T1C1T1A3	23M	3100	5	7	0.714	0	0.001244	0.0017	5	0	Locus_2106
9132-23	KEH40051	23	calcineurin-like metallo-phosphoesterase superfamily protein	ACGGTCGGCTATTTTTTAAAAAA	23	GGCTAGTAGATCAATAATTTTTT	6	0G2T2T0A3C2T8	23M	4964	5	13	0.385	2	0.013418	0.0349	5	0	Locus_1273;Locus_1276;Locus_1446;Locus_1488;Locus_1679;Locus_483;Locus_517;Locus_546;Locus_863
915-182	AES66344	182	phosphoglycerate kinase-like protein	CCCTGTTCCCTAATGGATGTTAGT	24	GTGGCAAGGGAGTAACAACCATCA	5.5	1T1G7G2A1A2C4	24M	1054	35	85	0.412	2	0.013418	0.0326	35	0	Locus_1499
915-182	AES66343	182	phosphoglycerate kinase-like protein	CCCTGTTCCCTAATGGATGTTAGT	24	GTGGCAAGGGAGTAACAACCATCA	5.5	1T1G7G2A1A2C4	24M	1052	11	24	0.458	2	0.013418	0.0293	11	0	Locus_1499
9165-23	KEH25514	23	alpha-L-arabinofuranosidase-like protein	AGAGGTTGCCTTCTCGTAAGAA	22	AATCCAATGGATGAGAACTCTT	5.5	0A0A5T3T3A1C4	22M	1878	10	11	0.909	0	0.013595	0.015	10	0	Locus_870
9165-23	KEH25519	23	alpha-L-arabinofuranosidase-like protein	AGAGGTTGCCTTCTCGTAAGAA	22	AATCCAATGGATGAGAACTCTT	5.5	0A0A5T3T3A1C4	22M	1881	10	11	0.909	0	0.013595	0.015	10	0	Locus_870
9210-23	AET00312	23	UDP-glucose flavonoid 3-O-glucosyltransferase	ATAGGTAGAATACTGATGTCT	21	TAACTATCTTGTAACTGCCGA	4.5	2A1T5G1A3G1C2	21M	1261	5	5	1	1	0.012927	0.0129	5	0	Locus_1744
9252-23	AES64612	23	CAZy family GT8 glycosyltransferase	TTGGAAGGCTAACGTTTGATAAAA	24	AATCCTCTTATTGCAAAGAATTTT	6	2T1C2T0T8G0A5	24M	1964	5	11	0.455	2	0.013418	0.0295	5	0	Locus_1229
9257-23	KEH31095	23	mediator of RNA polymerase II transcription subunit 16	AAAGACTCAGGCCCGGTAAAAAA	23	GTTTTGAGTTCGAGCATTTTTTT	5	0G2T5T2A2A0T6	23M	4277	5	5	1	0	0.001035	0.001	5	0	Locus_1613
9269-23	AES71588	23	serine carboxypeptidase-like protein	TCAGATGTAATCATTGTCATT	21	GATTAACATTTGTTACAGTAA	7	0G0A1T0A5T2T7	21M	1378	33	45	0.733	0	0.002277	0.0031	33	0	Locus_1182
9269-23	AES71586	23	serine carboxypeptidase-like protein	TCAGATGTAATCATTGTCATT	21	GATTGACATTTGTTACAGTAA	7	0G0A1T0G5T2T7	21M	1391	33	45	0.733	0	0.002277	0.0031	33	0	Locus_1182
9315-23	AES92516	23	cytosol aminopeptidase family protein	GGTTATCGCACTTCCATGTCCCT	23	CCAATAGAGGAAAGCTACTGGGA	5	7A1G0A3C3T4	23M	1788	10	31	0.323	2	0.006876	0.0213	10	0	Locus_1372;Locus_1460;Locus_1463;Locus_1540;Locus_1768;Locus_1769;Locus_1866;Locus_2044;Locus_802
9357-23	AES81261	23	vacuolar proton-ATPase subunit C proteolipid protein	ACCGATGGTCTTAAGAAT-TCTT	23	TATCTACCAGAGTTGTTATAGAA	5	1A0T8G2G3T4	18M1D4M	847	22	34	0.647	0	0.004552	0.007	22	0	Locus_595
9472-23	KEH17697	23	hypothetical protein	CCGGGCGTGTTAGCAGCGTTC	21	GGCCCGCACAAGCGGTGGAGC	7	11G2G0T1G1G0C0	21M	700	8	28	0.286	2	0.013704	0.048	8	0	Locus_467
9515-22	KEH40747	22	gibberellin 2-beta-dioxygenase	ATGGAATAAAAGTAGATGTTAACT	24	TACTTTGGTTCCAGCTTCAATTGA	6	3T2G0G2C2G2T7	24M	474	10	20	0.5	2	0.013418	0.0268	10	0	Locus_1580
9515-22	KEH40744	22	gibberellin 2-beta-dioxygenase	ATGGAATAAAAGTAGATGTTAACT	24	TACTTTGGTTCCAGCTTCAATTGA	6	3T2G0G2C2G2T7	24M	474	10	20	0.5	2	0.013418	0.0268	10	0	Locus_1580
9588-22	KEH17399	22	glutamate receptor 2	CACAATGTGTGACGTCAGTTT	21	ATGTTTCATACTACTGTAAAA	5.5	0A4T2T3A1T2A3	21M	2449	6	7	0.857	0	0.02073	0.0242	6	0	Locus_1115
9651-22	AES73521	22	AarF domain kinase	GGACTGCTACACGAAGACAGT	21	CCGAGCGATTTGCTTCTCTCT	6.5	2G0A0G4T7C2T0	21M	1213	5	8	0.625	1	0.024846	0.0398	5	0	Locus_451
9654-22	AES69338	22	eukaryotic translation initiation factor 3 subunit; putative	CCGACGAACTCTCCAGGTAAACA	23	GGTTGCTGCAATGGTACATTTGT	5.5	2T4G0C1A0T3A7	23M	4383	6	12	0.5	1	0.004449	0.0089	6	0	Locus_1310
9669-22	AES81019	22	EF hand calcium-binding family protein	ACAGGAGGTCTTCGTCTCGATGT	23	AATCCAACAGAGGCAGAGCTACA	4.5	0A0A3A0A4G11	23M	139	5	12	0.417	3	0.002035	0.0049	5	0	Locus_1206
9898-22	AES62136	22	ribophorin I family protein	GTAGGAATGACTCGGTAAGTGGA	23	CATGCTTGCTGAGCCATTGATGC	6	3G3G10G1T0G0C0	23M	1365	5	6	0.833	1	0.001796	0.0022	5	0	Locus_635
9966-22	AES68389	22	50S ribosomal protein L5P	ATAGTGGTTCCGGCAACGCTA	21	TGTCACAAAGGATGATGCCAT	6	1G4A4A0T1A3C2	21M	658	5	13	0.385	1	0.008878	0.0231	5	0	Locus_796
