# Supplementary material for: In silico analysis of fungal small RNA accumulation reveals putative plant mRNA targets in the symbiosis between an arbuscular mycorrhizal fungus and its host plant
Source: BMC Genomics. 2019 Mar 4;20:169. doi: 10.1186/s12864-019-5561-0 (PMC6399891; doi:10.1186/s12864-019-5561-0)
Supplement: Supplementary file 6 — Results of Mtr-miRNA – Mtr-mRNA target prediction performed with sPARTA. We added the description of targets to the filtered software output file. (XLSX 35 kb) [file 12864_2019_5561_MOESM6_ESM.xlsx]

## Sheet: a
Target	Target_descritpion	miRname	miRseq_3’to5’	len_sRNA	tarSeq_5’to3’	Score	Mismatch	CIGAR	cleavagePosition	PAREAbundance	X10.nt.window.abundance	PARE.reads.window.abundance	category	p.value	corrected.p.value	MYC.DEG.PARE.Abundance	NOMYC.DEG.PARE.Abundance
AES58873	hypothetical protein	mtr-miR2089-5p	TACCTTAACCACCTTATCCATT	22	TGGGGATGGGTGGATTCGGTAA	5.5	0T0G2G2G6T1C5	22M	56	34	34	1	0	0.040614	0.0406	34	8
AES58873	hypothetical protein	mtr-miR2118	ATCCTTACCCACCTTAGCCATT	22	TGGGGATGGGTGGATTCGGTAA	2	1G2G9T7	22M	56	34	34	1	0	0.000202	0.0002	34	8
AES59227	fructan exohydrolase	mtr-miR397-3p	GTATTAACTCACATCGCATCT	21	CATTATTGAGAGTTTTGGAGA	6.5	3T6A2T0T0T1G3	21M	1502	5	11	0.455	0	0.014656	0.0322	5	1
AES59599	papain family cysteine protease	mtr-miR5226	ACTTAGGAGGTTCAACATGTTT	22	TGGATCCTGCAAGTTTGACAAA	3.5	2G5G6T0G5	22M	914	6	20	0.3	2	0.013639	0.0455	11	6
AES59756	heat shock protein 81-2	mtr-miR1509a-3p	GAAATTAGTTCCTTTAGGCCA	21	CTATCATCAAGGAACTCCGGG	4	2A1C9C5G0	21M	2266	5	11	0.455	2	0.020059	0.0441	5	1
AES61771	alpha/beta hydrolase family protein	mtr-miR5228	AGGTAGTTCAACATGTGGTCT	21	ACCATAAAATTGTACCCTGGA	5	0A4A2A6C1T0G2	21M	1075	5	7	0.714	0	0.009861	0.0138	5	0
AES61785	universal stress protein; putative	mtr-miR2600a	CCGTAACACTAACCGATTACA	21	GGTAGTGTGAGTGACTACTGT	4.5	2T1G5G2A3C3	21M	795	24	54	0.444	0	0.005245	0.0118	24	53
AES62145	auxin response factor; putative	mtr-miR160c	ACCGTAAGTCCCTCGGTCCGT	21	AAGCATACAGGGAGCCAGGCA	3	0A0A4A14	21M	1560	9	9	1	0	0.000219	0.0002	13	9
AES62145	auxin response factor; putative	mtr-miR160a	ACCGTATGTCCCTCGGTCCGT	21	AAGCATACAGGGAGCCAGGCA	2	0A0A19	21M	1560	9	9	1	0	0.000219	0.0002	13	9
AES62145	auxin response factor; putative	mtr-miR160b	ACCGTATGTCCCTCGGTCCGT	21	AAGCATACAGGGAGCCAGGCA	2	0A0A19	21M	1560	9	9	1	0	0.000219	0.0002	13	9
AES62145	auxin response factor; putative	mtr-miR160d	ACCGTATGTCCCTCGGTCCGT	21	AAGCATACAGGGAGCCAGGCA	2	0A0A19	21M	1560	9	9	1	0	0.000219	0.0002	13	9
AES62145	auxin response factor; putative	mtr-miR160e	ACCGTATGTCCCTCGGTCCGT	21	AAGCATACAGGGAGCCAGGCA	2	0A0A19	21M	1560	9	9	1	0	0.000219	0.0002	13	9
AES63079	TMPIT-like protein	mtr-miR2588b	CCTGAATCAACGTGTCACAAT	21	GGATTTTTTTGCACTCTTTTA	5.5	3T2T0T6T0C1T3	21M	1224	12	15	0.8	0	0.019626	0.0245	12	3
AES63079	TMPIT-like protein	mtr-miR2588a	CCTGAATCAACGTGTCACAAT	21	GGATTTTTTTGCACTCTTTTA	5.5	3T2T0T6T0C1T3	21M	1224	12	15	0.8	0	0.019626	0.0245	12	3
AES63816	enoyl-CoA hydratase/isomerase family protein	mtr-miR156h-5p	CACGAGAGATAGAAGACAGTT	21	GTGTAGCCTAGCCTCTGTCAA	6.5	3T0A0G0C3G1C8	21M	1094	7	8	0.875	0	0.026172	0.0299	7	10
AES63816	enoyl-CoA hydratase/isomerase family protein	mtr-miR156f	CACGAGAGATAGAAGACAGTT	21	GTGTAGCCTAGCCTCTGTCAA	6.5	3T0A0G0C3G1C8	21M	1094	7	8	0.875	0	0.026172	0.0299	7	10
AES63816	enoyl-CoA hydratase/isomerase family protein	mtr-miR156g-5p	CACGGGAGATAGAAGACAGTT	21	GTGTAGCCTAGCCTCTGTCAA	6.5	3T0A0G0C3G1C8	21M	1094	7	8	0.875	0	0.019288	0.022	7	10
AES63816	enoyl-CoA hydratase/isomerase family protein	mtr-miR156e	CACGAGAGATAGAAGACAGTT	21	GTGTAGCCTAGCCTCTGTCAA	6.5	3T0A0G0C3G1C8	21M	1094	7	8	0.875	0	0.026172	0.0299	7	10
AES64120	auxin response factor 2	mtr-miR167b-5p	GTCTAGTACGACCGTCGAAGT	21	GAGATCAGGCTGGCAGCTTGT	4	0G6G11G0T0	21M	3327	12	16	0.75	0	0.00269	0.0036	12	10
AES64120	auxin response factor 2	mtr-miR167a	ATCTAGTACGACCGTCGAAGT	21	GAGATCAGGCTGGCAGCTTGT	4	0G6G11G0T0	21M	3327	12	16	0.75	0	0.001449	0.0019	12	10
AES64654	Na+/H+ exchanger 1	mtr-miR5740	CGGTTTACAAGAAAGACAAGT	21	GCAAAATTGGCTTTCTGTGCA	5	2A4T0G0G8G2	21M	1869	5	7	0.714	1	0.027474	0.0385	5	6
AES64697	nonclathrin coat protein zeta1-COP	mtr-miR5759	AAACTTAGAAAAGTGGGGGAA	21	TTTGATTCTGTTGGCCTCCTG	6	5T3G2G0G2T3G0	21M	381	6	10	0.6	0	0.019427	0.0324	6	1
AES65672	ubiquitin-like modifier-activating enzyme	mtr-miR2604	TTGTGAGGGTGTATTTTTAAT	21	AACACTTTCAGATATAAATCC	5	6T0T2G3T4C0C0	21M	444	20	35	0.571	0	0.02457	0.043	20	0
AES66448	cysteine-rich TM module stress tolerance protein	mtr-miR393b-5p	CTAGTTA-CGCTAGGGAAACCT	22	GATGAATCAGGATCTCTTTGGA	5	3G3C0A0G4T7	7M1D14M	752	11	15	0.733	0	0.008659	0.0118	11	3
AES66448	cysteine-rich TM module stress tolerance protein	mtr-miR393a	CTAGTTA-CGCTAGGGAAACCT	22	GATGAATCAGGATCTCTTTGGA	5	3G3C0A0G4T7	7M1D14M	752	11	15	0.733	0	0.008659	0.0118	11	3
AES66449	cysteine-rich TM module stress tolerance protein	mtr-miR393b-5p	CTAGTTA-CGCTAGGGAAACCT	22	GATGAATCAGGATCTCTTTGGA	5	3G3C0A0G4T7	7M1D14M	1128	11	15	0.733	0	0.008659	0.0118	11	3
AES66449	cysteine-rich TM module stress tolerance protein	mtr-miR393a	CTAGTTA-CGCTAGGGAAACCT	22	GATGAATCAGGATCTCTTTGGA	5	3G3C0A0G4T7	7M1D14M	1128	11	15	0.733	0	0.008659	0.0118	11	3
AES67054	alpha/beta hydrolase family protein	mtr-miR2642	TGTACTAAACTACTTTGAGTA	21	TCATTATTGGAAGAAATTCAT	4.5	0T3T3G2A4T4	21M	1428	120	169	0.71	0	0.033751	0.0475	41	120
AES67093	capsanthin/capsorubin synthase; chromoplast protein	mtr-miR5264	CTACGTTTCAGGAACTAGTT	20	GATGAAAAGTGTTTGATTCC	7	4A5G0T5T0C0C0	20M	1163	11	19	0.579	0	0.016448	0.0284	11	0
AES68181	calcium-binding EF-hand protein	mtr-miR171b	CTATAACTGCGCCGAGTTAGT	21	GATATTGAGGAAGTTCAAGAA	6	8G1A0A1T4G0A1	21M	291	5	9	0.556	1	0.014866	0.0268	5	0
AES68302	glucuronoxylan 4-O-methyltransferase	mtr-miR2632a	ACCTTCCTAATCATTGAAGTCC	22	AGGAAGGATTAGGCACTTCAAT	5	0A11G0C6A0T0	22M	1119	6	9	0.667	0	0.006402	0.0096	6	0
AES68302	glucuronoxylan 4-O-methyltransferase	mtr-miR2632b	ACCTTCCTAATCATTGAAGTCC	22	AGGAAGGATTAGGCACTTCAAT	5	0A11G0C6A0T0	22M	1119	6	9	0.667	0	0.006402	0.0096	6	0
AES68302	glucuronoxylan 4-O-methyltransferase	mtr-miR2632c	ACCTTCCTAATCATTGAAGTCC	22	AGGAAGGATTAGGCACTTCAAT	5	0A11G0C6A0T0	22M	1119	6	9	0.667	0	0.006402	0.0096	6	0
AES68390	50S ribosomal protein L5P	mtr-miR2592br-5p	GCTTTATGAACTCAGGATCAG	21	GGACATTCTTGAGTACGAGTT	5.5	0G2C2T7A1G3T0	21M	676	23	39	0.59	0	0.013786	0.0234	23	6
AES68738	aspartic proteinase nepenthesin-like protein	mtr-miR5555-5p	GTTTCAGTATAATATGAGAAT	21	CAAAGTTAAGTTATATTTGTA	6	6T1A0G5T1T0G2	21M	1449	10	11	0.909	0	0.020875	0.023	7	10
AES68783	Kunitz type trypsin inhibitor	mtr-miR5228	AGGTAGTTCAACATGTGGTCT	21	CCCTTCCAGTTGTGTTCCAGA	6	0C2T2C6G0T0T5	21M	655	20	56	0.357	0	0.01215	0.034	20	0
AES68798	NBS-LRR type disease resistance protein	mtr-miR2089-5p	TACCTTAACCACCTTATCCATT	22	TTGGGATTGGAGGATTAGGTAA	3.5	0T3G5A3T7	22M	581	10	10	1	0	0.007431	0.0074	10	0
AES68798	NBS-LRR type disease resistance protein	mtr-miR2118	ATCCTTACCCACCTTAGCCATT	22	TTGGGATTGGAGGATTAGGTAA	5.5	1T2G2T2A3T1A5	22M	581	10	10	1	0	0.027382	0.0274	10	0
AES68798	NBS-LRR type disease resistance protein	mtr-miR482-3p	CCGTACCCTCCACATCCATTC	21	GGGATTGGAGGATTAGGTAAG	4	2G2T5A0T8	21M	581	10	10	1	0	0.009075	0.0091	10	0
AES68809	NBS-LRR type disease resistance protein	mtr-miR482-3p	CCGTACCCTCCACATCCATTC	21	GGCATTGGAGGATTAGGTAAG	3	5T5A0T8	21M	695	10	10	1	0	0.004548	0.0045	10	0
AES68809	NBS-LRR type disease resistance protein	mtr-miR2089-5p	TACCTTAACCACCTTATCCATT	22	TTGGCATTGGAGGATTAGGTAA	4	0T3C5A3T7	22M	695	10	10	1	0	0.003516	0.0035	10	0
AES68814	NBS-LRR type disease resistance protein	mtr-miR2118	ATCCTTACCCACCTTAGCCATT	22	TTGGGATTGGAGGATTAGGTAA	5.5	1T2G2T2A3T1A5	22M	2771	10	10	1	0	0.027382	0.0274	10	0
AES68814	NBS-LRR type disease resistance protein	mtr-miR2089-5p	TACCTTAACCACCTTATCCATT	22	TTGGGATTGGAGGATTAGGTAA	3.5	0T3G5A3T7	22M	2771	10	10	1	0	0.007431	0.0074	10	0
AES68814	NBS-LRR type disease resistance protein	mtr-miR482-3p	CCGTACCCTCCACATCCATTC	21	GGGATTGGAGGATTAGGTAAG	4	2G2T5A0T8	21M	2771	10	10	1	0	0.009075	0.0091	10	0
AES69014	disease resistance protein (TIR-NBS-LRR class); putative	mtr-miR5246	TTGGAAGTTTCGACAGACGTT	21	AGGCTTCAAAGCACTCTGAAG	6	1G0G9A0C4A1G0	21M	3187	12	13	0.923	0	0.012355	0.0134	12	5
AES69071	disease resistance protein (CC-NBS-LRR class) family protein; putative	mtr-miR2643b-5p	ATTAACCCTTGTCTCTAATCT	21	TGATTGGCAGCTGAGATGAGA	4	1G5C1G1T5G3	21M	3630	10	10	1	0	0.004548	0.0045	10	3
AES69099	LRR and NB-ARC domain disease resistance protein	mtr-miR2596	ACACACCTTGTTACTTTATCT	21	ATTGTGGAATAATAAAGGAGA	6	0A0T7T3A2G0G3	21M	5182	7	15	0.467	0	0.016249	0.0348	8	7
AES69447	cellulose synthase-like protein	mtr-miR395k	CTCAAGGGGGTTTGCGAAGTT	21	CTGTTACCTCAAAAGCTTCAG	5	0C0T3A2T4A6G0	21M	3780	10	18	0.556	0	0.010921	0.0197	10	0
AES69530	exocyst subunit exo70 family protein	mtr-miR7696b-5p	AAAACTTAATACTCTTGAACT	21	TTATGGAATTGGAGAATTTGA	5	2A2G1A1T0G5T4	21M	1375	5	5	1	0	0.041982	0.042	5	3
AES69530	exocyst subunit exo70 family protein	mtr-miR7696a-5p	AAAACTTAATACTCTTGAACT	21	TTATGGAATTGGAGAATTTGA	5	2A2G1A1T0G5T4	21M	1375	5	5	1	0	0.041982	0.042	5	3
AES70430	pathogenesis-related protein bet V I family protein	mtr-miR2633	ACTTAGACCTCGTTTTACAGT	21	TGATGCTTGAGCATAATGTTA	4.5	3T0G2T5T5T1	21M	483	16	26	0.615	0	0.011741	0.0191	16	0
AES70719	CCAAT-binding transcription factor	mtr-miR169i	GGCCGTTCAGTAGAAACCGAGT	22	CCGGCAAATCATTCTTGGCTTT	6	7A4T0C6T0T0	22M	2270	66	69	0.957	0	0.000828	0.0009	66	19
AES70719	CCAAT-binding transcription factor	mtr-miR169d-5p	GGCCGTTCAGTAGGAACCGAA	21	CCGGCAAATCATTCTTGGCTT	1.5	7A4T8	21M	2270	66	69	0.957	0	0.000207	0.0002	66	19
AES70719	CCAAT-binding transcription factor	mtr-miR169f	ATCCGTTCAGTAGGAACCGAA	21	CCGGCAAATCATTCTTGGCTT	3.5	0C0C5A4T8	21M	2270	66	69	0.957	0	0.000414	0.0004	66	19
AES70719	CCAAT-binding transcription factor	mtr-miR169b	GGCCGTTCAGTAGGAACCGAC	21	CCGGCAAATCATTCTTGGCTT	2.5	7A4T7T0	21M	2270	66	69	0.957	0	0.000207	0.0002	66	19
AES70719	CCAAT-binding transcription factor	mtr-miR169l-5p	GGCCGTTCAGTAGGAACCGAC	21	CCGGCAAATCATTCTTGGCTT	2.5	7A4T7T0	21M	2270	66	69	0.957	0	0.000207	0.0002	66	19
AES70719	CCAAT-binding transcription factor	mtr-miR169c	GGCCGTTTAGTGGGAACCGAC	21	CCGGCAAATCATTCTTGGCTT	2	11T0T7T0	21M	2270	66	69	0.957	0	0.000207	0.0002	66	19
AES70719	CCAAT-binding transcription factor	mtr-miR169a	AGCCGTTCAGTAGGAACCGAC	21	CCGGCAAATCATTCTTGGCTT	3.5	0C6A4T7T0	21M	2270	66	69	0.957	0	0.000828	0.0009	66	19
AES70719	CCAAT-binding transcription factor	mtr-miR169h	GGCCGTTCAGTAGAAACCGAGT	22	CCGGCAAATCATTCTTGGCTTT	6	7A4T0C6T0T0	22M	2270	66	69	0.957	0	0.000828	0.0009	66	19
AES70719	CCAAT-binding transcription factor	mtr-miR169e-5p	GGCCGTTCAGTAGGAACCGAG	21	CCGGCAAATCATTCTTGGCTT	2	7A4T7T0	21M	2270	66	69	0.957	0	0.000207	0.0002	66	19
AES70719	CCAAT-binding transcription factor	mtr-miR169g	GGCCGTTCAGTAGGAACCGAC	21	CCGGCAAATCATTCTTGGCTT	2.5	7A4T7T0	21M	2270	66	69	0.957	0	0.000207	0.0002	66	19
AES71327	NSP2 description	mtr-miR171g	CTCACTATAACTAAGCCGAGC	21	GAGTGATATTGATCCGGCTCA	2	13C6A0	21M	650	9	9	1	0	0.000207	0.0002	9	9
AES71327	NSP2 description	mtr-miR171h	CTCACTATAACTAAGCCGAGC	21	GAGTGATATTGATCCGGCTCA	2	13C6A0	21M	650	9	9	1	0	0.000207	0.0002	9	9
AES71327	NSP2 description	mtr-miR171f	GCACTATAACCGTGCCGAGTT	21	AGTGATATTGATCCGGCTCAA	4.5	0A9A0T0C8	21M	650	9	9	1	0	0.004135	0.0041	9	9
AES71388	auxin response factor; putative	mtr-miR160a	ACCGTATGTCCCTCGGTCCGT	21	TGGCATGCAGGGAGCCAGGCA	0.5	0	21M	1460	15	17	0.882	0	0.000207	0.0002	15	7
AES71388	auxin response factor; putative	mtr-miR160d	ACCGTATGTCCCTCGGTCCGT	21	TGGCATGCAGGGAGCCAGGCA	0.5	0	21M	1460	15	17	0.882	0	0.000207	0.0002	15	7
AES71388	auxin response factor; putative	mtr-miR160e	ACCGTATGTCCCTCGGTCCGT	21	TGGCATGCAGGGAGCCAGGCA	0.5	0	21M	1460	15	17	0.882	0	0.000207	0.0002	15	7
AES71388	auxin response factor; putative	mtr-miR160c	ACCGTAAGTCCCTCGGTCCGT	21	TGGCATGCAGGGAGCCAGGCA	1	6G14	21M	1460	15	17	0.882	0	0.001035	0.0012	15	7
AES71388	auxin response factor; putative	mtr-miR160b	ACCGTATGTCCCTCGGTCCGT	21	TGGCATGCAGGGAGCCAGGCA	0.5	0	21M	1460	15	17	0.882	0	0.000207	0.0002	15	7
AES71408	pyruvate dehydrogenase E1 beta subunit	mtr-miR5757	ACCGACAATTTGTTTAGAGAT	21	TGGCATTTAACCAAATCTCTA	3	4A0T4C10	21M	614	6	20	0.3	2	0.006876	0.0229	6	0
AES71821	aldo/keto reductase family oxidoreductase	mtr-miR2670g	AGGGGTTGGATTGTCTGGTGA	21	ACATCAACCTAACAGAACAAA	6.5	0A1A0T12A2A0A0	21M	43	2	2	1	3	0.028281	0.0283	5	2
AES71821	aldo/keto reductase family oxidoreductase	mtr-miR2670f	AGGGGTTGGATTGTCTGGTGA	21	ACATCAACCTAACAGAACAAA	6.5	0A1A0T12A2A0A0	21M	43	2	2	1	3	0.028281	0.0283	5	2
AES72113	enoyl-(acyl carrier) reductase	mtr-miR398a-5p	GAACACAAGAGTCACAGTGAGG	22	GTTGTGTTTTTAGTTTTACTCT	4	0G7T1T3T1T4T0	22M	1244	10	11	0.909	0	0.001242	0.0014	10	4
AES73047	F-box/LRR plant protein	mtr-miR5562-5p	GAAGTACGTTTTCTGAGGTGT	21	CATTATGTAACCGACTTCACA	5	1A1T3T2C0C4T4	21M	1997	13	14	0.929	0	0.019775	0.0213	9	13
AES73588	FLOT1 description	mtr-miR5242	ACTGTAGCGAACAAAGATGTT	21	AGAAGTTGCTGGTGTCTACAA	6	0A2A0G1T3G2G7	21M	1422	6	16	0.375	0	0.01399	0.0373	6	0
AES73673	transmembrane protein; putative	mtr-miR2592bn-3p	GTGGGCTGTAAGTACAAAAGG	21	TACCCAACAATGGTGTTTGCC	6	0T4A3A1G0G5G2	21M	659	5	14	0.357	1	0.012029	0.0337	5	5
AES73673	transmembrane protein; putative	mtr-miR2592bm-3p	GTGGGCTGTAAGTACAAAAGG	21	TACCCAACAATGGTGTTTGCC	6	0T4A3A1G0G5G2	21M	659	5	14	0.357	1	0.012029	0.0337	5	5
AES74320	replication factor C subunit; putative	mtr-miR5037c	GGCACCTTCGGAAACTCCCAA	21	CAAGGGAAGCCTTTGAGGGTT	3	1A0A0G17	21M	768	5	5	1	2	0.006876	0.0069	5	0
AES74320	replication factor C subunit; putative	mtr-miR5037a	GGCACCTTCGGAAACTCCCAA	21	CAAGGGAAGCCTTTGAGGGTT	3	1A0A0G17	21M	768	5	5	1	2	0.006876	0.0069	5	0
AES74320	replication factor C subunit; putative	mtr-miR5037b	GGCACCTTCGGAAACTCCCAA	21	CAAGGGAAGCCTTTGAGGGTT	3	1A0A0G17	21M	768	5	5	1	2	0.006876	0.0069	5	0
AES75078	hypothetical protein	mtr-miR2118	ATCCTTACCCACCTTAGCCATT	22	TAGGCATGGGTGGATTCGGTAA	2	4C9T7	22M	56	17	17	1	0	0.000207	0.0002	17	9
AES75078	hypothetical protein	mtr-miR482-3p	CCGTACCCTCCACATCCATTC	21	GGCATGGGTGGATTCGGTAAA	5	8T2A0T1C5A0	21M	56	17	17	1	0	0.016659	0.0167	17	9
AES75658	NBS-LRR type disease resistance protein	mtr-miR1507-3p	GATCTACTACATACCTTGCTCC	22	CTTGATGATGTGTGGAATGAAG	3	2T8G5T2A1	22M	892	9	9	1	0	0.003795	0.0038	5	9
AES76463	disease resistance protein (TIR-NBS-LRR class)	mtr-miR2089-5p	TACCTTAACCACCTTATCCATT	22	ATGGGATGGGTGGAATTGGGAA	3.5	4G2G8T2G2	22M	785	5	6	0.833	0	0.005997	0.0072	5	5
AES76463	disease resistance protein (TIR-NBS-LRR class)	mtr-miR2118	ATCCTTACCCACCTTAGCCATT	22	ATGGGATGGGTGGAATTGGGAA	4	0A0T2G11T2G2	22M	785	5	6	0.833	0	0.003726	0.0045	5	5
AES76693	disease resistance protein (TIR-NBS-LRR class)	mtr-miR5213-5p	AAGTCTCCACTTCTGTGTGCAT	22	TTCAGAGGTGAAGACACTCGCA	2	17T2C1	22M	91	5	5	1	0	0.001036	0.001	5	3
AES76851	type II peroxiredoxin	mtr-miR7699-3p	CGTAAATTACGTAACTAATGT	21	GCATTTAATGAATGTGTTGAA	7	10A2G0T0G2G0A1	21M	639	63	115	0.548	0	0.005172	0.0094	63	45
AES76977	stress up-regulated Nod 19 protein	mtr-miR5261	TCGGTTTCGGTAGATGTTACT	21	ATCCAAAACCAGGTTCAATGA	5	1T5A3G0G1T6	21M	1153	5	5	1	3	0.023578	0.0236	5	0
AES80277	LRR and NB-ARC domain disease resistance protein	mtr-miR1507-3p	GATCTACTACATACCTTGCTCC	22	TTGGATGATGTTTGGAATGAAA	4.5	0T1G8T5T2A0A0	22M	908	36	36	1	0	0.003726	0.0037	36	45
AES80305	heavy metal transport/detoxification superfamily protein	mtr-miR530	CTTTCACGTCCACGTTTACGT	21	GAAAGTACATGTGTAAATCTT	6	6A2T3T4C0T0T0	21M	899	15	19	0.789	0	0.026697	0.0338	5	15
AES80522	LRR receptor-like kinase family protein	mtr-miR5559-5p	CTAGGTTGTTAAGTGGTTCAT	21	CGTCCAACTATGGATCAAGTA	6	0C0G6T2G0G1T6	21M	3138	11	16	0.688	0	0.014004	0.0204	11	10
AES80971	NADH-cytochrome b5 reductase family protein	mtr-miR2088-3p	ATCTGGATCTAATGTAACCT	20	TATGCCAATGTTACATTTGA	7	2T0G2A1T0G7T2	20M	768	10	17	0.588	1	0.00833	0.0142	10	12
AES81332	LRR and NB-ARC domain disease resistance protein	mtr-miR1507-3p	GATCTACTACATACCTTGCTCC	22	TTAGATGACGTATGGAATGATG	3	0T7C8T2T1	22M	901	30	30	1	0	0.00352	0.0035	30	1
AES81335	LRR and NB-ARC domain disease resistance protein	mtr-miR1507-3p	GATCTACTACATACCTTGCTCC	22	TTAGATGACGTATGGAATGATG	3	0T7C8T2T1	22M	1026	30	30	1	0	0.00352	0.0035	30	1
AES81338	NBS-LRR disease resistance protein	mtr-miR1507-3p	GATCTACTACATACCTTGCTCC	22	TTAGATGACGTATGGAATGATG	3	0T7C8T2T1	22M	986	30	30	1	0	0.00352	0.0035	30	1
AES81814	cell number regulator-like protein	mtr-miR5255	GGGTACAGGAGATAGTTCAGT	21	CTCATGTCTTCTGTCATGTCT	3.5	1T6T3G3T3T0	21M	802	7	13	0.538	2	0.025831	0.048	7	4
AES81820	zinc finger; C3HC4 type (RING finger) protein	mtr-miR397-3p	GTATTAACTCACATCGCATCT	21	CTTAATTTAGTGAAGCCTAGA	4	1T5T4A3C4	21M	1824	16	21	0.762	0	0.000447	0.0006	10	16
AES81895	ABC transporter B family protein	mtr-miR5561-3p	AGGTAAATCTCTCTCTATCTG	21	TATATATATAGAGAGAGAGAG	6.5	1A0T2A2T7G3G0	21M	144	19	22	0.864	0	0.031837	0.0369	19	5
AES82033	cytosolic iron-sulfur protein assembly protein; putative	mtr-miR5745b	ACTGCTACATATATTTAATTT	21	TGAC-ATGGATATAAATTATG	5	7G10T0G0	4M1I16M	942	3	3	1	1	0.042251	0.0423	5	3
AES82234	mRNA cap guanine-N7 methyltransferase	mtr-miR5557-5p	ACACGAAGGAATCATGAACAA	21	TTTTCTGCCATAGAACTTGTT	5	1T1T2G2A3A7	21M	2055	6	9	0.667	1	0.02629	0.0394	6	2
AES82458	epoxide hydrolase	mtr-miR5240	AGTTTAGGTGTTAAAAAAGTT	21	TCACATTTATGATTTTATCAA	4	3C2T0T1T0G5A4	21M	1055	12	16	0.75	0	0.010317	0.0138	12	8
AES82685	cellulose synthase-like protein	mtr-miR5215	TTCGTCCATCGAGTAGGAGGA	21	ATGATGGTAGCTCATTCTTTT	4.5	1T1A0T10T2T0T1	21M	2555	6	8	0.75	0	0.006615	0.0088	6	4
AES86316	pectinesterase/pectinesterase inhibitor; putative	mtr-miR319b-5p	ACTCACCTGATTTCTTTCGAG	21	TTAGAGGCCCAAAGAATGCTC	5	1T2A2C1C6T4	21M	1771	6	11	0.545	0	0.015827	0.029	6	1
AES86522	helix loop helix DNA-binding domain protein	mtr-miR2199	CACTAGGCACGATCACATAGT	21	GTGATCCGTACTAGTGTATCA	1	9A11	21M	1077	8	8	1	0	0.000207	0.0002	8	7
AES86764	TIR-NBS-LRR class disease resistance protein	mtr-miR5213-5p	AAGTCTCCACTTCTGTGTGCAT	22	TTCAGAGGCGAAGATACACGTA	1.5	8C5T7	22M	133	24	24	1	0	0.000207	0.0002	24	7
AES86921	AMP deaminase	mtr-miR5557-5p	ACACGAAGGAATCATGAACAA	21	TGTG-ATCTTCAGTACTTGTT	4	5A1T1C10	4M1I16M	3267	12	17	0.706	0	0.003516	0.005	12	22
AES87013	tubulin beta-1 chain	mtr-miR5232	AAGTCCACTCTCGCTGTACAT	21	TGAGGCTGAGAGCAACATGAA	6.5	1G0A0G1C7A5A1	21M	1403	28	87	0.322	0	0.009159	0.0285	19	28
AES87015	tubulin beta-1 chain	mtr-miR5232	AAGTCCACTCTCGCTGTACAT	21	TGAGGCTGAGAGCAACATGAA	6.5	1G0A0G1C7A5A1	21M	1410	28	87	0.322	0	0.009159	0.0285	19	28
AES88206	NBS-LRR type disease resistance protein	mtr-miR482-3p	CCGTACCCTCCACATCCATTC	21	GGCATTGGAGGATTAGGTAAG	3	5T5A0T8	21M	581	10	10	1	0	0.004548	0.0045	10	0
AES88206	NBS-LRR type disease resistance protein	mtr-miR2089-5p	TACCTTAACCACCTTATCCATT	22	TTGGCATTGGAGGATTAGGTAA	4	0T3C5A3T7	22M	581	10	10	1	0	0.003516	0.0035	10	0
AES89057	fatty acid hydroperoxide lyase	mtr-miR5751	TTTTGGTAGACTAGTTTAGTT	21	AAAACTTGCTGATGAAATCAG	5	5T0T0G5G6G0	21M	1081	8	10	0.8	0	0.037007	0.0463	8	0
AES90241	hypothetical protein	mtr-miR5226	ACTTAGGAGGTTCAACATGTTT	22	TGAATTCTTCAAGTTGTAAATA	3	5T2T9A1T1	22M	402	7	9	0.778	2	0.013704	0.0176	7	0
AES90784	LRR receptor-like kinase family protein	mtr-miR2606c	CACAAAAAACATACCAAGAATTGA	24	GTGTTTTGTGTGTTATTATTTACT	6	7G3G1T0A2A2T3	24M	3225	8	18	0.444	0	0.001242	0.0028	8	0
AES92384	zinc finger constans-like protein	mtr-miR2615a	CGGAAAATTTTACGCTAGTCC	21	TCTTTTTCTAATGGGATCACG	5.5	0T1T4C0T4G5C1	21M	1811	13	15	0.867	0	0.022128	0.0255	13	1
AES92384	zinc finger constans-like protein	mtr-miR2615b	CGGAAAATTTTACGCTAGTCC	21	TCTTTTTCTAATGGGATCACG	5.5	0T1T4C0T4G5C1	21M	1811	13	15	0.867	0	0.022128	0.0255	13	1
AES92384	zinc finger constans-like protein	mtr-miR2615c	CGGAAAATTTTACGCTAGTCC	21	TCTTTTTCTAATGGGATCACG	5.5	0T1T4C0T4G5C1	21M	1811	13	15	0.867	0	0.022128	0.0255	13	1
AES92729	tonoplast dicarboxylate transporter-like protein	mtr-miR2663	TTAACATTGCGGGAGAGATT	20	AGTTTTTATGCCATCTCTAG	4.5	1G2T1T1T3A6G0	20M	1781	6	7	0.857	0	0.015623	0.0182	6	0
AES94544	60S ribosomal protein L26-1	mtr-miR393a	CTAGTTACGCTAGGGAAACCT	21	GATTACTAAGATTCGTTTGGA	5	3T1C1A0A3T1G6	21M	388	14	23	0.609	0	0.012446	0.0204	8	14
AES94544	60S ribosomal protein L26-1	mtr-miR393b-5p	CTAGTTACGCTAGGGAAACCT	21	GATTACTAAGATTCGTTTGGA	5	3T1C1A0A3T1G6	21M	388	14	23	0.609	0	0.012446	0.0204	8	14
AES95152	rhodanese-related sulfurtransferase	mtr-miR2660	ATCGAATATCGACTACAGAAT	21	GAACTTCTAGCTGATGGTTTT	6.5	0G1A3C9G0T2T0	21M	563	6	8	0.75	0	0.019917	0.0266	6	0
AES95649	disease resistance protein (CC-NBS-LRR class) family protein	mtr-miR1507-3p	GATCTACTACATACCTTGCTCC	22	CTTGATGATGTATGGAATGTGA	3.5	2T14T1T1A0	22M	1022	7	7	1	0	0.005378	0.0054	7	3
AES95883	starch synthase	mtr-miR5219	ACGTCGTCGACTCTAAGGTACT	22	TGCAGCGGCTCGGATTATCTGA	6.5	6G3C0G4A0T0C3	22M	1442	6	6	1	0	0.010522	0.0105	6	1
AES96354	disease resistance protein (TIR-NBS-LRR class)	mtr-miR5213-5p	AAGTCTCCACTTCTGTGTGCAT	22	TTTAGGGGGGAAGATACTCGTA	3.5	2T2G2G5T2T4	22M	84	59	59	1	0	0.002899	0.0029	59	31
AES96446	transcription factor	mtr-miR396a-5p	TTCAAGTTCTTTCG-ACACCTT	22	CAGTTCAGGAAAGCATGCGGAA	4	0C6G6A2C4	14M1D7M	444	14	14	1	0	0.009701	0.0097	14	12
AES96446	transcription factor	mtr-miR396b-5p	GTCAAGTTCTTTCG-ACACCTT	22	CAGTTCAGGAAAGCATGCGGAA	3	7G6A2C4	14M1D7M	444	14	14	1	0	0.001036	0.001	14	12
AES96479	disease resistance protein (TIR-NBS-LRR class)	mtr-miR5213-5p	AAGTCTCCACTTCTGTGTGCAT	22	TTTAGAGGTGAGGACACACGCT	3	2T8G8C0T0	22M	131	16	16	1	0	0.002072	0.0021	16	16
AES96487	TIR-NBS-LRR type disease resistance protein	mtr-miR5213-5p	AAGTCTCCACTTCTGTGTGCAT	22	TTTAGAGGCGAGGACACACGCT	4	2T5C2G8C0T0	22M	250	16	16	1	0	0.004552	0.0046	16	16
AES98258	hypothetical protein	mtr-miR5558-3p	CGAAAAGATTAAGATTTAGAT	21	GTGTTTCTGGTTCTGAATCTG	4.5	1T0G5G0G4G5G0	21M	1411	5	7	0.714	1	0.031705	0.0444	5	5
AES98732	NB-ARC domain disease resistance protein	mtr-miR172b	TACGTCGTAGTAGTTCTAAGA	21	ATGCAACAACATCAAGATTCT	2	5A2A5A5	8M1I12M	4423	16	27	0.593	0	0.000415	0.0007	16	0
AES98732	NB-ARC domain disease resistance protein	mtr-miR172c-3p	TACGTCGTAGTAGTTCTAAGA	21	ATGCAACAACATCAAGATTCT	2	5A2A5A5	8M1I12M	4423	16	27	0.593	0	0.000415	0.0007	16	0
AES98732	NB-ARC domain disease resistance protein	mtr-miR172d-3p	ACGTCGTAGTAGTTCTAAGA	20	TGCAACAACATCAAGATTCT	2	4A2A5A5	7M1I12M	4423	16	27	0.593	0	0.000415	0.0007	16	0
AES98787	UDP-glucosyltransferase family protein	mtr-miR397-5p	GTAGTTGCGACGTGAGTTACT	21	CATCAACACTTAACTC-ATGA	5	7A2T0A8	16M1I4M	656	5	7	0.714	1	0.022058	0.0309	5	0
AES99205	potassium outward rectifying channel protein	mtr-miR2637	GTCACTAGTCTCCTTCATAAA	21	GGATGATCAGAAGCTGTATTT	6.5	0G0G0A8A1C0T6	21M	2899	10	14	0.714	0	0.023427	0.0328	6	10
AES99428	hypothetical protein	mtr-miR171a	CTATAACCGTGCTGAGTTAGT	21	GATATTGGTAGGAAAGAATAA	5.5	8T1G2A0A0G3A1	21M	2242	5	5	1	0	0.027409	0.0274	5	2
AES99652	abscisic acid receptor	mtr-miR7699-5p	ACACATTAGTTACGTAATTTA	21	GGTGGAATTAATGTACTATAT	5	0G3G3T4T1C2T2	21M	1292	29	52	0.558	0	0.021948	0.0394	29	49
AET00040	transmembrane protein; putative	mtr-miR1509a-5p	GTGGCATAAAAGGATCTAATT	21	CACCGTAATTTCCTTGATTAT	3	7A6T5T0	21M	306	5	5	1	0	0.000447	0.0004	10	5
AET00040	transmembrane protein; putative	mtr-miR1509b	GCTCACATTAAAGGATCTAATT	22	CCACCGTAATTTCCTTGATTAT	5	1C1C0C10T5T0	22M	306	5	5	1	0	0.002234	0.0022	10	5
AET00456	toll-interleukin-resistance (TIR) domain protein	mtr-miR5213-5p	AAGTCTCCACTTCTGTGTGCAT	22	TTTAGAGGGGAAGATACTCGTC	4	2T5G5T2T3C0	22M	651	5	5	1	0	0.004552	0.0046	5	6
AET00523	TIR-like domain protein TSDC protein	mtr-miR5213-5p	AAGTCTCCACTTCTGTGTGCAT	22	TTTAGAGGAGAAGATACACGCT	4	2T5A5T5C0T0	22M	1120	23	24	0.958	0	0.004552	0.0047	23	56
AET00614	LBP/BPI/CETP family; carboxy-terminal domain protein	mtr-miR2670a	TTTATCACTCGTTGGAAGAAC	21	TAGTAATCAGTCACCTTCTTG	6	0T1G2A1C2T0C9	21M	1840	12	21	0.571	0	0.00929	0.0163	12	0
AET00614	LBP/BPI/CETP family; carboxy-terminal domain protein	mtr-miR2670d	TTTATCACTCGTTGGAAGAAC	21	TAGTAATCAGTCACCTTCTTG	6	0T1G2A1C2T0C9	21M	1840	12	21	0.571	0	0.00929	0.0163	12	0
AET00614	LBP/BPI/CETP family; carboxy-terminal domain protein	mtr-miR2670c	TTTATCACTCGTTGGAAGAAC	21	TAGTAATCAGTCACCTTCTTG	6	0T1G2A1C2T0C9	21M	1840	12	21	0.571	0	0.00929	0.0163	12	0
AET00614	LBP/BPI/CETP family; carboxy-terminal domain protein	mtr-miR2670b	TTTATCACTCGTTGGAAGAAC	21	TAGTAATCAGTCACCTTCTTG	6	0T1G2A1C2T0C9	21M	1840	12	21	0.571	0	0.00929	0.0163	12	0
AET00661	(E)-beta-caryophyllene synthase	mtr-miR2661	GACGGGTAAAAGAGTTTGGAT	21	TTACTCATTTTGGCAAAACTA	5	0T1A1T6G0G4A3	21M	218	11	26	0.423	0	0.018493	0.0437	11	5
AET00998	peroxisomal acetoacetyl-coenzyme A thiolase	mtr-miR408-3p	CGGTCCCTTCTCCGTCACGTA	21	GCAACGGAGGAGGTGGTGCAT	3.5	2A1C3G4T0G6	21M	1188	6	15	0.4	2	0.006521	0.0163	6	2
AET01006	fasciclin-like arabinogalactan protein	mtr-miR7699-5p	ACACATTAGTTACGTAATTTA	21	AATGGAGTTAATGGATTAAAT	5	0A0A2G1G1T4G7	21M	1375	24	41	0.585	0	0.021948	0.0375	24	20
AET03614	disease resistance protein (TIR-NBS-LRR class)	mtr-miR5213-5p	AAGTCTCCACTTCTGTGTGCAT	22	TTCAGAGGAAAAGATACTCGCA	4.5	8A0A4T2T2C1	22M	236	10	10	1	0	0.004238	0.0042	10	13
AET03805	chalcone-flavanone isomerase family protein	mtr-miR2680b	TAGTTGTATCCATGGCTCCT	20	AGCAACATAGGTGTGAATGA	6	1G10G0T0G0A1T2	20M	937	5	9	0.556	0	0.018832	0.0339	5	0
AET03805	chalcone-flavanone isomerase family protein	mtr-miR2680d	TAGTTGTATCCATGGCTCCT	20	AGCAACATAGGTGTGAATGA	6	1G10G0T0G0A1T2	20M	937	5	9	0.556	0	0.018832	0.0339	5	0
AET03805	chalcone-flavanone isomerase family protein	mtr-miR2680a	TAGTTGTATCCATGGCTCCT	20	AGCAACATAGGTGTGAATGA	6	1G10G0T0G0A1T2	20M	937	5	9	0.556	0	0.018832	0.0339	5	0
AET03805	chalcone-flavanone isomerase family protein	mtr-miR2680e	TAGTTGTATCCATGGCTCCT	20	AGCAACATAGGTGTGAATGA	6	1G10G0T0G0A1T2	20M	937	5	9	0.556	0	0.018832	0.0339	5	0
AET03805	chalcone-flavanone isomerase family protein	mtr-miR2680c	TAGTTGTATCCATGGCTCCT	20	AGCAACATAGGTGTGAATGA	6	1G10G0T0G0A1T2	20M	937	5	9	0.556	0	0.018832	0.0339	5	0
AET05101	SAUR-like auxin-responsive family protein	mtr-miR5561-3p	AGGTAAATCTCTCTCTATCTG	21	TCCATACAGTGAGTGATGGAT	5	5A0C2T3T3G2T0	21M	690	12	24	0.5	0	0.014058	0.0281	12	10
AET05443	flavin-binding kelch repeat F-box protein; putative	mtr-miR1510a-5p	ACCCTCCTTACCCATTCTGTT	21	GGGGAGGAATGGGTACTAAAT	5	0G14C0T1A1T0	21M	1940	20	25	0.8	0	0.019824	0.0248	20	33
AET05606	transmembrane protein; putative	mtr-miR5242	ACTGTAGCGAACAAAGATGTT	21	TGAAGTAGCTTGTTTGTATAT	6	3A0G1A8G2T1T0	21M	720	13	14	0.929	0	0.013683	0.0147	11	13
KEH15484	disease resistance protein (TIR-NBS-LRR class)	mtr-miR5213-5p	AAGTCTCCACTTCTGTGTGCAT	22	TTCAGAGGCGAGGATACTCGTA	3	8C2G2T2T4	22M	79	134	135	0.993	0	0.002234	0.0023	7	134
KEH15956	glutamate-ammonia ligase-like protein	mtr-miR396b-3p	GAAGGGTGTCGAAATAACTTG	21	ACTCATACACCGTTATTGAAC	6.5	0A0C2A0T3C1G9	21M	1603	8	10	0.8	0	0.020215	0.0253	5	8
KEH16320	LRR and NB-ARC domain disease resistance protein	mtr-miR1507-3p	GATCTACTACATACCTTGCTCC	22	CTTGATGATGTGTGGAATGAAG	3	2T8G5T2A1	22M	805	5	5	1	0	0.001449	0.0014	5	9
KEH16672	expansin-like protein B1	mtr-miR166c	CTCCTTACTTCGGACCAGGCT	21	CAGGTTGGAAGCCTGGTCAGA	5	0C3T0T0G11A2	21M	833	15	24	0.625	0	0.004548	0.0073	15	0
KEH16672	expansin-like protein B1	mtr-miR166b	ATCCTTACTTCGGACCAGGCT	21	CAGGTTGGAAGCCTGGTCAGA	5	0C3T0T0G11A2	21M	833	15	24	0.625	0	0.005579	0.0089	15	0
KEH16672	expansin-like protein B1	mtr-miR166f	CTCCTTACTTCGGACCAGGCT	21	CAGGTTGGAAGCCTGGTCAGA	5	0C3T0T0G11A2	21M	833	15	24	0.625	0	0.004548	0.0073	15	0
KEH16752	Kunitz type trypsin inhibitor	mtr-miR5228	AGGTAGTTCAACATGTGGTCT	21	CCCTTCCAGTTGTGTTCCAGA	6	0C2T2C6G0T0T5	21M	649	20	56	0.357	0	0.010862	0.0304	20	0
KEH17932	actin-related protein ARP4	mtr-miR397-3p	GTATTAACTCACATCGCATCT	21	CATTAATGAGTGTGACGTAGA	4.5	3T1A7G0A6	21M	700	10	19	0.526	0	0.00444	0.0084	10	0
KEH18078	non-specific phospholipase C4	mtr-miR7697-3p	ATAGGCTAGATAAACTAGCCT	21	TATCCCAACAAGTTGATCGAG	6.5	5C1A1A1G7A0G0	21M	1707	6	7	0.857	0	0.017243	0.0201	6	0
KEH18363	disease resistance protein (TIR-NBS-LRR class)	mtr-miR2118	ATCCTTACCCACCTTAGCCATT	22	GGGGAATGGGAGGCACTGGTAA	7	0G0G8A2C1C0T5	22M	737	17	21	0.81	0	0.001311	0.0016	12	17
KEH18363	disease resistance protein (TIR-NBS-LRR class)	mtr-miR482-3p	CCGTACCCTCCACATCCATTC	21	GGAATGGGAGGCACTGGTAAG	5	2A8C0A0C0T6	21M	737	17	21	0.81	0	0.009792	0.0121	12	17
KEH19086	CCAAT-binding transcription factor	mtr-miR169f	ATCCGTTCAGTAGGAACCGAA	21	AAGGCAACTCATTCTTGGCTA	3.5	0A6C4T7A0	21M	1776	13	13	1	0	0.000607	0.0006	13	2
KEH19086	CCAAT-binding transcription factor	mtr-miR169g	GGCCGTTCAGTAGGAACCGAC	21	AAGGCAACTCATTCTTGGCTA	4.5	0A0A5C4T7A0	21M	1776	13	13	1	0	0.004238	0.0042	13	2
KEH19086	CCAAT-binding transcription factor	mtr-miR169b	GGCCGTTCAGTAGGAACCGAC	21	AAGGCAACTCATTCTTGGCTA	4.5	0A0A5C4T7A0	21M	1776	13	13	1	0	0.004238	0.0042	13	2
KEH19086	CCAAT-binding transcription factor	mtr-miR169c	GGCCGTTTAGTGGGAACCGAC	21	AAGGCAACTCATTCTTGGCTA	5	0A0A5C3T0T7A0	21M	1776	13	13	1	0	0.007255	0.0073	13	2
KEH19086	CCAAT-binding transcription factor	mtr-miR169l-5p	GGCCGTTCAGTAGGAACCGAC	21	AAGGCAACTCATTCTTGGCTA	4.5	0A0A5C4T7A0	21M	1776	13	13	1	0	0.004238	0.0042	13	2
KEH19086	CCAAT-binding transcription factor	mtr-miR169a	AGCCGTTCAGTAGGAACCGAC	21	AAGGCAACTCATTCTTGGCTA	4.5	0A0A5C4T7A0	21M	1776	13	13	1	0	0.003634	0.0036	13	2
KEH19086	CCAAT-binding transcription factor	mtr-miR169h	GGCCGTTCAGTAGAAACCGAGT	22	AAGGCAACTCATTCTTGGCTAA	6.5	0A0A5C4T0C6A1	22M	1776	13	13	1	0	0.003835	0.0038	13	2
KEH19086	CCAAT-binding transcription factor	mtr-miR169d-5p	GGCCGTTCAGTAGGAACCGAA	21	AAGGCAACTCATTCTTGGCTA	4.5	0A0A5C4T7A0	21M	1776	13	13	1	0	0.003231	0.0032	13	2
KEH19086	CCAAT-binding transcription factor	mtr-miR169i	GGCCGTTCAGTAGAAACCGAGT	22	AAGGCAACTCATTCTTGGCTAA	6.5	0A0A5C4T0C6A1	22M	1776	13	13	1	0	0.003835	0.0038	13	2
KEH19086	CCAAT-binding transcription factor	mtr-miR169e-5p	GGCCGTTCAGTAGGAACCGAG	21	AAGGCAACTCATTCTTGGCTA	4.5	0A0A5C4T7A0	21M	1776	13	13	1	0	0.003634	0.0036	13	2
KEH19533	TCP family transcription factor	mtr-miR5557-5p	ACACGAAGGAATCATGAACAA	21	TTTTCTTAATTAGAACTTGTT	5	1T1T3A0A4A7	21M	2850	5	5	1	1	0.029802	0.0298	5	0
KEH20815	membrane calcium-translocating P-type ATPase	mtr-miR5232	AAGTCCACTCTCGC-TGTACAT	22	GTCAGGTGAGAGCGAACCTGTA	3.5	0G13A2C4	14M1D7M	730	7	8	0.875	2	0.033208	0.038	7	0
KEH21177	decarboxylating-like 6-phosphogluconate dehydrogenase	mtr-miR5246	TTGGAAGTTTCGACAGACGTT	21	TACCTTTAAAGCTGTGTTTAA	5	0T5T8G1T0T2	21M	2029	16	22	0.727	0	0.019703	0.0271	9	16
KEH21449	SAUR-like auxin-responsive family protein	mtr-miR2621	CGTGTTTAAGGATCGGGTTCGA	22	GCGGAAATTTCCAGCCCAAGCT	4	2G0G5T1C10	22M	14	18	20	0.9	0	0.001451	0.0016	18	13
KEH21639	hypothetical protein	mtr-miR171d	CTATAACCGTGCCGAGTTAGT	21	GATCTTGGCAATGATCGATCT	6	3C6A0T1A2G3T0	21M	216	13	23	0.565	0	0.007645	0.0135	13	5
KEH21639	hypothetical protein	mtr-miR171e-3p	CTATAACCGCGCCGAGTTAGA	21	GATCTTGGCAATGATCGATCT	6	3C5A0A0T1A2G4	21M	216	13	23	0.565	0	0.005378	0.0095	13	5
KEH21978	squamosa promoter-binding-like protein	mtr-miR156f	CACGAGAGATAGAAGACAGTT	21	GTGCTCTCTATCTTCTGTCAA	0	0	21M	1195	33	37	0.892	0	0.000207	0.0002	33	28
KEH21978	squamosa promoter-binding-like protein	mtr-miR156g-5p	CACGGGAGATAGAAGACAGTT	21	GTGCTCTCTATCTTCTGTCAA	0.5	0	21M	1195	33	37	0.892	0	0.000207	0.0002	33	28
KEH21978	squamosa promoter-binding-like protein	mtr-miR156h-5p	CACGAGAGATAGAAGACAGTT	21	GTGCTCTCTATCTTCTGTCAA	0	0	21M	1195	33	37	0.892	0	0.000207	0.0002	33	28
KEH21978	squamosa promoter-binding-like protein	mtr-miR156e	CACGAGAGATAGAAGACAGTT	21	GTGCTCTCTATCTTCTGTCAA	0	0	21M	1195	33	37	0.892	0	0.000207	0.0002	33	28
KEH22039	galactose oxidase/kelch repeat protein	mtr-miR2111i	ATTTGGAGTCCTACGTCTAAT	21	TTTACCTCAGGATGCAGATTA	2	1T0T18	21M	1259	16	22	0.727	0	0.000207	0.0003	16	2
KEH22039	galactose oxidase/kelch repeat protein	mtr-miR2111k	ATTTGGAGTCCTACGTCTAAT	21	TTTACCTCAGGATGCAGATTA	2	1T0T18	21M	1259	16	22	0.727	0	0.000207	0.0003	16	2
KEH22039	galactose oxidase/kelch repeat protein	mtr-miR2111m-5p	ATTTGGAGTCCTACGTCTAAT	21	TTTACCTCAGGATGCAGATTA	2	1T0T18	21M	1259	16	22	0.727	0	0.000207	0.0003	16	2
KEH22039	galactose oxidase/kelch repeat protein	mtr-miR2111j	ATTTGGAGTCCTACGTCTAAT	21	TTTACCTCAGGATGCAGATTA	2	1T0T18	21M	1259	16	22	0.727	0	0.000207	0.0003	16	2
KEH22039	galactose oxidase/kelch repeat protein	mtr-miR2111g-5p	ATTTGGAGTCCTACGTCTAAT	21	TTTACCTCAGGATGCAGATTA	2	1T0T18	21M	1259	16	22	0.727	0	0.000207	0.0003	16	2
KEH22039	galactose oxidase/kelch repeat protein	mtr-miR2111f	ATTTGGAGTCCTACGTCTAAT	21	TTTACCTCAGGATGCAGATTA	2	1T0T18	21M	1259	16	22	0.727	0	0.000207	0.0003	16	2
KEH22039	galactose oxidase/kelch repeat protein	mtr-miR2111o	ATTTGGAGTCCTACGTCTAAT	21	TTTACCTCAGGATGCAGATTA	2	1T0T18	21M	1259	16	22	0.727	0	0.000207	0.0003	16	2
KEH22039	galactose oxidase/kelch repeat protein	mtr-miR2111n	ATTTGGAGTCCTACGTCTAAT	21	TTTACCTCAGGATGCAGATTA	2	1T0T18	21M	1259	16	22	0.727	0	0.000207	0.0003	16	2
KEH22039	galactose oxidase/kelch repeat protein	mtr-miR2111h	ATTTGGAGTCCTACGTCTAAT	21	TTTACCTCAGGATGCAGATTA	2	1T0T18	21M	1259	16	22	0.727	0	0.000207	0.0003	16	2
KEH22039	galactose oxidase/kelch repeat protein	mtr-miR2111a-5p	ATTTGGAGTCCTACGTCTAAT	21	TTTACCTCAGGATGCAGATTA	2	1T0T18	21M	1259	16	22	0.727	0	0.000207	0.0003	16	2
KEH22039	galactose oxidase/kelch repeat protein	mtr-miR2111e-5p	ATTTGGAGTCCTACGTCTAAT	21	TTTACCTCAGGATGCAGATTA	2	1T0T18	21M	1259	16	22	0.727	0	0.000207	0.0003	16	2
KEH22039	galactose oxidase/kelch repeat protein	mtr-miR2111c	ATTTGGAGTCCTACGTCTAAT	21	TTTACCTCAGGATGCAGATTA	2	1T0T18	21M	1259	16	22	0.727	0	0.000207	0.0003	16	2
KEH22039	galactose oxidase/kelch repeat protein	mtr-miR2111b	ATTTGGAGTCCTACGTCTAAT	21	TTTACCTCAGGATGCAGATTA	2	1T0T18	21M	1259	16	22	0.727	0	0.000207	0.0003	16	2
KEH22039	galactose oxidase/kelch repeat protein	mtr-miR2111d-5p	ATTTGGAGTCCTACGTCTAAT	21	TTTACCTCAGGATGCAGATTA	2	1T0T18	21M	1259	16	22	0.727	0	0.000207	0.0003	16	2
KEH22356	peroxisomal adenine nucleotide carrier protein	mtr-miR2608	TCTCATCACTATATACATGTTG	22	AGAGTATTGCTACCTGTCTAAC	6.5	6T2C2C0C3C0T3	22M	654	5	5	1	0	0.007439	0.0074	5	1
KEH22708	leguminosin group567 LEED...PEED secreted peptide	mtr-miR319a-5p	CTCACCTGACTTCCTTCGAGA	21	GTGTGGAATGATGTAATCTCT	5	1T5A3T1T2T4	21M	789	5	9	0.556	0	0.006821	0.0123	5	3
KEH22883	kinase 1B	mtr-miR2606c	CACAAAAAACATACCAAGAATTGA	24	CTGTTTTTTGTATGGTTGTATTTT	6.5	0C16G1A0T0T0T1	24M	1593	11	16	0.688	1	0.002269	0.0033	5	11
KEH22916	DUF674 family protein	mtr-miR2680a	TAGTTGTATCCATGGCTCCT	20	GTCACCATTGGCACCAAGGA	4.5	0G3C3T2C3A4	20M	1462	5	6	0.833	0	0.014618	0.0175	5	1
KEH22916	DUF674 family protein	mtr-miR2680b	TAGTTGTATCCATGGCTCCT	20	GTCACCATTGGCACCAAGGA	4.5	0G3C3T2C3A4	20M	1462	5	6	0.833	0	0.014618	0.0175	5	1
KEH22916	DUF674 family protein	mtr-miR2680e	TAGTTGTATCCATGGCTCCT	20	GTCACCATTGGCACCAAGGA	4.5	0G3C3T2C3A4	20M	1462	5	6	0.833	0	0.014618	0.0175	5	1
KEH22916	DUF674 family protein	mtr-miR2680c	TAGTTGTATCCATGGCTCCT	20	GTCACCATTGGCACCAAGGA	4.5	0G3C3T2C3A4	20M	1462	5	6	0.833	0	0.014618	0.0175	5	1
KEH22916	DUF674 family protein	mtr-miR2680d	TAGTTGTATCCATGGCTCCT	20	GTCACCATTGGCACCAAGGA	4.5	0G3C3T2C3A4	20M	1462	5	6	0.833	0	0.014618	0.0175	5	1
KEH22929	2OG-Fe(II) oxygenase family oxidoreductase	mtr-miR2592br-5p	GCTTTATGAACTCAGGATCAG	21	TGAAATAATAGAGGCATATTC	5.5	0T6A1A3G1A2T2	21M	530	24	75	0.32	0	0.009906	0.031	24	0
KEH23007	2OG-Fe(II) oxygenase family oxidoreductase	mtr-miR5223	CGTAGAAGTTC-ATTTAAGGTGC	23	GCATATTCAAGCGAAATTAAACG	5.5	4A6C0G5A0A3	11M1D11M	695	41	71	0.577	0	0.00929	0.0161	41	16
KEH23159	LIMR family protein	mtr-miR156c-3p	CCACTGTCTATCTCTCATTCGT	22	GTTGAGAGCTATAGGGTAAGCT	5.5	1T3G2C2T2G6T0	22M	1978	7	13	0.538	0	0.008262	0.0153	7	3
KEH23616	NBS-LRR disease resistance protein	mtr-miR1507-3p	GATCTACTACATACCTTGCTCC	22	TTAGATGACGTATGGAATGATG	3	0T7C8T2T1	22M	985	30	30	1	0	0.00352	0.0035	30	1
KEH23829	calcium-transporting ATPase	mtr-miR5232	AAGTCCACTCTCGCT-GTACAT	22	GACAGGTGAGAGCGACCATGTA	3.5	0G0A13C6	15M1D6M	1121	16	29	0.552	0	0.000224	0.0004	7	16
KEH24257	CCAAT-binding transcription factor	mtr-miR169l-5p	GGCCGTTCAGTAGGAACCGAC	21	TTGGCAAATCATCCTTGGCTC	3	0T0T5A12C0	21M	1982	9	18	0.5	2	0.006521	0.013	9	5
KEH24257	CCAAT-binding transcription factor	mtr-miR169h	GGCCGTTCAGTAGAAACCGAGT	22	TTGGCAAATCATCCTTGGCTCA	3	0T0T5A5C8	22M	1982	9	18	0.5	2	0.006521	0.013	9	5
KEH24257	CCAAT-binding transcription factor	mtr-miR169i	GGCCGTTCAGTAGAAACCGAGT	22	TTGGCAAATCATCCTTGGCTCA	3	0T0T5A5C8	22M	1982	9	18	0.5	2	0.006521	0.013	9	5
KEH24257	CCAAT-binding transcription factor	mtr-miR169c	GGCCGTTTAGTGGGAACCGAC	21	TTGGCAAATCATCCTTGGCTC	2.5	0T0T9T8C0	21M	1982	9	18	0.5	2	0.006521	0.013	9	5
KEH24257	CCAAT-binding transcription factor	mtr-miR169d-5p	GGCCGTTCAGTAGGAACCGAA	21	TTGGCAAATCATCCTTGGCTC	3	0T0T5A12C0	21M	1982	9	18	0.5	2	0.006521	0.013	9	5
KEH24257	CCAAT-binding transcription factor	mtr-miR169f	ATCCGTTCAGTAGGAACCGAA	21	TTGGCAAATCATCCTTGGCTC	3	1T5A12C0	21M	1982	9	18	0.5	2	0.013	0.026	9	5
KEH24257	CCAAT-binding transcription factor	mtr-miR169j	GGCCGTTCAGTAGG-ACCGAGT	22	TTGGCAAATCATCCTTGGCTCA	3.5	0T0T5A6T7	14M1D7M	1982	9	18	0.5	2	0.013	0.026	9	5
KEH24257	CCAAT-binding transcription factor	mtr-miR169a	AGCCGTTCAGTAGGAACCGAC	21	TTGGCAAATCATCCTTGGCTC	2.5	1T5A12C0	21M	1982	9	18	0.5	2	0.013	0.026	9	5
KEH24257	CCAAT-binding transcription factor	mtr-miR169g	GGCCGTTCAGTAGGAACCGAC	21	TTGGCAAATCATCCTTGGCTC	3	0T0T5A12C0	21M	1982	9	18	0.5	2	0.006521	0.013	9	5
KEH24257	CCAAT-binding transcription factor	mtr-miR169e-5p	GGCCGTTCAGTAGGAACCGAG	21	TTGGCAAATCATCCTTGGCTC	2	0T0T5A13	21M	1982	9	18	0.5	2	0.006521	0.013	9	5
KEH24257	CCAAT-binding transcription factor	mtr-miR169b	GGCCGTTCAGTAGGAACCGAC	21	TTGGCAAATCATCCTTGGCTC	3	0T0T5A12C0	21M	1982	9	18	0.5	2	0.006521	0.013	9	5
KEH24561	ankyrin repeat protein	mtr-miR396a-5p	TTCAAGTTCTTTCGACACCTT	21	GCGTTCAGGGAAGCTGTTGAA	4.5	0G0C5G1G7T3	21M	1494	24	25	0.96	0	0.028216	0.0294	24	2
KEH24561	ankyrin repeat protein	mtr-miR396b-5p	GTCAAGTTCTTTCGACACCTT	21	GCGTTCAGGGAAGCTGTTGAA	4	0G0C5G1G7T3	21M	1494	24	25	0.96	0	0.005172	0.0054	24	2
KEH25106	disease resistance protein (TIR-NBS-LRR class); putative	mtr-miR1510a-5p	ACCCTCCTTACCCATTCTGTT	21	TGGGAGGAATTGGTAAGACTA	2	10T8T1	21M	1099	5	7	0.714	1	0.004019	0.0056	5	3
KEH25114	disease resistance protein (TIR-NBS-LRR class)	mtr-miR5213-5p	AAGTCTCCACTTCTGTGTGCAT	22	TTTAGAGGTGAAGATACTCGCT	4	2T11T2T2C0T0	22M	115	6	6	1	0	0.004552	0.0046	6	2
KEH25377	glycerol-3-phosphate dehydrogenase; NAD	mtr-miR5216a	AAGGTGGCAAAAAGTGAGGATT	22	TTCATTTGTTTTACACTCCTTA	6	3A0T0T0T5A7T1	22M	625	5	5	1	0	0.005798	0.0058	12	5
KEH25377	glycerol-3-phosphate dehydrogenase; NAD	mtr-miR5216b	AAGGTGGCAAAAAGTGAGGATT	22	TTCATTTGTTTTACACTCCTTA	6	3A0T0T0T5A7T1	22M	625	5	5	1	0	0.005798	0.0058	12	5
KEH25449	kelch repeat F-box protein	mtr-miR2111c	ATTTGGAGTCCTACGTCTAAT	21	AGAACCGCAGGATGCAGATTA	3.5	0A0G4G14	21M	1162	10	13	0.769	0	0.000829	0.0011	10	1
KEH25449	kelch repeat F-box protein	mtr-miR2111b	ATTTGGAGTCCTACGTCTAAT	21	AGAACCGCAGGATGCAGATTA	3.5	0A0G4G14	21M	1162	10	13	0.769	0	0.000829	0.0011	10	1
KEH25449	kelch repeat F-box protein	mtr-miR2111f	ATTTGGAGTCCTACGTCTAAT	21	AGAACCGCAGGATGCAGATTA	3.5	0A0G4G14	21M	1162	10	13	0.769	0	0.000829	0.0011	10	1
KEH25449	kelch repeat F-box protein	mtr-miR2111m-5p	ATTTGGAGTCCTACGTCTAAT	21	AGAACCGCAGGATGCAGATTA	3.5	0A0G4G14	21M	1162	10	13	0.769	0	0.000829	0.0011	10	1
KEH25449	kelch repeat F-box protein	mtr-miR2111i	ATTTGGAGTCCTACGTCTAAT	21	AGAACCGCAGGATGCAGATTA	3.5	0A0G4G14	21M	1162	10	13	0.769	0	0.000829	0.0011	10	1
KEH25449	kelch repeat F-box protein	mtr-miR2111n	ATTTGGAGTCCTACGTCTAAT	21	AGAACCGCAGGATGCAGATTA	3.5	0A0G4G14	21M	1162	10	13	0.769	0	0.000829	0.0011	10	1
KEH25449	kelch repeat F-box protein	mtr-miR2111d-5p	ATTTGGAGTCCTACGTCTAAT	21	AGAACCGCAGGATGCAGATTA	3.5	0A0G4G14	21M	1162	10	13	0.769	0	0.000829	0.0011	10	1
KEH25449	kelch repeat F-box protein	mtr-miR2111a-5p	ATTTGGAGTCCTACGTCTAAT	21	AGAACCGCAGGATGCAGATTA	3.5	0A0G4G14	21M	1162	10	13	0.769	0	0.000829	0.0011	10	1
KEH25449	kelch repeat F-box protein	mtr-miR2111o	ATTTGGAGTCCTACGTCTAAT	21	AGAACCGCAGGATGCAGATTA	3.5	0A0G4G14	21M	1162	10	13	0.769	0	0.000829	0.0011	10	1
KEH25449	kelch repeat F-box protein	mtr-miR2111g-5p	ATTTGGAGTCCTACGTCTAAT	21	AGAACCGCAGGATGCAGATTA	3.5	0A0G4G14	21M	1162	10	13	0.769	0	0.000829	0.0011	10	1
KEH25449	kelch repeat F-box protein	mtr-miR2111j	ATTTGGAGTCCTACGTCTAAT	21	AGAACCGCAGGATGCAGATTA	3.5	0A0G4G14	21M	1162	10	13	0.769	0	0.000829	0.0011	10	1
KEH25449	kelch repeat F-box protein	mtr-miR2111e-5p	ATTTGGAGTCCTACGTCTAAT	21	AGAACCGCAGGATGCAGATTA	3.5	0A0G4G14	21M	1162	10	13	0.769	0	0.000829	0.0011	10	1
KEH25449	kelch repeat F-box protein	mtr-miR2111h	ATTTGGAGTCCTACGTCTAAT	21	AGAACCGCAGGATGCAGATTA	3.5	0A0G4G14	21M	1162	10	13	0.769	0	0.000829	0.0011	10	1
KEH25449	kelch repeat F-box protein	mtr-miR2111k	ATTTGGAGTCCTACGTCTAAT	21	AGAACCGCAGGATGCAGATTA	3.5	0A0G4G14	21M	1162	10	13	0.769	0	0.000829	0.0011	10	1
KEH27079	shwachman-bodian-diamond syndrome protein; putative	mtr-miR2596	ACACACCTTGTTACTTTATCT	21	TGTGTAAAATGTTGACATAGA	6	5A0A2T0G0T3C5	21M	1405	6	6	1	0	0.01829	0.0183	6	4
KEH27629	endoribonuclease/kinase IRE1-like protein	mtr-miR5256	AATTAGAATGTATTAGGTAAT	21	TTATTAGTACATAATACATTA	4	3T1A0G8A5	21M	3100	5	7	0.714	0	0.004139	0.0058	5	4
KEH29150	GRAS family transcription regulator	mtr-miR171f	GCACTATAACCGTGCCGAGTT	21	AGGGATATTGGCGCGGCTCAA	2.5	0A1G9G8	21M	1562	15	16	0.938	0	0.000207	0.0002	15	14
KEH30288	cyanogenic beta-glucosidase; putative	mtr-miR2649	TGTGAGTATTAACCGTGGAAA	21	ACTCTCAGAATTGATTACTTT	6.5	2T4G5A0T0T0A4	21M	1128	18	33	0.545	0	0.020303	0.0372	18	0
KEH30289	basic helix loop helix (bHLH) DNA-binding family protein	mtr-miR2612	GACATGATCAACTGTGATAGT	21	CTGTATTAGTTGACACTATCA	0.5	0	21M	682	7	11	0.636	0	0.000207	0.0003	7	1
KEH30290	basic helix loop helix (bHLH) DNA-binding family protein	mtr-miR2612	GACATGATCAACTGTGATAGT	21	CTGTACTAATTGACACTATCA	1	8A12	21M	682	7	10	0.7	0	0.000207	0.0003	7	1
KEH30307	basic helix loop helix (bHLH) DNA-binding family protein	mtr-miR2612	GACATGATCAACTGTGATAGT	21	CTATACTATTTGACACTATCA	2	2A5T12	21M	598	7	10	0.7	0	0.000207	0.0003	7	1
KEH30566	delta(24)-sterol reductase-like protein	mtr-miR5238	AACGGGAAACAAAAAAGATGT	21	TTGTACCTTGTTGTTTCTGAA	7	3T0A1C5G5G0A1	21M	2813	33	70	0.471	0	0.008047	0.0171	20	33
KEH31033	40S ribosomal protein S6-2	mtr-miR2669a	CTATGATACTTCTGACTTGAAA	22	GATATGGTGAAGTTTGAATTTT	7	4T0G0G5T0T4T3	22M	844	31	86	0.36	0	0.002277	0.0063	31	0
KEH31033	40S ribosomal protein S6-2	mtr-miR2669b	CTATGATACTTCTGACTTGAAA	22	GATATGGTGAAGTTTGAATTTT	7	4T0G0G5T0T4T3	22M	844	31	86	0.36	0	0.002277	0.0063	31	0
KEH31343	NBS-LRR type disease resistance protein	mtr-miR1507-3p	GATCTACTACATACCTTGCTCC	22	CTAGATGATGTTTGGAATGAAG	2.5	11T5T2A1	22M	866	7	7	1	0	0.001863	0.0019	7	1
KEH31569	RAB GTPase-like protein B1C	mtr-miR5740	CGGTTTACAAGAAAGACAAGT	21	GCTAAATGTTATGTTTATTGA	5	2T7A1G1T1A2G1	21M	618	8	13	0.615	0	0.019491	0.0317	8	1
KEH31941	NAC transcription factor-like protein	mtr-miR164c	ACGTGCACGGGACGAAGAGGT	21	CTTACGTGTCCTGCTTCTCCA	4	0C0T0T5T12	21M	936	5	5	1	0	0.001863	0.0019	5	5
KEH31941	NAC transcription factor-like protein	mtr-miR164b	ACGTGCACGGGACGAAGAGGT	21	CTTACGTGTCCTGCTTCTCCA	4	0C0T0T5T12	21M	936	5	5	1	0	0.001863	0.0019	5	5
KEH31941	NAC transcription factor-like protein	mtr-miR164a	ACGTGCACGGGACGAAGAGGT	21	CTTACGTGTCCTGCTTCTCCA	4	0C0T0T5T12	21M	936	5	5	1	0	0.001863	0.0019	5	5
KEH31941	NAC transcription factor-like protein	mtr-miR164d	TCGTACACGGGACGAAGAGGT	21	CTTACGTGTCCTGCTTCTCCA	5	0C0T0T1C3T12	21M	936	5	5	1	0	0.008253	0.0083	5	5
KEH32502	calmodulin-binding family protein	mtr-miR396a-5p	TTCAAGTTCTTTCGACACCTT	21	AAGTTAAAGGAAACTTTGGAG	4	5A3G2A2T4G0	21M	2165	5	5	1	0	0.010306	0.0103	5	3
KEH32502	calmodulin-binding family protein	mtr-miR396b-5p	GTCAAGTTCTTTCGACACCTT	21	AAGTTAAAGGAAACTTTGGAG	5	0A4A3G2A2T4G0	21M	2165	5	5	1	0	0.027382	0.0274	5	3
KEH32595	metal-dependent phosphohydrolase	mtr-miR5226	ACTTAGGAGGTTCAACATGTTT	22	TTAACACTGCAAGCTGTACAGA	5.5	1T2C0A2G4C6G1	22M	1091	7	9	0.778	0	0.021115	0.0271	7	5
KEH32889	5'-adenylylsulfate reductase; putative	mtr-miR1507-5p	TAGAAAGCAAGGTATGTTGAGA	22	ATTTTTCTTCACATACAACATT	6	2T4T1C0A8A0T1	22M	354	12	15	0.8	0	0.006264	0.0078	10	12
KEH33295	NAC transcription factor-like protein	mtr-miR164a	ACGTGCACGGGACGAAGAGGT	21	CTTACGTGTCCTGCTTCTCCA	4	0C0T0T5T12	21M	991	27	27	1	0	0.001863	0.0019	27	3
KEH33295	NAC transcription factor-like protein	mtr-miR164d	TCGTACACGGGACGAAGAGGT	21	CTTACGTGTCCTGCTTCTCCA	5	0C0T0T1C3T12	21M	991	27	27	1	0	0.008253	0.0083	27	3
KEH33295	NAC transcription factor-like protein	mtr-miR164c	ACGTGCACGGGACGAAGAGGT	21	CTTACGTGTCCTGCTTCTCCA	4	0C0T0T5T12	21M	991	27	27	1	0	0.001863	0.0019	27	3
KEH33295	NAC transcription factor-like protein	mtr-miR164b	ACGTGCACGGGACGAAGAGGT	21	CTTACGTGTCCTGCTTCTCCA	4	0C0T0T5T12	21M	991	27	27	1	0	0.001863	0.0019	27	3
KEH33409	ABC transporter A family protein	mtr-miR5274b-3p	GTTATACTGCCTCACATTTAC	21	AAATATTATTGTGTGTAAATA	6.5	0A5T1T0T1T8A0	21M	2869	10	22	0.455	0	0.015215	0.0335	10	0
KEH33993	NB-ARC domain disease resistance protein	mtr-miR1507-3p	GATCTACTACATACCTTGCTCC	22	TTTGATGATGTATGGAACAAAA	4.5	0T1T15A1A0A0	22M	997	16	17	0.941	0	0.008048	0.0086	16	11
KEH34331	ribosomal protein S21 family protein	mtr-miR399r	GCCCCGTT-TAGAAGAAACCGT	22	CGGGGTAATATGTACTTTGGTA	4.5	5T2T2G1A6T1	8M1D13M	1104	22	24	0.917	0	0.006487	0.0071	6	22
KEH34337	subtilisin-like serine protease	mtr-miR2667b	CCATCGGCAGTCTAGTTCCT	20	GGTAG-AGTCAAATCTAGGA	4.5	6A3A3T4	5M1I14M	1586	6	11	0.545	1	0.013601	0.0249	6	1
KEH34337	subtilisin-like serine protease	mtr-miR2667a	CCATCGGCAGTCTAGTTCCT	20	GGTAG-AGTCAAATCTAGGA	4.5	6A3A3T4	5M1I14M	1586	6	11	0.545	1	0.013601	0.0249	6	1
KEH34372	ethylene-overproduction protein	mtr-miR156d-5p	CACGAG-TGAGAGAAGACAGT	21	CTGCTCGAGTTTCGTCTGTCA	5	0C5G1G1T2G7	6M1D14M	2686	8	11	0.727	0	0.029797	0.041	8	2
KEH34372	ethylene-overproduction protein	mtr-miR156b-5p	CACGAG-TGAGAGAAGACAGT	21	CTGCTCGAGTTTCGTCTGTCA	5	0C5G1G1T2G7	6M1D14M	2686	8	11	0.727	0	0.029797	0.041	8	2
KEH34372	ethylene-overproduction protein	mtr-miR156i-5p	CACGAG-TGAGAGAAGACAGT	21	CTGCTCGAGTTTCGTCTGTCA	5	0C5G1G1T2G7	6M1D14M	2686	8	11	0.727	0	0.029797	0.041	8	2
KEH34372	ethylene-overproduction protein	mtr-miR156c-5p	CACGAG-TGAGAGAAGACAGT	21	CTGCTCGAGTTTCGTCTGTCA	5	0C5G1G1T2G7	6M1D14M	2686	8	11	0.727	0	0.029797	0.041	8	2
KEH34857	MAP kinase kinase kinase-like protein	mtr-miR5265	ATTGGTAAGGTTGTAGTGAA	20	TAACCATTCTTACTGTACAT	7	9T0T2T0G0T2A1	20M	2554	9	12	0.75	0	0.017132	0.0228	7	9
KEH35147	lung seven transmembrane receptor family protein	mtr-miR167b-3p	CCACTTCGAGGTTGTACTAG	20	GTTGAAGCTTGAAGATGAAT	7	1T7T0G2G4A0T0	20M	1636	10	28	0.357	1	0.014229	0.0398	10	10
KEH36312	catalase heme-binding enzyme	mtr-miR5219	ACGTCGTCGACTCTAAGGTACT	22	TGCAGATGTTGAAATTGTATGA	6	5A0T1T3A3G0T4	22M	1698	24	46	0.522	0	0.002466	0.0047	9	24
KEH37324	disease resistance protein (TIR-NBS-LRR class)	mtr-miR5213-5p	AAGTCTCCACTTCTGTGTGCAT	22	TTCAGAGGCCAAGACACACGCA	3	8C0C10C1	22M	70	6	6	1	0	0.001617	0.0016	6	16
KEH37635	transmembrane protein; putative	mtr-miR2086-3p	AAGGTCAAGACGTAAGTACAG	21	GTCCAGTTCCAGATGTATGTC	7	0G8C0A0G2G0T5	21M	757	45	104	0.433	0	0.003432	0.0079	45	41
KEH37657	sucrose synthase	mtr-miR5288	ATTAGGGATACAAGAAGTTACGAC	24	GAATCCCTATGGTCTTTAATGTTG	3	0G10G4T4T2	24M	1731	8	24	0.333	2	0.006732	0.0202	8	0
KEH38626	RING/FYVE/PHD zinc finger protein	mtr-miR2617b	TTGCCCGTACGATGTGATGT	20	ACCGAGTATGTTACACCACA	4	1C2A1T3T5C3	20M	3547	10	10	1	0	0.002828	0.0028	10	3
KEH38626	RING/FYVE/PHD zinc finger protein	mtr-miR2617a	TTGCCCGTACGATGTGATGT	20	ACCGAGTATGTTACACCACA	4	1C2A1T3T5C3	20M	3547	10	10	1	0	0.002828	0.0028	10	3
KEH38626	RING/FYVE/PHD zinc finger protein	mtr-miR2617c	TTGCCCGTACGATGTGATGT	20	ACCGAGTATGTTACACCACA	4	1C2A1T3T5C3	20M	3547	10	10	1	0	0.002828	0.0028	10	3
KEH39239	frigida-LIKE protein	mtr-miR396a-5p	TTCAAGTTCTTTCGACACCTT	21	CAGCACAAGACAGCTGTGGAA	4	0C2C0A5C10	21M	2559	11	11	1	0	0.011462	0.0115	11	10
KEH39239	frigida-LIKE protein	mtr-miR396b-5p	GTCAAGTTCTTTCGACACCTT	21	CAGCACAAGACAGCTGTGGAA	3	3C0A5C10	21M	2559	11	11	1	0	0.000809	0.0008	11	10
KEH41282	NBS-LRR type disease resistance protein	mtr-miR1507-3p	GATCTACTACATACCTTGCTCC	22	TTAGATGATGTATGGAATGATG	2	0T16T2T1	22M	892	30	31	0.968	0	0.000404	0.0004	30	1
KEH42237	60S ribosomal L12-like protein	mtr-miR2592s-5p	CTTTACGAACTCAGGACAACA	21	GAGATTCTTGGGACCTGTGTT	5	2G2T4G1A5G0T1	21M	538	13	23	0.565	1	0.02163	0.0383	13	1
KEH42237	60S ribosomal L12-like protein	mtr-miR2592b-5p	CTTTACGAACTCAGGACAACA	21	GAGATTCTTGGGACCTGTGTT	5	2G2T4G1A5G0T1	21M	538	13	23	0.565	1	0.02163	0.0383	13	1
KEH42481	hypothetical protein	mtr-miR5213-3p	CTACGCACATAGACGTGAGAC	21	GAAGTGTTTATGTTCATTCTG	5	2A1T2T3G1T2T4	21M	888	5	5	1	0	0.004238	0.0042	5	0
KEH42556	hyoscyamine 6-dioxygenase-like protein	mtr-miR5555-5p	GTTTCAGTATAATATGAGAAT	21	CAAATTCAAGTCATGCTCGTA	6	4T3A0G1C2G3G2	21M	934	15	21	0.714	0	0.017045	0.0239	15	3
KEH43259	transport inhibitor response-like protein	mtr-miR393b-5p	CTAGTTACGCTAGGGAAACCT	21	AGACAATGCGATCCCTTTGGA	3.5	0A0G0A18	21M	1724	17	19	0.895	0	0.000404	0.0005	17	1
KEH43259	transport inhibitor response-like protein	mtr-miR393a	CTAGTTACGCTAGGGAAACCT	21	AGACAATGCGATCCCTTTGGA	3.5	0A0G0A18	21M	1724	17	19	0.895	0	0.000404	0.0005	17	1
KEH43927	chaperone DnaJ domain protein	mtr-miR5262	CTTTAACTCAGATGACTGTCT	21	GGTATTGGGTCAACTGAAAAA	6	1G0T4G3A5A1A1	21M	361	5	5	1	1	0.025432	0.0254	5	2
