# Supplementary material for: In silico analysis of fungal small RNA accumulation reveals putative plant mRNA targets in the symbiosis between an arbuscular mycorrhizal fungus and its host plant
Source: BMC Genomics. 2019 Mar 4;20:169. doi: 10.1186/s12864-019-5561-0 (PMC6399891; doi:10.1186/s12864-019-5561-0)
Supplement: Supplementary file 7 — Prediction results for Mtr-mRNAs that are targeted by both Rir-sRNAs and Mtr-miRNAs according to sPARTA analysis. (XLSX 9 kb) [file 12864_2019_5561_MOESM7_ESM.xlsx]

## Sheet: Sheet1
Target	Target_descritpion	miRname	species	miRseq_3’to5’	len_sRNA	tarSeq_5’to3’	Score	Mismatch	CIGAR	cleavagePosition	PAREAbundance	X10.nt.window.abundance	PARE.reads.window.abundance	category	p.value	corrected.p.value	MYC.DEG.PARE.Abundance	NOMYC.DEG.PARE.Abundance
AET00614	LBP/BPI/CETP family; carboxy-terminal domain protein	10835-20	Rhizophagus irregularis	TCAGGATCAGTAAGTAGAGGAA	22	AGTAGTAATCAGTCACCTTCTT	5.5	3A0G2A3G3C2T3	22M	1840	12	21	0.571	0	0.017067	0.0299	12	0
KEH18078	non-specific phospholipase C4	2104-82	Rhizophagus irregularis	ATAGGGT--TTTAACTAGCTGT	22	TATCCCAACAAGTTGATCGAGA	4.5	7AC2G8G1	7M2D13M	1707	6	7	0.857	0	0.03243	0.0378	6	0
AET00614	LBP/BPI/CETP family; carboxy-terminal domain protein	2518-70	Rhizophagus irregularis	TCATCATTAGATAGTAGGAGT	21	AGTAGTAATCAGTCACCTTCT	5	10A0G3C1T2T0	21M	1840	12	21	0.571	0	0.014618	0.0256	12	0
AES74320	replication factor C subunit; putative	3009-60	Rhizophagus irregularis	GATGCTCGAGAACAAGACGGA	21	CTGCCAGCTGATGTTCTGAAT	5.5	2G1C4G0A7A0A1	21M	2569	7	13	0.538	0	0.023748	0.0441	7	0
AET00614	LBP/BPI/CETP family; carboxy-terminal domain protein	3530-53	Rhizophagus irregularis	CTCATCATTAGATAGTAGGAGT	22	AAGTAGTAATCAGTCACCTTCT	6	0A10A0G3C1T2T0	22M	1840	12	21	0.571	0	0.002899	0.0051	12	0
AES92729	tonoplast dicarboxylate transporter-like protein	5923-34	Rhizophagus irregularis	GAAAAGGCAGTCGACCACGAAAA	23	CTTTTCCGGTAGCGATTGTTTTT	6	8G0T3G0A0T2T4	23M	1017	5	8	0.625	2	0.013704	0.0219	5	0
KEH21177	decarboxylating-like 6-phosphogluconate dehydrogenase	6299-32	Rhizophagus irregularis	GTATTTTCGACATAGGAACCT	21	TATAAGAGCTGTGTTTTTGGA	2.5	0	21M	1427	5	17	0.294	2	0.006732	0.0229	5	0
AES68798	NBS-LRR type disease resistance protein	7710-27	Rhizophagus irregularis	TCCGTAACCTCTTAAGTAATT	21	TGGGATTGGAGGATTAGGTAA	6	0T2G7G3A0G0G3	21M	581	10	10	1	0	0.024557	0.0246	10	0
AES68809	NBS-LRR type disease resistance protein	7710-27	Rhizophagus irregularis	TCCGTAACCTCTTAAGTAATT	21	TGGCATTGGAGGATTAGGTAA	5	0T10G3A0G0G3	21M	695	10	10	1	0	0.026777	0.0268	10	0
AES88206	NBS-LRR type disease resistance protein	7710-27	Rhizophagus irregularis	TCCGTAACCTCTTAAGTAATT	21	TGGCATTGGAGGATTAGGTAA	5	0T10G3A0G0G3	21M	581	10	10	1	0	0.026777	0.0268	10	0
AES68814	NBS-LRR type disease resistance protein	7710-27	Rhizophagus irregularis	TCCGTAACCTCTTAAGTAATT	21	TGGGATTGGAGGATTAGGTAA	6	0T2G7G3A0G0G3	21M	2771	10	10	1	0	0.024557	0.0246	10	0
AES98787	UDP-glucosyltransferase family protein	8158-26	Rhizophagus irregularis	GTAGTTGTAGAATTTAGTGTT	21	CATCAACA-CTTAACTCATGA	3.5	13C3T0G1	8M1I12M	656	5	7	0.714	1	0.012009	0.0168	5	0
KEH18078	non-specific phospholipase C4	9068-23	Rhizophagus irregularis	TAGGGT--TTTAACTAGCTGTAGT	24	ATCCCAACAAGTTGATCGAGAACA	5.5	6AC2G8G1A2	6M2D16M	1707	6	7	0.857	0	0.018237	0.0213	6	0
KEH27629	endoribonuclease/kinase IRE1-like protein	9129-23	Rhizophagus irregularis	GTAATCTTGTATTGTCTTACCAT	23	TATTAGTACATAATACATTAGTA	5	0T5T6T1C1T1A3	23M	3100	5	7	0.714	0	0.001244	0.0017	5	0
AES68798	NBS-LRR type disease resistance protein	mtr-miR2089-5p	Medicago truncatula	TACCTTAACCACCTTATCCATT	22	TTGGGATTGGAGGATTAGGTAA	3.5	0T3G5A3T7	22M	581	10	10	1	0	0.007431	0.0074	10	0
AES68809	NBS-LRR type disease resistance protein	mtr-miR2089-5p	Medicago truncatula	TACCTTAACCACCTTATCCATT	22	TTGGCATTGGAGGATTAGGTAA	4	0T3C5A3T7	22M	695	10	10	1	0	0.003516	0.0035	10	0
AES88206	NBS-LRR type disease resistance protein	mtr-miR2089-5p	Medicago truncatula	TACCTTAACCACCTTATCCATT	22	TTGGCATTGGAGGATTAGGTAA	4	0T3C5A3T7	22M	581	10	10	1	0	0.003516	0.0035	10	0
AES68814	NBS-LRR type disease resistance protein	mtr-miR2089-5p	Medicago truncatula	TACCTTAACCACCTTATCCATT	22	TTGGGATTGGAGGATTAGGTAA	3.5	0T3G5A3T7	22M	2771	10	10	1	0	0.007431	0.0074	10	0
AES68798	NBS-LRR type disease resistance protein	mtr-miR2118	Medicago truncatula	ATCCTTACCCACCTTAGCCATT	22	TTGGGATTGGAGGATTAGGTAA	5.5	1T2G2T2A3T1A5	22M	581	10	10	1	0	0.027382	0.0274	10	0
AES68814	NBS-LRR type disease resistance protein	mtr-miR2118	Medicago truncatula	ATCCTTACCCACCTTAGCCATT	22	TTGGGATTGGAGGATTAGGTAA	5.5	1T2G2T2A3T1A5	22M	2771	10	10	1	0	0.027382	0.0274	10	0
AES92729	tonoplast dicarboxylate transporter-like protein	mtr-miR2663	Medicago truncatula	TTAACATTGCGGGAGAGATT	20	AGTTTTTATGCCATCTCTAG	4.5	1G2T1T1T3A6G0	20M	1781	6	7	0.857	0	0.015623	0.0182	6	0
AET00614	LBP/BPI/CETP family; carboxy-terminal domain protein	mtr-miR2670a	Medicago truncatula	TTTATCACTCGTTGGAAGAAC	21	TAGTAATCAGTCACCTTCTTG	6	0T1G2A1C2T0C9	21M	1840	12	21	0.571	0	0.00929	0.0163	12	0
AET00614	LBP/BPI/CETP family; carboxy-terminal domain protein	mtr-miR2670b	Medicago truncatula	TTTATCACTCGTTGGAAGAAC	21	TAGTAATCAGTCACCTTCTTG	6	0T1G2A1C2T0C9	21M	1840	12	21	0.571	0	0.00929	0.0163	12	0
AET00614	LBP/BPI/CETP family; carboxy-terminal domain protein	mtr-miR2670c	Medicago truncatula	TTTATCACTCGTTGGAAGAAC	21	TAGTAATCAGTCACCTTCTTG	6	0T1G2A1C2T0C9	21M	1840	12	21	0.571	0	0.00929	0.0163	12	0
AET00614	LBP/BPI/CETP family; carboxy-terminal domain protein	mtr-miR2670d	Medicago truncatula	TTTATCACTCGTTGGAAGAAC	21	TAGTAATCAGTCACCTTCTTG	6	0T1G2A1C2T0C9	21M	1840	12	21	0.571	0	0.00929	0.0163	12	0
AES98787	UDP-glucosyltransferase family protein	mtr-miR397-5p	Medicago truncatula	GTAGTTGCGACGTGAGTTACT	21	CATCAACACTTAACTC-ATGA	5	7A2T0A8	16M1I4M	656	5	7	0.714	1	0.022058	0.0309	5	0
AES68798	NBS-LRR type disease resistance protein	mtr-miR482-3p	Medicago truncatula	CCGTACCCTCCACATCCATTC	21	GGGATTGGAGGATTAGGTAAG	4	2G2T5A0T8	21M	581	10	10	1	0	0.009075	0.0091	10	0
AES68809	NBS-LRR type disease resistance protein	mtr-miR482-3p	Medicago truncatula	CCGTACCCTCCACATCCATTC	21	GGCATTGGAGGATTAGGTAAG	3	5T5A0T8	21M	695	10	10	1	0	0.004548	0.0045	10	0
AES88206	NBS-LRR type disease resistance protein	mtr-miR482-3p	Medicago truncatula	CCGTACCCTCCACATCCATTC	21	GGCATTGGAGGATTAGGTAAG	3	5T5A0T8	21M	581	10	10	1	0	0.004548	0.0045	10	0
AES68814	NBS-LRR type disease resistance protein	mtr-miR482-3p	Medicago truncatula	CCGTACCCTCCACATCCATTC	21	GGGATTGGAGGATTAGGTAAG	4	2G2T5A0T8	21M	2771	10	10	1	0	0.009075	0.0091	10	0
AES74320	replication factor C subunit; putative	mtr-miR5037a	Medicago truncatula	GGCACCTTCGGAAACTCCCAA	21	CAAGGGAAGCCTTTGAGGGTT	3	1A0A0G17	21M	768	5	5	1	2	0.006876	0.0069	5	0
AES74320	replication factor C subunit; putative	mtr-miR5037b	Medicago truncatula	GGCACCTTCGGAAACTCCCAA	21	CAAGGGAAGCCTTTGAGGGTT	3	1A0A0G17	21M	768	5	5	1	2	0.006876	0.0069	5	0
AES74320	replication factor C subunit; putative	mtr-miR5037c	Medicago truncatula	GGCACCTTCGGAAACTCCCAA	21	CAAGGGAAGCCTTTGAGGGTT	3	1A0A0G17	21M	768	5	5	1	2	0.006876	0.0069	5	0
KEH21177	decarboxylating-like 6-phosphogluconate dehydrogenase	mtr-miR5246	Medicago truncatula	TTGGAAGTTTCGACAGACGTT	21	TACCTTTAAAGCTGTGTTTAA	5	0T5T8G1T0T2	21M	2029	16	22	0.727	0	0.019703	0.0271	9	16
KEH27629	endoribonuclease/kinase IRE1-like protein	mtr-miR5256	Medicago truncatula	AATTAGAATGTATTAGGTAAT	21	TTATTAGTACATAATACATTA	4	3T1A0G8A5	21M	3100	5	7	0.714	0	0.004139	0.0058	5	4
KEH18078	non-specific phospholipase C4	mtr-miR7697-3p	Medicago truncatula	ATAGGCTAGATAAACTAGCCT	21	TATCCCAACAAGTTGATCGAG	6.5	5C1A1A1G7A0G0	21M	1707	6	7	0.857	0	0.017243	0.0201	6	0
