# Supplementary material for: In silico analysis of fungal small RNA accumulation reveals putative plant mRNA targets in the symbiosis between an arbuscular mycorrhizal fungus and its host plant
Source: BMC Genomics. 2019 Mar 4;20:169. doi: 10.1186/s12864-019-5561-0 (PMC6399891; doi:10.1186/s12864-019-5561-0)
Supplement: Supplementary file 8 — Results of DE analysis of sRNA reads originated from Mtr-mRNAs for identification of mycorrhizal induced secondary siRNAs. We reported only the transcripts with a significant increase in number of mapped sRNAs reads in RM (mycorrhizal roots) compared to RC (non-mycorrhizal roots) condition (log2FoldChange > 0, padj < 0.05; DESeq2). (XLSX 55 kb) [file 12864_2019_5561_MOESM8_ESM.xlsx]

## Sheet: up_regulated_results
	baseMean	log2FoldChange	lfcSE	stat	pvalue	padj
KEH23185	289.809	3.8034	0.310817	12.2368	1.97733e-34	5.88116e-30
KEH23186	176.184	3.81072	0.334129	11.4049	3.95089e-30	5.87557e-26
AES88420	125.286	4.35296	0.398255	10.9301	8.27796e-28	8.20705e-24
AES72623	346.41	3.6579	0.340706	10.7363	6.87743e-27	5.11389e-23
AES66819	198.203	3.47282	0.325929	10.6551	1.6498e-26	9.81398e-23
KEH35786	96.8842	3.78605	0.368597	10.2715	9.47148e-25	4.69517e-21
KEH31209	269.724	2.66485	0.27731	9.60965	7.27991e-22	3.09323e-18
AES90432	60.0355	3.96503	0.421801	9.40023	5.44415e-21	1.7771e-17
KEH32468	72.9694	3.9024	0.415571	9.39044	5.97485e-21	1.7771e-17
KEH24248	198.819	3.60211	0.383548	9.39154	5.91276e-21	1.7771e-17
KEH31370	109.846	3.54673	0.383867	9.23948	2.47694e-20	6.69741e-17
AES64496	213.485	2.72894	0.303202	9.00039	2.24922e-19	5.57489e-16
AES95298	94.5543	3.65648	0.40882	8.94397	3.75447e-19	8.58994e-16
KEH35525	104.522	3.00133	0.33723	8.89996	5.58658e-19	1.18687e-15
AES94460	67.4573	3.3303	0.376372	8.84844	8.87475e-19	1.75975e-15
KEH30806	58.5185	4.56715	0.518321	8.81143	1.23557e-18	2.29684e-15
AES94106	47.9885	4.533	0.518687	8.73937	2.34415e-18	4.10129e-15
AES95299	100.433	3.51488	0.403865	8.70309	3.22956e-18	5.33649e-15
KEH20539	41.4145	4.99006	0.578885	8.62013	6.68799e-18	1.04695e-14
AET01663	83.7222	3.27705	0.382775	8.56129	1.11612e-17	1.65984e-14
AES90177	117.109	3.36287	0.393325	8.54987	1.23228e-17	1.68798e-14
AES95773	115.389	2.73215	0.319611	8.54836	1.24855e-17	1.68798e-14
AES64128	52.8891	3.65613	0.430081	8.50104	1.87905e-17	2.42994e-14
KEH30912	58.2516	4.24632	0.502058	8.45782	2.72412e-17	3.37599e-14
KEH27503	315.642	2.53971	0.300907	8.44018	3.16842e-17	3.49031e-14
AES94546	315.642	2.53971	0.300907	8.44018	3.16842e-17	3.49031e-14
KEH27505	315.642	2.53971	0.300907	8.44018	3.16842e-17	3.49031e-14
AES62268	164.755	2.50656	0.297351	8.42963	3.46755e-17	3.68341e-14
AES86994	270.737	2.28652	0.271485	8.42225	3.69319e-17	3.78781e-14
KEH28743	118.44	2.52931	0.301591	8.38656	5.00581e-17	4.96292e-14
KEH18500	53.9572	3.33363	0.399391	8.34677	7.01555e-17	6.52074e-14
KEH18499	53.9572	3.33363	0.399391	8.34677	7.01555e-17	6.52074e-14
KEH27695	100.926	2.66313	0.319859	8.32596	8.36513e-17	7.53952e-14
KEH30611	96.5924	3.10391	0.374511	8.28792	1.15245e-16	1.00816e-13
KEH31724	123.248	3.05337	0.369885	8.25492	1.52001e-16	1.2917e-13
AES92350	64.6418	3.1663	0.384415	8.23667	1.77066e-16	1.46291e-13
KEH33211	73.2926	2.93007	0.355971	8.23122	1.85322e-16	1.48974e-13
AES91044	51.5489	3.32473	0.412935	8.05147	8.18026e-16	6.31725e-13
KEH24279	119.263	2.89876	0.360097	8.04994	8.28338e-16	6.31725e-13
KEH18783	43.5809	3.39307	0.431391	7.86542	3.67855e-15	2.73528e-12
KEH41883	165.993	2.16532	0.275987	7.84574	4.30402e-15	3.12231e-12
AES96715	152.885	5.86039	0.751741	7.79576	6.40241e-15	4.53397e-12
AET01376	92.2081	3.44969	0.447878	7.70231	1.33628e-14	9.24304e-12
KEH31699	34.0783	4.89226	0.635824	7.69436	1.42203e-14	9.61262e-12
AES62351	182.499	2.37281	0.309816	7.65879	1.87694e-14	1.24057e-11
KEH30610	79.974	2.97263	0.389034	7.64105	2.15457e-14	1.39312e-11
KEH27504	231.671	2.47081	0.324123	7.62308	2.47699e-14	1.56751e-11
AES76106	40.0578	3.51835	0.461773	7.61921	2.55225e-14	1.58149e-11
AET01784	257.349	2.21168	0.292889	7.55125	4.31086e-14	2.56436e-11
KEH18945	66.8608	3.08562	0.408565	7.55234	4.27514e-14	2.56436e-11
KEH24277	166.999	2.53824	0.33767	7.51692	5.60808e-14	3.20771e-11
KEH24280	166.999	2.53824	0.33767	7.51692	5.60808e-14	3.20771e-11
AET01074	167.446	2.82612	0.380674	7.42401	1.13628e-13	6.3767e-11
AES95755	294.048	2.18187	0.294039	7.42036	1.16806e-13	6.43361e-11
AET00349	67.9636	3.06286	0.416181	7.35945	1.84663e-13	9.98626e-11
KEH35073	134.821	2.38613	0.326085	7.3175	2.52626e-13	1.34176e-10
KEH20832	62.1824	3.05253	0.419088	7.28376	3.24636e-13	1.69397e-10
AET05406	61.0958	3.08719	0.424446	7.27345	3.5041e-13	1.79694e-10
AET01073	214.264	2.84411	0.391355	7.26732	3.66683e-13	1.84852e-10
KEH35805	400.007	2.55842	0.352485	7.25825	3.92139e-13	1.9439e-10
KEH44200	27.3007	4.73068	0.653706	7.2367	4.59724e-13	2.20542e-10
AET01072	212.132	2.83451	0.391642	7.2375	4.57035e-13	2.20542e-10
KEH20151	267.963	2.03595	0.281464	7.23343	4.70959e-13	2.22345e-10
KEH20831	66.8125	3.02128	0.41912	7.20862	5.65201e-13	2.62668e-10
AES69399	54.5385	2.68816	0.37503	7.16786	7.61798e-13	3.48587e-10
KEH24278	154.054	2.42861	0.340686	7.1286	1.01398e-12	4.56954e-10
AES60919	61.3418	2.52147	0.35531	7.09655	1.27907e-12	5.67811e-10
AET05574	44.4354	2.96637	0.418645	7.08564	1.38402e-12	6.05368e-10
AET01785	169.216	2.092	0.295575	7.07773	1.46534e-12	6.31646e-10
AES89804	161.396	1.94754	0.276291	7.04888	1.80366e-12	7.66375e-10
KEH43641	118.965	2.14847	0.305108	7.04165	1.8997e-12	7.95813e-10
KEH33441	109.389	2.3156	0.329389	7.02998	2.06556e-12	8.53278e-10
KEH27178	46.8414	2.96006	0.421343	7.02531	2.13594e-12	8.70263e-10
AES95526	65.405	2.56392	0.367976	6.96762	3.22356e-12	1.29565e-09
KEH33440	106.342	2.3036	0.331466	6.94973	3.65998e-12	1.45145e-09
AES65328	159.839	2.04403	0.296505	6.89375	5.43394e-12	2.1266e-09
AES92176	22.9607	5.1388	0.764659	6.72038	1.81252e-11	7.00126e-09
AES98684	297.452	2.49729	0.372807	6.69862	2.10404e-11	7.82256e-09
KEH28177	297.452	2.49729	0.372807	6.69862	2.10404e-11	7.82256e-09
KEH28176	297.452	2.49729	0.372807	6.69862	2.10404e-11	7.82256e-09
KEH32425	22.2764	5.09344	0.766386	6.64605	3.01068e-11	1.10551e-08
AET05592	22.5925	8.30013	1.2524	6.6274	3.41654e-11	1.23925e-08
AES62638	73.1354	2.22056	0.337887	6.5719	4.96784e-11	1.78022e-08
AES96036	514.887	1.68971	0.257744	6.55577	5.53573e-11	1.96011e-08
KEH23177	65.1858	3.08855	0.471663	6.54821	5.8232e-11	2.03764e-08
AES64073	153.418	1.97108	0.302056	6.52554	6.77575e-11	2.34339e-08
KEH19058	123.378	1.95471	0.302928	6.45274	1.09846e-10	3.67095e-08
KEH41880	54.6908	2.36302	0.367544	6.42922	1.28259e-10	4.19208e-08
AES74086	47.0667	2.58947	0.40267	6.43075	1.26977e-10	4.19208e-08
AES91987	84.8194	2.76347	0.433602	6.3733	1.85007e-10	5.98115e-08
AES91046	20.2801	4.0615	0.640801	6.33816	2.32524e-10	7.43651e-08
AES67979	28.8677	3.04303	0.48089	6.32792	2.48487e-10	7.86249e-08
KEH30493	29.7469	3.15961	0.501433	6.30117	2.95409e-10	9.2488e-08
KEH21427	17.9603	7.9676	1.26715	6.28783	3.21942e-10	9.97452e-08
AES71163	31.2502	3.03584	0.483148	6.28346	3.31114e-10	1.01529e-07
KEH23423	26.1239	3.92696	0.626537	6.26772	3.66373e-10	1.10071e-07
AES80517	26.1239	3.92696	0.626537	6.26772	3.66373e-10	1.10071e-07
KEH35103	77.7918	2.46307	0.393242	6.26349	3.76445e-10	1.11966e-07
AES62573	45.0723	3.05736	0.493359	6.19704	5.75335e-10	1.67766e-07
KEH17426	64.7612	2.13792	0.345873	6.18125	6.35967e-10	1.83646e-07
AES90174	23.3554	3.53271	0.574195	6.15245	7.62961e-10	2.182e-07
KEH18941	21.9892	3.65432	0.59765	6.11448	9.68706e-10	2.74402e-07
AES65605	165.295	2.34087	0.383069	6.11084	9.91058e-10	2.75486e-07
KEH37602	165.295	2.34087	0.383069	6.11084	9.91058e-10	2.75486e-07
AET00656	74.3262	2.00289	0.328048	6.10548	1.02489e-09	2.82253e-07
KEH30494	26.4352	3.25068	0.533194	6.09662	1.08334e-09	2.92926e-07
KEH25511	480.687	1.65202	0.270917	6.09789	1.0748e-09	2.92926e-07
AES71117	459.036	1.66616	0.274349	6.07312	1.25445e-09	3.36136e-07
AES72578	85.4323	2.02086	0.333851	6.05318	1.42017e-09	3.77144e-07
AES73584	103.983	1.9731	0.326566	6.04196	1.52249e-09	4.00739e-07
KEH31485	108.067	2.12176	0.352407	6.02077	1.73588e-09	4.48959e-07
KEH20829	74.9331	2.60813	0.433118	6.02175	1.72542e-09	4.48959e-07
KEH28949	139.465	1.80786	0.300947	6.00725	1.88693e-09	4.79685e-07
KEH20776	41.2908	2.76701	0.460549	6.00806	1.87754e-09	4.79685e-07
AES97272	22.067	3.42751	0.571508	5.9973	2.00624e-09	5.05692e-07
AES63488	118.743	2.17652	0.363031	5.99541	2.02973e-09	5.07314e-07
KEH20830	74.7006	2.60292	0.434297	5.99342	2.05472e-09	5.0928e-07
KEH20828	79.5632	2.61043	0.435785	5.99017	2.09623e-09	5.15274e-07
KEH24222	78.7	2.2586	0.377499	5.98307	2.1897e-09	5.33837e-07
KEH20827	79.3308	2.60553	0.436865	5.96414	2.45924e-09	5.94675e-07
KEH32364	70.7333	1.96873	0.330309	5.96026	2.51842e-09	6.04075e-07
KEH41882	63.6851	2.04718	0.344222	5.94726	2.72661e-09	6.48782e-07
KEH24018	215.43	2.16708	0.367837	5.89142	3.82897e-09	8.89726e-07
KEH20150	76.4326	2.17561	0.36914	5.89373	3.77566e-09	8.89726e-07
AET04853	31.4532	2.62022	0.444682	5.89233	3.80784e-09	8.89726e-07
KEH19237	117.507	1.69619	0.288608	5.87714	4.17411e-09	9.62407e-07
AES62406	79.6295	1.92799	0.329275	5.85527	4.76227e-09	1.08957e-06
KEH43369	72.3896	1.91369	0.32695	5.85315	4.82338e-09	1.09513e-06
KEH27043	226.263	1.60711	0.274952	5.84506	5.06373e-09	1.14099e-06
KEH32594	236.948	2.07097	0.356103	5.81566	6.03967e-09	1.35066e-06
AES80525	40.4418	2.27185	0.391126	5.80848	6.30412e-09	1.39928e-06
KEH19059	88.4552	1.83806	0.316632	5.80502	6.43568e-09	1.4179e-06
AET04024	83.3192	2.04729	0.353726	5.78779	7.13192e-09	1.55974e-06
AES62821	117.38	2.17195	0.376035	5.77594	7.65262e-09	1.64936e-06
AES81346	56.8218	2.30927	0.39977	5.7765	7.62709e-09	1.64936e-06
KEH34552	21.3833	3.398	0.59007	5.75864	8.47956e-09	1.81444e-06
KEH40077	58.8643	2.37226	0.414136	5.72823	1.01484e-08	2.15604e-06
AES80593	146.669	1.86027	0.32508	5.72251	1.04961e-08	2.21409e-06
AES80591	150.117	1.84586	0.322871	5.717	1.08418e-08	2.27091e-06
AES90647	43.872	2.4262	0.425239	5.7055	1.16005e-08	2.41283e-06
KEH40252	22.5842	3.04039	0.533037	5.70391	1.17091e-08	2.41851e-06
AES91124	32.597	2.61688	0.463916	5.64084	1.69219e-08	3.42767e-06
AES95303	825.812	1.31589	0.233287	5.64065	1.69407e-08	3.42767e-06
AES95304	825.812	1.31589	0.233287	5.64065	1.69407e-08	3.42767e-06
AES59298	34.7098	2.53212	0.45131	5.61059	2.01639e-08	4.03761e-06
AES97416	26.8165	2.9757	0.530423	5.61005	2.02267e-08	4.03761e-06
AES89624	201.282	1.59837	0.285726	5.59409	2.21788e-08	4.39776e-06
AES69395	41.6117	2.15056	0.385183	5.58322	2.36108e-08	4.6507e-06
KEH33908	96.929	1.68823	0.302762	5.5761	2.45977e-08	4.81322e-06
AES99536	57.3249	2.27401	0.409192	5.55733	2.73936e-08	5.32529e-06
KEH39131	26.2178	2.66485	0.480095	5.55066	2.84587e-08	5.4964e-06
AES94115	23.9867	3.14223	0.567671	5.5353	3.10699e-08	5.96201e-06
AES75093	616.854	1.50501	0.272446	5.52406	3.31246e-08	6.31554e-06
KEH34550	15.1635	3.80647	0.692251	5.49869	3.82626e-08	7.2487e-06
AES80545	46.0515	2.08356	0.379038	5.49697	3.86366e-08	7.27321e-06
KEH20833	63.6788	2.41829	0.440333	5.49195	3.97517e-08	7.43606e-06
KEH21081	99.6873	1.85774	0.338905	5.48161	4.21465e-08	7.83477e-06
AES68703	16.5036	4.09159	0.748373	5.46732	4.56895e-08	8.29471e-06
KEH36052	74.1118	1.88293	0.344408	5.46714	4.57362e-08	8.29471e-06
KEH36053	74.1118	1.88293	0.344408	5.46714	4.57362e-08	8.29471e-06
AES91173	109	2.17888	0.400569	5.43945	5.34452e-08	9.63407e-06
KEH40611	85.9234	2.14135	0.394138	5.43299	5.54184e-08	9.87011e-06
AES80816	140.295	1.55289	0.285773	5.43399	5.51086e-08	9.87011e-06
KEH43709	87.4362	2.24717	0.415586	5.40722	6.40089e-08	1.13322e-05
AES86511	28.3597	2.61983	0.485286	5.39853	6.71873e-08	1.18246e-05
AES82747	75.973	1.85124	0.343026	5.39677	6.78494e-08	1.18709e-05
KEH18943	32.2098	2.84991	0.528304	5.39446	6.87317e-08	1.19549e-05
AES61244	36.1213	2.29979	0.42747	5.38	7.44845e-08	1.28802e-05
KEH39132	23.0159	2.78554	0.51957	5.36123	8.26556e-08	1.42105e-05
KEH35108	85.3524	2.02289	0.37821	5.34859	8.86435e-08	1.51524e-05
KEH30757	158.929	1.56951	0.294907	5.32206	1.026e-07	1.7144e-05
AES94353	9.33587	7.02604	1.31995	5.32296	1.02092e-07	1.7144e-05
AES62568	14.2873	5.1581	0.97391	5.29628	1.18186e-07	1.96381e-05
KEH31477	66.1728	1.98538	0.376403	5.27461	1.33041e-07	2.19835e-05
AES68490	44.0259	2.3854	0.455063	5.24192	1.58915e-07	2.61138e-05
KEH29964	82.2043	4.00958	0.765965	5.23468	1.65271e-07	2.70091e-05
AES95519	21.2817	2.76791	0.529173	5.23062	1.68938e-07	2.74575e-05
KEH32363	55.6824	1.84466	0.352876	5.2275	1.71816e-07	2.77735e-05
KEH43816	51.1654	2.10877	0.404699	5.21071	1.88124e-07	3.02453e-05
AET00665	18.3349	3.15177	0.605532	5.20496	1.9404e-07	3.10286e-05
KEH24569	60.3746	1.92519	0.371273	5.18538	2.15576e-07	3.42881e-05
KEH18600	16.0519	3.83591	0.740022	5.1835	2.1776e-07	3.44512e-05
AES72562	142.423	1.75565	0.33944	5.17219	2.3136e-07	3.64093e-05
AES73297	33.4576	2.1556	0.417448	5.16376	2.42039e-07	3.78893e-05
AES69561	22.6353	2.53842	0.492687	5.1522	2.57449e-07	4.00905e-05
AES94354	8.35163	6.85669	1.33895	5.12096	3.0399e-07	4.70915e-05
AES89904	134.268	1.55151	0.303555	5.11114	3.20227e-07	4.90955e-05
KEH43708	75.5522	2.18885	0.428569	5.10734	3.26728e-07	4.98353e-05
AES93605	30.1657	2.25122	0.441934	5.09402	3.50553e-07	5.31964e-05
AES94709	139.05	1.62178	0.31952	5.07569	3.86089e-07	5.82917e-05
AES66259	132.545	1.58537	0.31299	5.06523	4.07898e-07	6.09653e-05
KEH38371	132.545	1.58537	0.31299	5.06523	4.07898e-07	6.09653e-05
KEH40765	84.9068	2.06518	0.408353	5.05734	4.25156e-07	6.2601e-05
KEH40764	84.9068	2.06518	0.408353	5.05734	4.25156e-07	6.2601e-05
AET04996	95.4427	1.53574	0.30357	5.05892	4.21646e-07	6.2601e-05
AES86442	39.1606	2.09361	0.415987	5.03288	4.83161e-07	7.04444e-05
AES86443	39.1606	2.09361	0.415987	5.03288	4.83161e-07	7.04444e-05
KEH42817	39.3386	2.01388	0.400873	5.02372	5.06793e-07	7.35294e-05
KEH34794	176.405	1.4729	0.294039	5.0092	5.46575e-07	7.89164e-05
KEH39273	13.865	6.60982	1.31995	5.00761	5.51088e-07	7.91836e-05
KEH21777	11.9075	4.93789	0.987869	4.99853	5.77688e-07	8.26066e-05
AES67079	136.954	1.68677	0.337739	4.99428	5.90557e-07	8.36426e-05
AES67080	136.954	1.68677	0.337739	4.99428	5.90557e-07	8.36426e-05
AES89124	62.84	1.7687	0.354924	4.98331	6.25047e-07	8.8108e-05
KEH34796	176.945	1.46727	0.294581	4.98088	6.32948e-07	8.83839e-05
AES71155	176.945	1.46727	0.294581	4.98088	6.32948e-07	8.83839e-05
AES82318	30.9525	2.28083	0.459459	4.96416	6.89981e-07	9.58976e-05
AET04999	94.0222	1.5158	0.305721	4.95811	7.11804e-07	9.80148e-05
KEH17564	25.3047	2.63412	0.531262	4.95823	7.1137e-07	9.80148e-05
KEH23184	16.5503	3.04737	0.615033	4.9548	7.24049e-07	9.92415e-05
AET04997	93.8924	1.513	0.305429	4.95368	7.28212e-07	9.93541e-05
KEH16526	11.9239	6.45124	1.30383	4.94791	7.50154e-07	0.00010188
KEH17561	35.4442	2.42922	0.492069	4.93675	7.94358e-07	0.000107394
AES95168	8.18976	6.82	1.38967	4.90763	9.21814e-07	0.000124061
AES63666	48.3514	2.14855	0.438031	4.90501	9.34206e-07	0.000125163
AES68463	91.9158	1.52103	0.310463	4.89925	9.62045e-07	0.000128314
KEH37271	390.755	1.47462	0.301237	4.89521	9.82021e-07	0.000130394
KEH38984	134.744	1.66437	0.340306	4.89081	1.00422e-06	0.000132162
AES95240	109.238	1.51721	0.310178	4.89142	1.00113e-06	0.000132162
AES99690	63.2033	1.62198	0.332334	4.88058	1.05775e-06	0.000138593
AET05387	31.7217	2.36484	0.486286	4.86307	1.1558e-06	0.000150776
KEH31208	75.8244	1.58558	0.326384	4.85801	1.1857e-06	0.000154001
KEH38983	100.471	1.49198	0.307284	4.85539	1.2015e-06	0.000155139
AES67313	19.458	2.88757	0.594783	4.85483	1.20489e-06	0.000155139
KEH39140	53.7584	1.6709	0.344704	4.84735	1.25123e-06	0.000160411
AES91212	14.0497	7.61603	1.57174	4.84561	1.26225e-06	0.00016113
AES80572	26.0911	2.39557	0.494782	4.84166	1.2876e-06	0.000163663
KEH38370	79.7788	1.5651	0.325081	4.81449	1.47578e-06	0.000186784
AES89992	19.4607	2.94712	0.61232	4.81304	1.48653e-06	0.000187347
KEH32331	130.094	1.40497	0.291983	4.81183	1.49554e-06	0.000187687
AES67076	136.311	1.38965	0.289475	4.80058	1.58205e-06	0.00019771
AES90608	49.7413	1.9347	0.403507	4.79471	1.62907e-06	0.000202735
AES91452	25.5869	2.70668	0.566824	4.77517	1.79554e-06	0.00022252
AES61583	27.6202	2.46233	0.515796	4.77384	1.80746e-06	0.000223067
KEH16420	42.3565	3.95146	0.829077	4.7661	1.87826e-06	0.000230848
KEH34795	114.792	1.4166	0.29733	4.76438	1.89432e-06	0.000231864
AES98999	122.702	1.45595	0.307645	4.73256	2.21701e-06	0.000270248
AET01685	43.4282	2.36206	0.500493	4.71946	2.36476e-06	0.000287082
KEH34958	34.5702	2.12679	0.452303	4.70214	2.57453e-06	0.000311278
AES81147	34.5144	1.96156	0.423041	4.63681	3.53831e-06	0.000422651
KEH28442	129.886	1.25191	0.270209	4.63311	3.6021e-06	0.000428548
KEH28548	34.1104	1.98658	0.429856	4.62151	3.8096e-06	0.000451429
AET00635	130.433	1.24566	0.270265	4.60905	4.04509e-06	0.000477433
KEH31350	223.322	1.26672	0.276021	4.58921	4.44927e-06	0.000521002
AES95942	104.921	1.58472	0.34526	4.58992	4.43418e-06	0.000521002
KEH39976	48.1747	1.72642	0.37691	4.58046	4.63963e-06	0.000541163
KEH38324	31.2544	2.03284	0.444068	4.57778	4.69947e-06	0.000541768
AES88087	13.1637	5.63785	1.23143	4.57829	4.68791e-06	0.000541768
AET03346	11.1854	5.38269	1.17554	4.5789	4.67439e-06	0.000541768
AES65478	122.572	1.6651	0.363895	4.57578	4.74454e-06	0.000542758
KEH27817	14.7305	5.76363	1.2595	4.57614	4.73637e-06	0.000542758
AES82472	384.158	1.53114	0.335182	4.56809	4.9219e-06	0.000558748
KEH18862	25.7558	2.53433	0.554743	4.56848	4.91276e-06	0.000558748
AES82471	384.531	1.53027	0.335299	4.5639	5.02123e-06	0.000567857
KEH34508	11.595	3.3867	0.74313	4.55735	5.18036e-06	0.000581432
KEH34509	11.595	3.3867	0.74313	4.55735	5.18036e-06	0.000581432
AES70512	163.251	1.34887	0.296643	4.5471	5.43902e-06	0.000601511
AES95158	47.169	1.60524	0.353028	4.54706	5.44016e-06	0.000601511
KEH27594	47.169	1.60524	0.353028	4.54706	5.44016e-06	0.000601511
AES82129	20.9577	2.62511	0.577208	4.54795	5.41711e-06	0.000601511
AES81533	15.753	2.71197	0.59703	4.54244	5.56076e-06	0.000612569
AES91080	13.0455	7.51373	1.65888	4.52941	5.91499e-06	0.000649187
KEH16274	18.0775	2.60788	0.575993	4.52763	5.9649e-06	0.000652257
AES81148	64.1798	1.64732	0.364553	4.51874	6.22099e-06	0.000675295
AES81146	64.1798	1.64732	0.364553	4.51874	6.22099e-06	0.000675295
AES82473	371.876	1.51078	0.334646	4.51457	6.34446e-06	0.000686193
AES68349	78.5051	1.63575	0.363084	4.50515	6.63274e-06	0.000714774
AES65530	246.134	1.28822	0.28637	4.49846	6.84487e-06	0.000734971
AES94154	10.9611	3.70497	0.823777	4.49755	6.87421e-06	0.000735466
KEH34507	12.1351	3.08874	0.688548	4.48587	7.26154e-06	0.000774121
KEH15737	16.0436	2.81854	0.630461	4.4706	7.8002e-06	0.000825627
KEH27578	92.8347	1.52917	0.34297	4.45863	8.24855e-06	0.000869988
AES68045	127.013	1.28494	0.288317	4.45669	8.3236e-06	0.000874801
KEH22787	14.2704	2.94209	0.660547	4.45401	8.42801e-06	0.000882656
AES72446	26.6009	2.16877	0.48719	4.45159	8.52372e-06	0.000889547
AES95073	93.1767	1.51885	0.342118	4.43954	9.01503e-06	0.000937532
AES62528	8.61476	5.92975	1.33647	4.43687	9.1275e-06	0.000945921
KEH31360	16.1381	2.65431	0.598749	4.4331	9.28858e-06	0.000959272
KEH23024	9.09584	4.09139	0.923761	4.42906	9.46446e-06	0.000974053
AES71317	9.25085	4.63106	1.05188	4.40264	1.0694e-05	0.0010968
AES68788	24.8247	8.44335	1.92537	4.38531	1.1582e-05	0.00118379
KEH44505	138.443	1.45848	0.333103	4.37847	1.19517e-05	0.0012159
AES71635	1536.38	1.25801	0.287384	4.37746	1.20072e-05	0.0012159
KEH31405	113.583	1.40534	0.321055	4.37725	1.20188e-05	0.0012159
AES80610	9.01343	4.12093	0.941751	4.37581	1.2098e-05	0.00121977
AES94156	8.60962	5.94439	1.3589	4.37443	1.21752e-05	0.0012234
KEH39975	36.8949	1.8023	0.413066	4.36324	1.28153e-05	0.00128338
AES94624	84.4837	1.31024	0.301069	4.35197	1.34921e-05	0.00134663
KEH36391	21.6187	2.16791	0.498592	4.34806	1.3735e-05	0.00136581
AES93962	8.93351	4.0491	0.931385	4.3474	1.37762e-05	0.00136581
KEH44506	139.216	1.45457	0.334741	4.34537	1.39044e-05	0.00137395
AES81149	31.828	1.84414	0.426114	4.3278	1.50605e-05	0.00147836
AES76902	88.5553	1.46394	0.338566	4.32395	1.53263e-05	0.00149951
KEH34554	18.0567	2.52668	0.586001	4.31173	1.61986e-05	0.00157402
AES71169	71.872	1.48543	0.344475	4.31217	1.61662e-05	0.00157402
KEH16197	115.178	1.22281	0.283645	4.31107	1.62467e-05	0.00157402
KEH30309	11.7822	3.18627	0.740955	4.30022	1.70632e-05	0.00163713
KEH30310	11.7822	3.18627	0.740955	4.30022	1.70632e-05	0.00163713
AES89841	5.47555	6.22058	1.44783	4.29649	1.73527e-05	0.00165955
AES99372	15.8221	2.61604	0.609702	4.29068	1.78126e-05	0.00169808
AES92343	40.9973	1.86988	0.436439	4.28441	1.83223e-05	0.00173004
AES99884	55.3651	1.55281	0.362355	4.28532	1.82474e-05	0.00173004
KEH19603	86.3746	1.73825	0.405698	4.28458	1.83083e-05	0.00173004
KEH26737	160.566	1.67863	0.392691	4.2747	1.91396e-05	0.00179016
AES76074	160.566	1.67863	0.392691	4.2747	1.91396e-05	0.00179016
KEH26721	40.1888	1.74704	0.409686	4.26435	2.00489e-05	0.00186933
KEH30508	142.42	1.20168	0.282016	4.26105	2.03465e-05	0.00188525
KEH30507	142.42	1.20168	0.282016	4.26105	2.03465e-05	0.00188525
KEH34959	33.8363	1.80149	0.422879	4.26007	2.04362e-05	0.00188769
AET04866	52.0099	1.57988	0.371134	4.25689	2.07287e-05	0.00190877
AES96129	34.5138	1.87263	0.440389	4.25223	2.1165e-05	0.00194294
KEH34850	101.205	1.25871	0.296301	4.24809	2.15605e-05	0.0019671
AES71352	101.205	1.25871	0.296301	4.24809	2.15605e-05	0.0019671
KEH32502	236.125	1.40367	0.33069	4.24466	2.18927e-05	0.00198912
AES95099	55.2255	1.55362	0.366056	4.24422	2.19357e-05	0.00198912
KEH31956	43.3495	1.9793	0.467278	4.2358	2.27734e-05	0.00205882
AES77972	70.4044	1.36125	0.321769	4.23051	2.33162e-05	0.00210149
KEH36166	64.1657	1.54606	0.365642	4.22835	2.35414e-05	0.00210901
KEH36165	64.1657	1.54606	0.365642	4.22835	2.35414e-05	0.00210901
KEH29602	14.2357	2.49964	0.591265	4.22762	2.3618e-05	0.00210952
AET04544	175.227	1.69559	0.401343	4.22478	2.3917e-05	0.00212348
AES98125	16.3232	2.56312	0.607209	4.22115	2.43061e-05	0.0021516
AES88902	247.268	1.42541	0.338203	4.21464	2.50175e-05	0.00220799
KEH24214	137.132	1.36915	0.324952	4.2134	2.51555e-05	0.00221361
AES99180	99.5737	1.67967	0.398898	4.21077	2.54504e-05	0.00223295
KEH36900	12.1554	3.05905	0.727575	4.20445	2.6172e-05	0.0022828
KEH42056	198.258	1.11054	0.264691	4.1956	2.72147e-05	0.0023668
AES68348	135.184	1.21905	0.290886	4.19082	2.77951e-05	0.00241023
KEH35011	165.478	1.2113	0.289275	4.18739	2.82187e-05	0.00243985
KEH19488	56.4473	1.48011	0.353613	4.18567	2.84325e-05	0.00245121
AES73331	37.7015	1.69956	0.406575	4.18018	2.91279e-05	0.00249669
KEH19472	7.72829	5.75285	1.37689	4.17814	2.93904e-05	0.00251195
AES82212	19.3886	2.21631	0.532365	4.16314	3.13899e-05	0.00266751
AES61705	19.6452	2.12205	0.509858	4.16205	3.15403e-05	0.00267266
KEH35574	31.6615	1.78838	0.431088	4.14853	3.34622e-05	0.00282746
AES67616	4.424	6.00545	1.44992	4.14192	3.44409e-05	0.00290191
AES80029	107.064	1.25751	0.303744	4.14001	3.47292e-05	0.00291794
AET00662	7.85985	4.30839	1.0428	4.13156	3.60304e-05	0.00301026
KEH29628	26.0398	1.95888	0.474777	4.12589	3.69296e-05	0.00307674
KEH35915	57.2243	1.49208	0.362951	4.11097	3.93995e-05	0.00327335
AES87831	130.355	1.21668	0.296053	4.10966	3.9624e-05	0.00328283
KEH42796	67.8319	1.56288	0.38046	4.10787	3.99329e-05	0.00329581
AES65191	9.33367	3.30442	0.804491	4.10747	4.00023e-05	0.00329581
AET01670	62.871	1.90302	0.463919	4.10205	4.09509e-05	0.00336465
KEH41622	9.43643	4.14417	1.01065	4.10049	4.12267e-05	0.0033687
AES74718	22.0919	2.01187	0.49059	4.10091	4.11522e-05	0.0033687
KEH23032	20.0379	2.143	0.523172	4.09618	4.2003e-05	0.00342273
AES98685	40.3038	1.54022	0.376759	4.08808	4.34949e-05	0.00353462
AET02855	32.1621	1.87097	0.45807	4.08446	4.41796e-05	0.00357074
KEH43547	35.8128	2.04993	0.502873	4.07644	4.57302e-05	0.00368605
AES86727	32.4953	1.87908	0.461243	4.07395	4.62221e-05	0.00371563
AES64155	20.3489	2.09768	0.515536	4.06894	4.7228e-05	0.00378626
AES88887	24.1677	1.89041	0.464895	4.06631	4.77638e-05	0.00381892
AES89745	4.65846	6.00882	1.47904	4.06265	4.85191e-05	0.00386891
KEH43815	35.2393	1.61539	0.399094	4.04765	5.17344e-05	0.00411427
KEH22786	15.8293	2.60354	0.646163	4.02924	5.59581e-05	0.0044383
AET04282	16.0533	2.62251	0.651959	4.02251	5.75818e-05	0.00455493
AET02361	30.4968	1.69115	0.420892	4.01802	5.86891e-05	0.00463021
AES60579	257.729	1.14258	0.284547	4.01545	5.93331e-05	0.00466864
KEH28701	19.5032	2.05205	0.511592	4.0111	6.04354e-05	0.00474282
AES76231	76.8208	1.61698	0.403598	4.00641	6.16495e-05	0.00482537
AES68783	22.4217	8.29747	2.07354	4.00159	6.2919e-05	0.0049074
KEH16093	306.092	1.10106	0.275183	4.00118	6.30275e-05	0.0049074
KEH31635	33.9545	1.61092	0.402904	3.99827	6.3806e-05	0.00495504
KEH34358	7.97613	3.55557	0.89098	3.99063	6.58986e-05	0.00510422
AES90538	27.7933	1.83321	0.459843	3.98661	6.70246e-05	0.00517796
AET05587	141.457	1.27592	0.321038	3.97437	7.05662e-05	0.00542339
KEH36894	33.4642	1.71094	0.430816	3.97139	7.14542e-05	0.00547748
KEH38462	102.165	1.22491	0.308575	3.96958	7.2e-05	0.00550513
KEH36646	16.4816	2.46185	0.621	3.96433	7.36009e-05	0.00561311
AES72080	40.5759	1.56456	0.395322	3.95768	7.56806e-05	0.00572766
KEH35272	40.5759	1.56456	0.395322	3.95768	7.56806e-05	0.00572766
AES94763	273.892	1.35155	0.341487	3.95783	7.56327e-05	0.00572766
KEH38383	56.9628	1.40988	0.356421	3.95566	7.63251e-05	0.00576177
AES90182	70.7286	1.29402	0.327629	3.94964	7.8269e-05	0.00587867
KEH34851	77.1348	1.28903	0.327036	3.94156	8.09526e-05	0.00604968
AES80302	7.70382	4.29268	1.0896	3.93968	8.15909e-05	0.0060669
AES80303	7.70382	4.29268	1.0896	3.93968	8.15909e-05	0.0060669
AES60580	151.96	1.3269	0.336917	3.93835	8.20424e-05	0.00608525
AES63914	13.8372	2.58842	0.657627	3.936	8.28505e-05	0.0061299
KEH38461	105.594	1.19913	0.305202	3.92897	8.53095e-05	0.00626508
AES76069	13.927	2.34272	0.596264	3.92899	8.53025e-05	0.00626508
KEH26680	13.927	2.34272	0.596264	3.92899	8.53025e-05	0.00626508
KEH43484	38.0806	1.54995	0.395269	3.92125	8.80893e-05	0.0064533
AET03238	55.2931	1.34097	0.342196	3.91871	8.90229e-05	0.00650567
AES90564	13.8009	2.32375	0.593611	3.9146	9.0556e-05	0.00660149
AES96374	53.0612	1.48699	0.380083	3.91229	9.14244e-05	0.0066485
AES90180	11.1436	2.89727	0.741925	3.90507	9.41974e-05	0.00681682
KEH23457	32.6158	1.73442	0.44493	3.89819	9.69127e-05	0.00697935
AES86324	30.4287	1.84194	0.472856	3.89534	9.80597e-05	0.0070449
AES79884	32.0512	1.6503	0.424518	3.88746	0.000101299	0.00726006
KEH36906	95.6064	1.23044	0.316892	3.88286	0.000103236	0.00738112
KEH18509	266.451	0.948102	0.244638	3.87553	0.000106392	0.00758855
KEH18510	268.798	0.94713	0.244489	3.87392	0.000107099	0.0076025
KEH21127	35.774	1.71879	0.443622	3.87444	0.000106872	0.0076025
KEH34544	10.0589	2.92611	0.756297	3.86899	0.000109286	0.00773927
AES74089	69.9246	1.34922	0.349024	3.86569	0.000110774	0.00782598
KEH28414	16.8407	2.24244	0.58106	3.85922	0.000113749	0.00801712
AES94769	120.998	1.17685	0.305878	3.84744	0.00011936	0.0083812
AES98198	49.3726	1.86572	0.484955	3.8472	0.000119478	0.0083812
AES62803	51.82	1.62081	0.423265	3.8293	0.000128507	0.00895125
AES91712	29.2699	2.11474	0.55222	3.82953	0.00012839	0.00895125
AES70878	36.868	1.6518	0.431963	3.82395	0.000131332	0.00912663
KEH34956	33.1123	1.95388	0.511263	3.82168	0.000132544	0.00917816
AES73088	22.8149	1.92415	0.503518	3.82141	0.00013269	0.00917816
AES81354	19.8203	1.95646	0.512065	3.82073	0.000133059	0.00918231
AES72663	158.163	1.27131	0.332841	3.81957	0.000133684	0.00918285
AES72664	158.163	1.27131	0.332841	3.81957	0.000133684	0.00918285
KEH35412	61.3866	1.52773	0.400502	3.81453	0.000136442	0.00935068
AES68069	214.907	1.13582	0.298032	3.81108	0.00013836	0.00946035
KEH21743	28.5649	1.59799	0.419619	3.80819	0.000139985	0.00954949
AES92669	57.2345	1.41939	0.373415	3.80111	0.000144051	0.00975968
AES73690	26.682	1.76837	0.465722	3.79706	0.000146422	0.00989777
AES80613	16.3372	2.27622	0.600068	3.79327	0.000148674	0.0100272
KEH28114	48.5584	1.83524	0.484533	3.78765	0.000152081	0.0102338
KEH40008	6.58109	4.61829	1.22036	3.78437	0.000154098	0.0103286
AET00234	22.8302	1.80938	0.478136	3.78423	0.000154184	0.0103286
AES62656	61.6543	1.222	0.323835	3.77353	0.000160956	0.010686
AES62657	61.6543	1.222	0.323835	3.77353	0.000160956	0.010686
AES77889	40.56	1.41906	0.376041	3.77367	0.000160863	0.010686
KEH44287	62.6913	1.32326	0.351115	3.76874	0.000164077	0.0108689
AES73566	23.876	1.79514	0.4769	3.76418	0.000167094	0.0110442
AES73498	5.22247	5.23101	1.39383	3.75297	0.00017475	0.0115246
AES97141	5.59067	5.25393	1.40115	3.74973	0.000177028	0.011649
AES72146	134.762	1.17693	0.314497	3.74227	0.000182364	0.0119736
AES72091	40.2675	1.43331	0.383184	3.74052	0.000183639	0.0120308
KEH40853	30.9003	2.0641	0.552372	3.73679	0.000186386	0.0121839
KEH31675	31.1168	1.72686	0.462337	3.73506	0.000187674	0.0122412
KEH42356	47.0031	1.40982	0.377816	3.73149	0.000190353	0.0123348
KEH42359	47.0031	1.40982	0.377816	3.73149	0.000190353	0.0123348
KEH42358	47.0031	1.40982	0.377816	3.73149	0.000190353	0.0123348
AES95125	127.062	1.20003	0.321798	3.72915	0.000192128	0.0124228
KEH20067	47.2653	1.30179	0.349553	3.72416	0.000195964	0.0126433
AES66448	57.4763	1.3437	0.361043	3.7217	0.000197883	0.0127394
KEH15311	138.933	1.24337	0.334224	3.72015	0.000199101	0.0127902
AES89768	5.72165	5.32379	1.43147	3.7191	0.000199936	0.0128162
KEH40422	15.6913	7.78261	2.0944	3.71591	0.000202476	0.0129511
AET01888	210.74	0.947452	0.255044	3.71486	0.000203314	0.0129768
KEH39137	60.3464	1.23971	0.334397	3.70729	0.000209493	0.0133425
KEH20943	29.4477	1.59032	0.42929	3.70453	0.000211786	0.0134597
AES82774	79.6964	1.14038	0.308281	3.69917	0.000216306	0.0137177
AES92351	6.17261	4.5899	1.2456	3.6849	0.000228795	0.0144788
AES82177	31.2172	1.72121	0.467779	3.67955	0.000233649	0.0147233
AET02725	33.4163	1.50018	0.407654	3.68003	0.000233207	0.0147233
AES62644	11.7323	2.39775	0.652404	3.67526	0.000237611	0.0149414
AES94149	12.0693	7.40172	2.01441	3.6744	0.000238412	0.0149601
KEH44212	51.5264	1.28558	0.351584	3.65654	0.000255647	0.0159742
AES72935	57.5269	1.27354	0.348594	3.65337	0.000258821	0.0161386
AET00650	79.1969	1.46238	0.401025	3.6466	0.000265735	0.0165351
KEH42361	46.1809	1.37623	0.377642	3.64426	0.000268167	0.0165479
KEH42357	46.1809	1.37623	0.377642	3.64426	0.000268167	0.0165479
KEH42360	46.1809	1.37623	0.377642	3.64426	0.000268167	0.0165479
AES60780	46.1809	1.37623	0.377642	3.64426	0.000268167	0.0165479
KEH38307	185.405	1.09334	0.300091	3.64336	0.000269105	0.0165714
AES58742	15.4703	2.13419	0.586811	3.63693	0.000275906	0.0169551
AES99365	32.2646	1.46968	0.404471	3.6336	0.000279495	0.0171403
KEH16752	25.7621	7.52987	2.07262	3.63302	0.000280121	0.0171433
KEH19013	116.329	1.0693	0.295804	3.61489	0.000300481	0.0183139
KEH34553	5.35312	5.17848	1.43305	3.6136	0.000301973	0.0183672
AET02198	141.677	1.28668	0.356959	3.60455	0.000312696	0.0189806
KEH21497	17.2517	2.22259	0.61699	3.60231	0.000315402	0.0191059
AES87101	15.5638	2.21401	0.615347	3.59798	0.000320699	0.0193479
AES86435	209.332	0.962083	0.267647	3.59459	0.000324904	0.019562
AES90421	65.5379	1.40396	0.391631	3.5849	0.000337209	0.020221
KEH16370	14.8523	6.72813	1.88152	3.57591	0.000349015	0.0208283
AES72934	57.8832	1.24304	0.348917	3.56259	0.000367221	0.0217895
KEH31700	5.85887	4.48542	1.25917	3.5622	0.000367761	0.0217895
KEH39640	81.8146	3.59413	1.00923	3.56127	0.000369071	0.0218236
AES89247	35.179	1.52926	0.429763	3.55838	0.000373154	0.0220213
AES73329	7.78	3.4371	0.966289	3.55701	0.000375104	0.0220925
KEH39432	41.477	1.37402	0.386486	3.55517	0.00037773	0.0222032
KEH16209	19.329	1.8805	0.52958	3.55093	0.000383877	0.02252
KEH39639	88.5087	3.60574	1.01728	3.5445	0.000393364	0.0229859
KEH30903	40.977	1.46413	0.413068	3.54453	0.00039331	0.0229859
KEH39136	68.8956	1.13353	0.320174	3.54036	0.000399575	0.0231668
KEH21296	23.8287	1.92939	0.544962	3.54041	0.000399513	0.0231668
KEH21295	23.8287	1.92939	0.544962	3.54041	0.000399513	0.0231668
KEH21298	23.8287	1.92939	0.544962	3.54041	0.000399513	0.0231668
KEH39431	43.0034	1.3384	0.379465	3.52707	0.000420179	0.024314
AES98883	7.10037	3.29541	0.935293	3.5234	0.00042605	0.0245582
KEH31992	29.6942	1.66832	0.473849	3.52079	0.000430271	0.0247535
AES93659	40.0676	1.50901	0.428752	3.51954	0.000432301	0.0248223
AES95379	38.3983	1.71462	0.488955	3.5067	0.000453698	0.0259507
AES95380	38.3983	1.71462	0.488955	3.5067	0.000453698	0.0259507
KEH38683	245.067	1.30515	0.372248	3.50613	0.000454666	0.0259561
KEH31347	15.0993	1.91063	0.545248	3.50415	0.000458067	0.0260693
KEH24905	88.7663	1.15375	0.329271	3.50396	0.000458402	0.0260693
AES60779	43.2324	1.35448	0.386812	3.50166	0.000462366	0.0262446
KEH38765	40.5635	1.40536	0.401422	3.50094	0.000463615	0.0262653
AES73888	43.8403	1.37102	0.391754	3.49969	0.000465795	0.0263387
AES75437	4.49973	4.96658	1.41939	3.49908	0.00046686	0.0263488
KEH15951	43.3976	1.27165	0.363764	3.49582	0.000472609	0.0266228
KEH16379	25.5466	1.79572	0.513836	3.49473	0.000474534	0.0266807
KEH21742	25.7021	1.54375	0.441895	3.49347	0.000476782	0.0267565
KEH40142	42.1474	1.41033	0.405838	3.47511	0.00051064	0.028445
AES65192	63.705	1.35647	0.390361	3.4749	0.000511036	0.028445
KEH16208	18.9667	1.84464	0.530921	3.47441	0.000511985	0.028445
AES59902	6.9383	3.23579	0.932499	3.47002	0.000520417	0.0286644
AES91154	48.0968	1.22193	0.352118	3.47024	0.000519994	0.0286644
AET01533	21.2595	1.81418	0.522711	3.4707	0.000519098	0.0286644
AES74604	36.0711	1.61817	0.466616	3.46788	0.000524591	0.0288409
AES91140	12.9786	2.21597	0.639195	3.46681	0.000526677	0.0289021
KEH18633	40.9636	1.33805	0.386978	3.4577	0.000544816	0.0297876
AES91869	22.9681	1.68701	0.488012	3.4569	0.000546422	0.0298206
AET05410	8.35997	2.66283	0.771383	3.45201	0.00055642	0.0303106
AES67976	67.4231	1.17586	0.340953	3.44875	0.000563187	0.0306232
AES71586	6.46687	3.48502	1.01133	3.44597	0.000569016	0.0308341
AES96316	4.59339	4.98888	1.44777	3.44591	0.000569139	0.0308341
KEH21203	12.0409	2.14338	0.622315	3.4442	0.000572752	0.0309734
AES98841	104.582	1.0966	0.318538	3.44261	0.00057612	0.0310862
KEH18025	10.9297	2.32187	0.674523	3.44224	0.000576929	0.0310862
KEH23829	216.622	0.963957	0.280242	3.43974	0.000582281	0.0313179
AET00430	26.4022	1.48478	0.431961	3.4373	0.000587534	0.0314865
KEH28415	26.4022	1.48478	0.431961	3.4373	0.000587534	0.0314865
KEH20602	28.6938	1.47571	0.429716	3.43416	0.000594383	0.0317963
KEH37860	45.2732	1.26927	0.369835	3.43199	0.000599162	0.031937
AES96276	51.0563	1.35102	0.393603	3.43245	0.000598151	0.031937
AES94327	352.729	0.999648	0.291402	3.43047	0.000602526	0.0320589
KEH44234	27.0746	1.56155	0.455433	3.42871	0.000606455	0.0322103
KEH33399	67.2057	1.18868	0.347265	3.42297	0.000619413	0.0328399
AES95126	99.6147	1.16214	0.339788	3.42019	0.000625775	0.0331182
AES62753	79.3408	1.10696	0.32394	3.41717	0.000632765	0.0334286
AES61653	58.9266	1.16987	0.342477	3.41592	0.000635672	0.0335227
KEH43492	98.0366	1.05567	0.309198	3.41421	0.00063967	0.0336143
KEH43493	98.0366	1.05567	0.309198	3.41421	0.00063967	0.0336143
AES90566	6.6075	3.57277	1.04887	3.40631	0.000658469	0.0345412
KEH27161	47.5341	1.58871	0.466836	3.40313	0.000666178	0.034884
AES90217	30.9472	1.37066	0.403575	3.39629	0.000683047	0.0357045
AES95446	99.3244	1.21944	0.359508	3.39197	0.000693924	0.0362094
AET00358	70.6932	1.321	0.390091	3.38639	0.000708185	0.0368793
AES79420	16.95	1.84492	0.54487	3.38598	0.00070924	0.0368793
KEH28549	15.3387	1.90424	0.563198	3.38112	0.000721909	0.0374725
AES91860	12.3027	2.20515	0.652611	3.37897	0.000727576	0.0376353
KEH17573	149.446	1.05744	0.312929	3.37917	0.00072705	0.0376353
AES80228	93.5044	1.13317	0.335485	3.37769	0.000730969	0.0377452
KEH29198	38.9849	1.30007	0.385199	3.37507	0.000737972	0.0380407
KEH38694	47.6715	1.35971	0.404474	3.36167	0.000774727	0.0395971
KEH38695	47.6715	1.35971	0.404474	3.36167	0.000774727	0.0395971
KEH38693	47.6715	1.35971	0.404474	3.36167	0.000774727	0.0395971
AES67618	7.56278	2.96441	0.881593	3.36256	0.000772226	0.0395971
KEH32164	118.742	0.943378	0.280659	3.3613	0.000775775	0.0395971
KEH17670	15.1865	1.9369	0.576258	3.36116	0.000776153	0.0395971
KEH19955	121.008	0.961953	0.286338	3.3595	0.000780843	0.0397682
AES73265	9.53211	2.91718	0.868877	3.35742	0.000786735	0.0399998
KEH31663	130.26	0.916908	0.273228	3.35584	0.000791251	0.0400923
KEH21868	60.6936	1.11363	0.331942	3.3549	0.000793938	0.0401447
AES94729	93.7534	1.16506	0.347546	3.35225	0.000801572	0.0404088
AES89237	121.538	1.15435	0.345013	3.34582	0.000820385	0.0412871
AES89966	72.3958	1.17447	0.351219	3.344	0.000825804	0.0414873
AES72345	40.9116	1.4364	0.430251	3.33851	0.000842286	0.0421753
AET04019	450.119	1.07662	0.323293	3.33018	0.000867912	0.0433126
AES71384	46.9458	1.23823	0.372175	3.327	0.000877874	0.0435177
AES71383	46.9458	1.23823	0.372175	3.327	0.000877874	0.0435177
AET00651	50.848	1.43602	0.431531	3.32772	0.000875583	0.0435177
AET04323	68.9378	1.07333	0.322562	3.32752	0.000876228	0.0435177
KEH29207	96.0225	1.05991	0.31876	3.32509	0.000883901	0.0437435
KEH42231	34.1108	1.46075	0.439572	3.32312	0.000890155	0.0439069
KEH42230	34.1108	1.46075	0.439572	3.32312	0.000890155	0.0439069
KEH21865	40.4649	1.24401	0.374443	3.3223	0.000892792	0.0439641
AES66538	32.6439	1.44204	0.434556	3.31842	0.000905289	0.0444324
KEH40143	32.8246	1.43733	0.433455	3.31598	0.000913235	0.0446016
KEH36655	95.5503	1.07944	0.325509	3.31615	0.000912666	0.0446016
KEH36656	95.5503	1.07944	0.325509	3.31615	0.000912666	0.0446016
KEH23173	18.281	2.11061	0.638016	3.30809	0.000939359	0.0457273
KEH35093	10.7275	2.24052	0.677498	3.30705	0.000942836	0.0457468
KEH35092	10.7275	2.24052	0.677498	3.30705	0.000942836	0.0457468
AES91006	37.2392	1.2858	0.389548	3.30075	0.000964276	0.0467108
KEH27082	243.269	0.905641	0.274416	3.30026	0.000965967	0.0467167
KEH29798	85.8379	1.13599	0.344521	3.29731	0.00097614	0.047132
KEH42874	21.0857	1.65628	0.502631	3.29522	0.000983438	0.0474075
AES81507	21.5683	1.74121	0.528749	3.29308	0.000990945	0.0476921
KEH40262	5.41775	3.63439	1.10413	3.29162	0.000996104	0.0478629
KEH18895	34.3548	1.2908	0.393043	3.28412	0.00102302	0.0490769
KEH29283	13.9242	1.91173	0.582404	3.28249	0.00102895	0.0492817
AES74385	36.02	1.5454	0.4711	3.28041	0.00103655	0.0495307
