# Supplementary material for: In silico analysis of fungal small RNA accumulation reveals putative plant mRNA targets in the symbiosis between an arbuscular mycorrhizal fungus and its host plant
Source: BMC Genomics. 2019 Mar 4;20:169. doi: 10.1186/s12864-019-5561-0 (PMC6399891; doi:10.1186/s12864-019-5561-0)
Supplement: Supplementary file 9 — List of oligonucleotide used in qRT-PCR assays. (XLSX 46 kb) [file 12864_2019_5561_MOESM9_ESM.xlsx]

## Sheet: Sheet1
Gene	Forward	Reverse
1641155	TCGGGAGTCCATGAACAACA	AGTTGCAGCCGCATCCA
1582012	TGGAACATGCTACTTTTGGAAGATC	GCCTCGCTGATTGATAATATCCTT
1764424	GCGTTGTACGCGTGCAGTAT	TGTATGGTGTTTTGCTCTAGTGGTAAC
1741331	CTTCACGAAAAGCCTTCGATTT	CCGCAATTGATGGTCGATTT
1641401	GGCGGTTACGATAAATCGCTAT	TGAGTTGTGCGGGCCTATCA
1668119	TTACTTGCCCATTGAGGTTTGTT	AGAAAGAGTAATGTCTGGCAATGGT
1868966	AGGCAAACAGCTGACATGATTAAA	CGAGACCGGCTTGGATTTT
1528548	GATGTCCTGAAGAAAATAGACCAAAAA	CGTTCAAGGTGGCTAGCAGAA
1778075	TGGCACAGACTTCAATCATCAAA	AGCCCTTGTTTAGTAGCATCAACA
1662120	GCAAAAGTATTCGACGCAGAG	CGACTGCCTTTACATCTTTCAC
1697341	GCAGATGTTACTCACCCTACTG	AGATAAACCTTCCGCCTTGAC
1578121	CAATGTCTTTCAAGTACCCGC	CGATATGTTCCCTATCCCATCAG
Ri-Tef	GCTATTTTGATCATTGCCGCC	TCATTAAAACGTTCTTCCGACC
Ri-BetaTubulin1	AAGCGGAATCTTGTGATTGTTTG	CCCATACCAGCTCCAGTACCA
MtPT4	TCGCGCGCCATGTTTGTTGT	CGCAAGAAGAATGTTAGCCC
MtTef	AAGCTAGGAGGTATTGACAAG	ACTGTGCAGTAGTACTTGGTG
